# Supplementary material for: Transcriptomic changes in single yeast cells under various stress conditions
Source: BMC Genomics. 2023 Feb 24;24:88. doi: 10.1186/s12864-023-09184-w (PMC9960639; doi:10.1186/s12864-023-09184-w)
Supplement: Supplementary file 2 — Additional file 2. Table S1. Summary of mapping results of the scRNA-seq libraries. Table S2. Summary of mapping results of the bulk RNA-seq libraries [file 12864_2023_9184_MOESM2_ESM.xlsx]

## Sheet: Table S1
Table S1 Summary of mapping results of the scRNA-seq libraries
	Total Reads Sequenced	Spike in Rate	sensitivity	complexity	evenness	gap	Bio-reads ratio	Reads uniquely mapped to organism genome	Condition	Batch	% of expression from rRNA genes (TPM)	Ratio of expression from Mitochondrial genes (TPM)	number of reads mapped to spike-in	unique mapping rate of spike-in reads	spike-in reads mapping complexity	spike-in reads mapping evenness	spike-in reads mapping gap	Detection limit (Svensson et al, 2017 Sensitivity measure)
A23	26949453	0	5679	0.511	0.6372	0.5748	0.7504	20223851	isotonic	1	0.07	5.7758e-07	0	NA	NA	NA	NA	NA
A25	21321783	0	5098	0.415	0.8467	0.7	0.5233	11157829	isotonic	1	0.56	9.22123e-07	0	NA	NA	NA	NA	NA
A26	23186521	0	5154	0.401	0.9881	0.6832	0.5376	12465183	isotonic	1	0.28	5.83557e-07	0	NA	NA	NA	NA	NA
A27	41788194	0	5082	0.345	0.8668	0.3109	0.4321	18055890	isotonic	1	0.19	2.74466e-06	0	NA	NA	NA	NA	NA
A28	21842906	0	5244	0.241	0.9851	0.7539	0.3188	6963912	isotonic	1	0.1	8.53299e-07	0	NA	NA	NA	NA	NA
A29	13823123	0	3501	0.26	1.332	0.5283	0.3322	4592366	isotonic	1	0.03	3.1172e-05	0	NA	NA	NA	NA	NA
A34	30782075	0	4767	0.232	1.3823	0.3407	0.3798	11691992	isotonic	1	0.02	0	0	NA	NA	NA	NA	NA
A35	45827457	0	4799	0.386	0.6513	0.2346	0.7243	33192899	isotonic	1	0.02	1.11807e-07	0	NA	NA	NA	NA	NA
A44	37507659	0	4956	0.127	1.1389	0.7187	0.1734	6505092	isotonic	1	0.02	0	0	NA	NA	NA	NA	NA
A47	18807922	0	3488	0.181	0.9213	0.4318	0.267	5022051	isotonic	1	0.01	4.11513e-08	0	NA	NA	NA	NA	NA
A7	101048198	0	3739	0.365	0.7903	0.3567	0.5461	55179414	isotonic	1	0.2	1.11206e-08	0	NA	NA	NA	NA	NA
C80X	8737966	0.00018	5583	0.478	0.6775	1.0477	0.5269	4603378	hypotonic	1	0.2	9.12791e-07	1573	NA	NA	NA	NA	NA
C81X	10595071	0.00027	5650	0.51	0.6817	0.935	0.6207	6574922	hypotonic	1	0.16	8.61636e-08	2861	NA	NA	NA	NA	NA
D1	7405164	0.00289	5675	0.679	0.5722	0.739	0.6702	4948847	AAS	1	0.19	1.1932e-05	21401	0.9983	0.965	0.8528	1.6993	95.0329
D19	5386043	0.03199	5389	0.58	0.3886	0.6717	0.5971	3112955	AAS	1	0.29	5.0846e-07	172300	0.9984	0.951	0.7437	1.4219	95.0329
D20	4807878	0.07144	4830	0.683	0.3957	0.6239	0.7298	3258051	AAS	1	0.14	1.05564e-06	343475	0.9985	0.983	0.6449	1.5051	59.2686
D22	6910189	0.04167	5174	0.796	0.3928	0.4674	0.8229	5449519	AAS	1	0.11	3.23609e-06	287948	0.9984	0.983	0.6563	1.4525	171.718
D23	6910481	0.05016	5061	0.768	0.3877	0.5542	0.7981	5238369	AAS	1	0.08	2.14422e-07	346630	0.9985	0.979	0.6846	1.392	105.852
D24	7463378	0.06266	4823	0.687	0.4112	0.5925	0.7201	5037878	AAS	1	0.21	6.04204e-08	467655	0.9986	0.977	0.7333	1.3872	74.8954
D26X	7374927	0.05662	4663	0.566	0.414	0.6882	0.5876	4088125	AAS	1	0.24	5.42524e-06	417568	0.9988	0.971	0.7658	1.2808	75.0303
D27	8333184	0.0377	5200	0.728	0.3731	0.5475	0.7504	6017588	AAS	1	0.08	3.28789e-07	314161	0.9981	0.978	0.8317	1.4126	96.765
D28	6245461	0.06964	4211	0.717	0.4385	0.5696	0.7693	4470069	AAS	1	0.05	3.3848e-06	434934	0.9984	0.985	0.7506	1.3505	194.885
D29	6719468	0.03881	5377	0.773	0.3824	0.5022	0.7913	5110554	AAS	1	0.11	0	260783	0.9984	0.99	0.6875	1.4118	52.9882
D3	5633239	0.00314	5573	0.775	0.6362	0.6221	0.7695	4321345	AAS	1	0.05	4.71696e-06	17688	0.9988	0.968	1.0013	1.6862	52.5772
D30	11899853	0.04817	5986	0.717	0.4599	0.577	0.7507	8502504	AAS	1	0.03	3.08603e-06	573216	0.9985	0.982	0.6434	1.3922	52.5772
D7	8026237	0.0573	4864	0.689	0.3788	0.6163	0.7261	5493629	AAS	1	0.27	9.67637e-06	459903	0.9987	0.976	0.6551	1.3973	41.7654
D9	10096339	0.02496	5765	0.745	0.4381	0.5307	0.7587	7469034	AAS	1	0.1	5.64345e-06	252005	0.9988	0.985	0.6979	1.4783	59.1392
D91X	9887600	0.00083	5856	0.712	0.4198	0.4498	0.7199	7111840	AAS	1	0.07	1.3773e-07	8207	NA	NA	NA	NA	NA
D93X	9013359	0.00575	4061	0.737	0.3999	0.2942	0.7571	6785117	AAS	1	0.02	0	51827	NA	NA	NA	NA	NA
D94X	9271643	0.02029	4743	0.775	0.4725	0.2831	0.8126	7380910	AAS	1	0.03	0	188122	0.9995	0.971	0.7445	1.3595	340.557
D95X	9907720	0.00781	4659	0.765	0.4488	0.2254	0.8171	8032494	AAS	1	0	0	77379	NA	NA	NA	NA	NA
D96X	9470639	0.02386	3581	0.721	0.3728	0.2211	0.7883	7287287	AAS	1	0.04	0	225969	0.9991	0.971	0.9293	1.4282	472.12
D97X	8256189	0.04199	2820	0.645	0.4309	0.3341	0.7138	5645625	AAS	1	0.08	3.67922e-07	346677	0.9992	0.969	0.7746	1.4712	384.457
E10X	7408460	0	4211	0.665	0.4507	0.2701	0.7211	5342157	isotonic	1	0.09	7.34711e-07	0	NA	NA	NA	NA	NA
E11X	8093727	0	4088	0.425	0.6592	0.5798	0.4452	3603505	isotonic	1	0.41	7.69226e-07	0	NA	NA	NA	NA	NA
F20X	9437405	0.00056	1899	0.657	0.6664	0.3841	0.7361	6943050	hypotonic	1	0.02	3.32166e-08	5285	NA	NA	NA	NA	NA
F21X	7594380	0.00138	2259	0.741	0.638	0.4047	0.7781	5901346	hypotonic	1	0.04	0	10480	NA	NA	NA	NA	NA
F22X	7688589	0	1482	0.696	0.7261	0.4733	0.778	5981799	hypotonic	1	0.01	0	0	NA	NA	NA	NA	NA
F23X	8717256	0.00331	1634	0.58	0.7265	0.3045	0.6888	5984954	hypotonic	1	0.01	0	28854	NA	NA	NA	NA	NA
F24X	10137704	0.00097	2487	0.739	0.601	0.3328	0.7771	7870247	hypotonic	1	0.06	0	9834	NA	NA	NA	NA	NA
F30X	11292942	0.00016	3655	0.477	0.5153	0.3685	0.5066	5720041	hypotonic	1	0.07	0	1807	NA	NA	NA	NA	NA
F3X	9266699	0	5440	0.616	0.4638	0.5624	0.6424	5952960	hypotonic	1	0.23	5.13342e-07	0	NA	NA	NA	NA	NA
F40X	10642863	8e-05	3888	0.566	0.4362	0.7732	0.6011	6397287	hypotonic	1	0.61	1.91964e-06	851	NA	NA	NA	NA	NA
F55X	11283555	0.00299	2855	0.421	0.5032	1.0009	0.4329	4870167	hypotonic	1	0.74	7.09285e-06	33738	NA	NA	NA	NA	NA
F9X	6159011	0	4304	0.639	0.5574	0.6251	0.6978	4297691	hypotonic	1	0.32	2.68534e-07	0	NA	NA	NA	NA	NA
G36	21282486	0.09601	5001	0.586	0.6058	0.727	0.6466	12440055	isotonic	1	0.19	1.70978e-06	2043331	0.9987	0.981	0.7252	1.3952	74.6593
G50	8372336	0	2852	0.642	0.4506	0.4867	0.6866	5748785	isotonic	1	0.12	0	0	NA	NA	NA	NA	NA
G53	10308511	0	2208	0.43	0.5894	0.3102	0.5233	5394123	isotonic	1	0.22	4.12214e-07	0	NA	NA	NA	NA	NA
G55	8576492	0	2786	0.584	0.4778	0.2221	0.6484	5560736	isotonic	1	0.06	2.30613e-07	0	NA	NA	NA	NA	NA
G56	10048002	1e-05	1816	0.476	0.6016	0.7962	0.5065	5089028	isotonic	1	0.84	6.86878e-08	100	NA	NA	NA	NA	NA
G57	9876216	0	2135	0.419	0.5979	0.8613	0.4537	4480872	isotonic	1	0.6	0	0	NA	NA	NA	NA	NA
Y201	3533265	0.02539	254	0	0.8771	1.0053	0.0003	1045	GS	2	0.14	0	89710	0.9992	0.981	0.6876	0.9944	231.03
Y203	990388	0.02427	285	0.001	1.2575	1.0303	0.0006	590	GS	2	0.22	0	24037	0.9994	0.977	0.6346	0.8922	334.583
Y204	495799	0.02872	2312	0.091	0.9274	1.5972	0.102	49096	GS	2	0.48	0	14239	0.9991	0.972	0.6782	1.0757	200.88
Y205	626676	0.03241	1168	0.033	0.8436	1.2845	0.0382	23174	GS	2	0.62	0	20311	0.9995	0.972	0.688	0.912	432.567
Y206	3554899	0.02144	1864	0.04	0.8879	1.1391	0.0444	154364	GS	2	0.14	0	76217	0.9994	0.978	0.7826	0.9789	688.842
Y207	896432	0.03099	450	0.007	1.1733	1.2476	0.0078	6780	GS	2	1.52	0	27780	0.9987	0.98	0.7295	0.9485	533.961
Y208	654464	0.01196	1050	0.02	1.1048	1.4844	0.0244	15795	GS	2	0.55	0	7827	NA	NA	NA	NA	NA
Y209	1592761	0.00122	96	0	1.3476	1.0697	0.0001	175	GS	2	0	0	1943	NA	NA	NA	NA	NA
Y210	9181107	0.01511	1372	0.031	0.7538	0.9411	0.0321	290386	GS	2	0.21	0	138727	NA	NA	NA	NA	NA
Y211	11216822	0.02362	327	0	0.8166	1.0021	0.0004	4443	GS	2	0.01	0	264941	0.999	0.966	0.8193	0.9098	582.098
Y212	3641411	0.01019	296	0.001	1.3196	1.1266	0.0014	4943	GS	2	0.07	0	37106	NA	NA	NA	NA	NA
Y213	3942696	0.01175	258	0.001	1.1652	1.0505	0.001	3795	GS	2	0	0	46327	NA	NA	NA	NA	NA
Y214	6081759	0.00882	167	0	0.7945	1.0183	0.0001	778	GS	2	0.25	0	53641	NA	NA	NA	NA	NA
Y215	3071445	0.01915	1208	0.032	0.7346	0.775	0.0366	110395	GS	2	0.02	0	58818	NA	NA	NA	NA	NA
Y216	5616673	0.01576	184	0	0.6489	1.0141	0.0002	1267	GS	2	0.05	0	88519	NA	NA	NA	NA	NA
Y217	5690566	0.01799	270	0	0.7226	1.007	0.0003	1666	GS	2	0.04	0	102373	NA	NA	NA	NA	NA
Y218	5239567	0.00095	90	0	0.5569	1.0471	0	115	GS	2	0.97	0	4978	NA	NA	NA	NA	NA
Y219	3348079	0.01428	29	0	0.373	1.0093	0.0001	180	GS	2	0.02	0	47811	NA	NA	NA	NA	NA
Y220	5216830	0.01719	741	0	0.6982	1.0175	0.0003	1768	GS	2	0.09	0	89677	NA	NA	NA	NA	NA
Y221	5997173	0.31639	1052	0	0.7945	1.0012	0.0006	2642	GS	2	0.46	0	1897446	0.999	0.976	0.5849	1.1258	20.5775
Y501	7087352	0.20962	801	0.172	0.9622	0.8384	0.2787	1560992	GS	2	0	0	1485651	0.9991	0.955	0.6825	1.1926	820.73
Y502	4182799	0.23851	502	0.182	0.7642	0.8286	0.3222	1026117	GS	2	0.01	0	997639	0.9989	0.96	0.6603	1.2708	833.866
Y503	7605230	0.39251	626	0.097	0.8158	0.8772	0.2024	935236	GS	2	0	0	2985129	0.9994	0.961	0.6324	1.0873	820.73
Y504	7250523	0.34306	665	0.116	0.6252	0.8335	0.2213	1053861	GS	2	0	0	2487364	0.9993	0.946	0.5818	1.174	367.053
Y505	9608205	0.4093	334	0.063	0.6087	0.9063	0.142	806209	GS	2	0	0	3932638	0.9988	0.939	0.7036	1.1162	589.638
Y506	8879344	0.20794	739	0.063	1.0027	0.928	0.1056	742749	GS	2	0.02	0	1846371	0.9993	0.879	0.6689	0.9309	605.259
Y507	4195925	0.19639	1065	0.224	0.6548	0.739	0.3163	1066555	GS	2	0.51	0	824038	0.9995	0.938	0.698	1.2593	730.329
Y508	8748830	0.08011	1559	0.239	0.8246	0.7297	0.2857	2299471	GS	2	0.1	0	700869	0.9989	0.963	0.61	1.2395	795.511
Y509	6631987	0.20644	1157	0.197	0.692	0.825	0.2667	1403609	GS	2	0.26	0	1369107	0.9996	0.968	0.7686	1.1994	559.103
Y510	3846837	0.11119	1365	0.323	0.7012	0.5731	0.4136	1414310	GS	2	0.16	0	427730	0.9993	0.963	0.5013	1.2129	890.094
Y511	3521477	0.1059	1341	0.308	0.7002	0.613	0.383	1205941	GS	2	0.32	0	372924	0.9993	0.946	0.5184	1.0981	1356.77
Y512	5403812	0.19563	1131	0.163	0.7205	0.896	0.2337	1015741	GS	2	1.81	5.36994e-06	1057148	0.9992	0.954	0.5255	1.2344	363.548
Y513	8145022	0.12407	1638	0.158	0.8542	0.9295	0.1993	1422110	GS	2	0.8	0	1010553	0.9993	0.961	0.5647	1.0671	382.138
Y514	7961828	0.13846	1386	0.219	0.6572	0.8068	0.2919	2002135	GS	2	0.55	0	1102395	0.9991	0.963	0.7832	1.3252	613.402
Y515	6172703	0.14101	1490	0.252	0.7804	0.8132	0.3162	1676618	GS	2	0.49	0	870413	0.999	0.969	0.6196	1.2832	795.511
Y516	4389226	0.10415	1354	0.395	0.7563	0.5892	0.4821	1895540	GS	2	0.43	0	457138	0.999	0.978	0.7456	1.2569	783.403
Y517	9788454	0.15022	1662	0.203	0.7502	0.7405	0.2598	2160876	GS	2	0.39	0	1470422	0.9992	0.974	0.5991	1.158	432.567
Y518	4000071	0.12122	1548	0.369	0.7765	0.7366	0.4574	1607922	GS	2	0.54	0	484889	0.999	0.97	0.5344	1.3559	752.761
Y521	7640523	0.14283	1212	0.189	0.9947	0.7812	0.2953	1933971	GS	2	0.01	0	1091296	0.9997	0.953	0.4291	1.2069	657.458
Y522	8088639	0.36678	1194	0.106	0.7812	0.8892	0.1957	1002257	GS	2	0.34	0	2966751	0.9993	0.941	0.5223	1.0937	287.365
Y524	9535067	0.37877	1113	0.113	0.8991	0.8639	0.2412	1428533	GS	2	0.01	0	3611597	0.9993	0.966	0.598	1.3142	363.548
Y525	8821652	0.23968	1018	0.251	0.6879	0.7521	0.378	2535593	GS	2	0.15	0	2114374	0.9994	0.97	0.4237	1.2403	477.613
Y526	9563002	0.3173	1199	0.192	0.8007	0.8078	0.3157	2060867	GS	2	1.24	0	3034341	0.999	0.975	0.4702	1.167	363.548
Y527	5100016	0.23983	1332	0.251	0.9313	0.7902	0.4013	1555980	GS	2	0.17	0	1223137	0.9991	0.961	0.5863	1.3537	382.138
Y530	8279976	0.17073	967	0.196	0.8	0.7576	0.3023	2075469	GS	2	0.82	0	1413640	0.9994	0.945	0.4605	1.3393	1187.66
Y531	10768646	0.47832	1328	0.052	0.8665	0.9162	0.1256	705807	GS	2	0	0	5150859	0.9995	0.954	0.4479	1.1306	276.602
Y532	9127797	0.11617	1333	0.217	0.6444	0.5929	0.2837	2289073	GS	2	0.14	0	1060376	0.9993	0.97	0.4481	1.2347	438.286
Y700	2926627	0.49339	342	0.031	0.6422	0.979	0.0664	98415	isotonic	2	0.01	0	1443968	0.9993	0.965	0.6834	1.5214	227.652
Y701	6496545	0.3932	1382	0.132	0.7233	0.8922	0.2373	935627	isotonic	2	1.01	0	2554441	0.9987	0.943	0.5585	1.4144	154.169
Y702	2338416	0.527	191	0.009	0.8158	1.0046	0.0202	22290	isotonic	2	0.53	0	1232345	0.999	0.959	0.6442	1.4479	229.316
Y703	6312714	0.14042	1046	0.104	1.0635	1.0994	0.1377	746996	isotonic	2	0.84	0	886431	0.9988	0.945	0.6744	1.454	289.766
Y704	5628252	0.30137	894	0.076	0.8562	0.9585	0.1269	499163	isotonic	2	1.34	0	1696186	0.9991	0.944	0.6816	1.4838	382.138
Y705	5606288	0.24534	1176	0.069	0.9834	1.0173	0.1024	433165	isotonic	2	1.3	0	1375447	0.9991	0.947	0.5485	1.5755	173.408
Y706	5796658	0.31254	1293	0.114	0.9228	0.9988	0.1795	715458	isotonic	2	1.16	0	1811687	0.9992	0.95	0.7354	1.4694	178.334
Y707	4406496	0.26435	783	0.137	1.1459	0.9743	0.227	735719	isotonic	2	0.96	0	1164857	0.9999	0.95	0.4351	1.5201	347.428
Y708	6829921	0.31629	1267	0.077	0.843	1.034	0.1217	568283	isotonic	2	1.33	0	2160236	0.9993	0.945	0.6766	1.4364	171.718
Y709	4569680	0.12376	938	0.019	1.1889	1.1417	0.0219	87765	isotonic	2	10.35	0	565544	0.9994	0.947	0.5876	1.361	197.143
Y710	2080124	0.37354	941	0.041	0.8638	1.0544	0.0701	91365	isotonic	2	0.86	0	777010	0.9992	0.948	0.5963	1.5087	289.766
Y712	9882204	0.22274	1894	0.105	0.8761	0.9679	0.1476	1133518	isotonic	2	5.11	0	2201162	0.9986	0.954	0.6034	1.3694	193.834
Y713	2816076	0.5209	901	0.026	0.8843	0.9701	0.0618	83314	isotonic	2	0.07	0	1466894	0.9993	0.957	0.5735	1.4834	278.685
Y714	9190647	0.31091	1675	0.056	1.1016	0.6442	0.0867	549041	isotonic	2	0.78	0	2857464	0.9994	0.966	0.5911	1.4589	226.039
Y716	6353706	0.24178	1635	0.102	0.9149	1.017	0.1385	667455	isotonic	2	2.14	5.20839e-07	1536199	0.9993	0.957	0.746	1.4985	136.401
Y717	4474675	0.2176	1327	0.082	0.943	0.9549	0.1154	404158	isotonic	2	2.61	0	973689	0.999	0.952	0.7754	1.4536	175.266
Y718	3426119	0.33721	1060	0.005	1.1975	1.0211	0.0063	14245	isotonic	2	1.32	0	1155322	0.9995	0.948	0.5016	1.4629	136.974
Y719	5008850	0.28474	1047	0.045	1.0257	1.1242	0.069	247164	isotonic	2	4.03	5.65651e-06	1426220	0.9992	0.95	0.5667	1.3543	221.519
Y720	2388653	0.378	413	0.017	1.0367	1.0374	0.0304	45204	isotonic	2	0.58	0	902911	0.9994	0.95	0.6154	1.4384	255.966
Mean	9.4777e+06	0.11438	2399.9	0.306692	0.749221	0.763443	0.360922	4.00175e+06			0.514103	9.66587e-07	719964	0.999068	0.962028	0.648693	1.30574	371.056
Mitochondrial Genes: tD(GUC)Q,Q0065,Q0080,Q0160,Q0070,Q0142,Q0275,tR(ACG)Q2,tK(UUU)Q,Q0010,Q0255,tN(GUU)Q,Q0020,tE(UUC)Q,Q0140,Q0075,Q0250,Q0017,tC(GCA)Q,Q0144,tG(UCC)Q,Q0105,tT(UGU)Q1,tM(CAU)Q2,Q0285,Q0143,Q0055,Q0032,tY(GUA)Q,Q0115,Q0297,Q0130,tL(UAA)Q,tF(GAA)Q,Q0092,tW(UCA)Q,tT(UAG)Q2,tS(UGA)Q2,Q0110,Q0120,tH(GUG)Q,Q0050,tA(UGC)Q,Q0085,Q0182,tM(CAU)Q1,tS(GCU)Q1,tV(UAC)Q,tQ(UUG)Q,tR(UCU)Q1,Q006…
rRNA genes: Q0020,Q0158,RDN37-1,RDN37-2,RDN5-1,RDN5-2,RDN5-3,RDN5-4,RDN5-5,RDN5-6

## Sheet: Table S2
Table S2 Summary of mapping results of the bulk RNA-seq libraries
	Total Reads Sequenced	Spike in Rate	sensitivity	complexity	evenness	gap	Bio-reads ratio	Reads uniquely mapped to organism genome	Bulk RNA starting material (grams)	Group	Batch	% of expression from rRNA genes (TPM)	Ratio of expression from Mitochondrial genes (TPM)	number of reads mapped to spike-in	unique mapping rate of spike-in reads	spike-in reads mapping complexity	spike-in reads mapping evenness	spike-in reads mapping gap	Detection limit (Svensson et al, 2017 Sensitivity measure)
H6P11	7982777	0.00074	6012	0.809	0.3831	0.3719	0.8033	6407797	10n	10n_AA_starvation_population	1	0.01	2.68856e-07	5907	NA	NA	NA	NA	NA
H6P12	14907888	0.05925	6061	0.715	0.4324	0.5662	0.7512	10535525	1n	1n_AA_starvation_population	1	0.04	1.30533e-06	883292	0.9983	0.988	0.665	1.397	4178.95
H6P14	11909766	0.00012	5864	0.824	0.4157	0.2962	0.8251	9825105	20p	20p_AA_starvation_population	1	0	5.48761e-07	1429	NA	NA	NA	NA	NA
H6P15	20122008	3e-05	4752	0.69	0.5622	0.4333	0.6979	14043336	10p	10p_AA_starvation_population	1	0.03	4.58474e-07	604	NA	NA	NA	NA	NA
H6P16	17767037	9e-05	4933	0.801	0.5638	0.3533	0.807	14337575	5p	5p_AA_starvation_population	1	0.01	0	1599	NA	NA	NA	NA	NA
Y100p1	6132302	0.3203	3943	0.099	0.9989	0.8558	0.1947	811385	100p	100p_AA_starvation_population	2	0.04	0	1964176	0.9993	0.944	0.5261	1.2485	181.999
Y100p10	8409012	0.1852	5107	0.141	0.7945	0.7679	0.2104	1441786	100p	100p_AA_starvation_population	2	0.05	0	1557349	0.9993	0.927	0.5365	1.3302	88.8133
Y100p2	3609000	0.30876	3751	0.141	0.8712	0.76	0.2976	742481	100p	100p_AA_starvation_population	2	0.03	0	1114315	0.9992	0.94	0.5225	1.3827	201.346
Y100p3	5438222	0.28407	3744	0.103	0.9958	0.8038	0.212	825280	100p	100p_AA_starvation_population	2	0.05	0	1544836	0.9992	0.945	0.5404	1.2571	161.892
Y100p4	6022989	0.32145	3987	0.114	0.9879	0.8332	0.2466	1007717	100p	100p_AA_starvation_population	2	0.05	0	1936090	0.9992	0.937	0.4815	1.3962	142.498
Y100p5	7054843	0.24891	3669	0.251	0.7311	0.7738	0.3775	2000395	100p	100p_AA_starvation_population	2	0.03	0	1756021	0.9995	0.951	0.6029	1.4987	855.223
Y100p7	7413011	0.26101	5220	0.212	0.6814	0.792	0.3381	1851989	100p	100p_AA_starvation_population	2	0.06	0	1934870	0.9991	0.967	0.4597	1.3968	105.454
Y10n1	4838524	0.3014	4462	0.148	0.8202	0.7723	0.2544	859760	10n	10n_AA_starvation_population	2	0.01	0	1458331	0.9992	0.911	0.4524	0.9702	13070.8
Y10n10	5400194	0.24378	3970	0.085	0.9057	0.819	0.1474	602062	10n	10n_AA_starvation_population	2	0	0	1316459	0.9993	0.878	0.5628	1.0259	20720.5
Y10n2	2730169	0.2376	3226	0.078	0.8322	0.8102	0.1395	290434	10n	10n_AA_starvation_population	2	0.01	0	648688	0.9993	0.893	0.5538	1.0374	23065.3
Y10n3	8384040	0.30631	4066	0.107	0.9266	0.7652	0.2194	1275960	10n	10n_AA_starvation_population	2	0	0	2568115	0.9993	0.913	0.442	1.1313	10177.8
Y10n4	6362640	0.28512	4127	0.11	0.9054	0.7917	0.203	923503	10n	10n_AA_starvation_population	2	0	0	1814116	0.9992	0.896	0.4496	1.0185	12774.4
Y10n5	6383482	0.20477	5046	0.196	0.8854	0.7041	0.3103	1575402	10n	10n_AA_starvation_population	2	0	0	1307146	0.9994	0.931	0.4293	1.5449	6742.73
Y10n6	5807285	0.31924	4523	0.154	0.7915	0.7403	0.2726	1077878	10n	10n_AA_starvation_population	2	0.01	0	1853918	0.9991	0.95	0.4381	1.1335	7192.16
Y10n7	6793939	0.31455	4406	0.141	0.8326	0.753	0.2563	1193594	10n	10n_AA_starvation_population	2	0	0	2137034	0.9992	0.94	0.4197	1.1767	6189.16
Y10n9	5740927	0.27	4129	0.104	0.872	0.7997	0.1768	740771	10n	10n_AA_starvation_population	2	0.01	0	1550050	0.9992	0.916	0.4614	1.188	7780.28
Y10p1	4136373	0.25845	2247	0.159	0.8129	0.8554	0.2398	735470	10p	10p_AA_starvation_population	2	0.12	4.93761e-07	1069046	0.9991	0.885	0.7507	1.3329	86.5625
Y10p10	6230869	0.2006	2757	0.244	0.6368	0.7312	0.3423	1704742	10p	10p_AA_starvation_population	2	0.04	2.43258e-06	1249912	0.9993	0.939	0.7387	1.428	91.4433
Y10p2	1914240	0.36598	1871	0.164	0.7644	0.776	0.3384	410711	10p	10p_AA_starvation_population	2	0.01	0	700574	0.999	0.949	0.5885	1.4407	114.545
Y10p3	6383919	0.3362	2291	0.114	0.8364	0.867	0.2251	954088	10p	10p_AA_starvation_population	2	0.02	6.33428e-07	2146274	0.999	0.943	0.6607	1.3612	33.0971
Y10p4	5178531	0.3425	2518	0.118	0.9232	0.8506	0.2283	777459	10p	10p_AA_starvation_population	2	0.08	0	1773647	0.9991	0.948	0.4929	1.4024	11.3959
Y10p5	7426438	0.21322	2953	0.28	0.6667	0.7195	0.3827	2236103	10p	10p_AA_starvation_population	2	0.09	0	1583465	0.999	0.962	0.6279	1.4022	97.7949
Y10p6	3477684	0.19961	3603	0.367	0.5859	0.6097	0.4971	1383589	10p	10p_AA_starvation_population	2	0.05	1.98381e-07	694181	0.9988	0.973	0.6652	1.4026	52.923
Y10p7	8699925	0.29494	3048	0.255	0.685	0.7548	0.3998	2452562	10p	10p_AA_starvation_population	2	0.12	0	2565956	0.9988	0.973	0.5599	1.5528	53.2006
Y10p8	6509422	0.25613	3037	0.289	0.6146	0.7181	0.4205	2036114	10p	10p_AA_starvation_population	2	0.07	6.07415e-06	1667258	0.999	0.963	0.6203	1.4559	53.5145
Y10p9	5745600	0.22512	2928	0.282	0.6216	0.7073	0.3915	1742831	10p	10p_AA_starvation_population	2	0.08	0	1293449	0.9991	0.96	0.7007	1.4472	37.2734
Y1n1	5867652	0.23522	4754	0.12	0.9672	0.841	0.1905	854671	1n	1n_AA_starvation_population	2	0.02	0	1380189	0.9992	0.917	0.4549	1.3277	1135.76
Y1n10	5620588	0.22407	4488	0.085	1.0474	0.8363	0.1424	620921	1n	1n_AA_starvation_population	2	0.03	0	1259405	0.9993	0.901	0.4723	1.3327	1264.57
Y1n2	3200216	0.24237	3842	0.1	0.9285	0.8316	0.1745	423001	1n	1n_AA_starvation_population	2	0.01	0	775636	0.9993	0.897	0.5186	1.3713	2054.69
Y1n3	7303819	0.26235	4231	0.096	1.018	0.8183	0.1808	974216	1n	1n_AA_starvation_population	2	0.01	0	1916157	0.9992	0.92	0.4528	1.3359	1118.34
Y1n4	5783466	0.28041	4423	0.12	0.9585	0.8238	0.2146	893301	1n	1n_AA_starvation_population	2	0.02	0	1621742	0.9992	0.926	0.4521	1.4227	1299.62
Y1n5	7687054	0.22436	5220	0.198	0.84	0.7739	0.3248	1936654	1n	1n_AA_starvation_population	2	0.01	0	1724667	0.9993	0.935	0.4225	1.466	864.223
Y1n7	5930166	0.30619	5130	0.159	0.8647	0.781	0.285	1172581	1n	1n_AA_starvation_population	2	0.02	0	1815758	0.9991	0.96	0.3821	1.2752	496.177
Y1n9	6000858	0.17176	4646	0.29	0.8561	0.6872	0.4184	2079272	1n	1n_AA_starvation_population	2	0.01	0	1030707	0.9994	0.966	0.5985	1.5153	4174.27
Y20p1	3483253	0.27885	2931	0.153	0.7639	0.7737	0.2657	667546	20p	20p_AA_starvation_population	2	0.07	0	971305	0.9991	0.946	0.6248	1.3036	119.586
Y20p10	5820456	0.23254	3445	0.179	0.6687	0.763	0.2662	1189143	20p	20p_AA_starvation_population	2	0.09	8.31494e-07	1353489	0.9991	0.957	0.6094	1.3567	66.1774
Y20p2	2331780	0.30521	3246	0.198	0.7142	0.7252	0.3752	607907	20p	20p_AA_starvation_population	2	0.06	0	711683	0.9991	0.954	0.6144	1.4006	74.742
Y20p3	12532832	0.36601	3444	0.106	0.9331	0.8609	0.2211	1756547	20p	20p_AA_starvation_population	2	0.05	0	4587142	0.9992	0.94	0.7013	1.3155	106.255
Y20p4	6082517	0.30243	3421	0.183	0.8113	0.7601	0.3348	1420433	20p	20p_AA_starvation_population	2	0.05	0	1839536	0.9991	0.965	0.677	1.4095	84.032
Y20p5	5381753	0.26586	3752	0.217	0.6484	0.8028	0.3232	1276770	20p	20p_AA_starvation_population	2	0.1	0	1430793	0.9989	0.964	0.5605	1.3015	74.3803
Y20p6	6436008	0.26753	3729	0.273	0.5861	0.7037	0.4163	1962394	20p	20p_AA_starvation_population	2	0.06	6.12459e-07	1721825	0.9989	0.968	0.5662	1.4729	45.5046
Y20p7	5305141	0.25308	4034	0.273	0.6072	0.6911	0.4188	1659438	20p	20p_AA_starvation_population	2	0.05	1.86032e-07	1342625	0.9992	0.972	0.6183	1.4479	58.7019
Y20p8	6491363	0.34178	4048	0.206	0.6604	0.801	0.3517	1502767	20p	20p_AA_starvation_population	2	0.12	0	2218618	0.9987	0.97	0.4734	1.3924	36.5415
Y20p9	7494500	0.29561	4078	0.198	0.6378	0.7916	0.313	1652443	20p	20p_AA_starvation_population	2	0.08	0	2215449	0.9988	0.963	0.5938	1.3299	66.1675
Y5p1	3619640	0.26825	1220	0.198	0.9326	0.843	0.3177	841389	5p	5p_AA_starvation_population	2	0.04	0	970968	0.999	0.925	0.4734	1.46	72.826
Y5p10	6786409	0.18279	2115	0.306	0.6959	0.7246	0.4175	2315147	5p	5p_AA_starvation_population	2	0.07	0	1240488	0.9994	0.958	0.7787	1.5004	67.6698
Y5p2	2151645	0.29744	4845	0.275	0.8208	0.7668	0.4433	670136	5p	5p_AA_starvation_population	2	0.03	8.47959e-07	639985	0.9994	0.937	0.3681	1.5891	2.36519
Y5p3	8285906	0.36964	2321	0.136	0.9677	0.8629	0.2512	1311894	5p	5p_AA_starvation_population	2	0.05	0	3062802	0.9996	0.94	0.4577	1.4073	10.3031
Y5p4	6533186	0.30465	2334	0.173	1.1377	0.83	0.3002	1363630	5p	5p_AA_starvation_population	2	0.02	0	1990335	0.9993	0.943	0.3888	1.5121	7.16838
Y5p5	8062358	0.33673	2236	0.127	1.0304	0.8869	0.2372	1268499	5p	5p_AA_starvation_population	2	0.02	0	2714838	0.9987	0.926	0.4731	1.4348	20.9208
Y5p6	6264345	0.19151	1508	0.33	0.7277	0.6823	0.4598	2328890	5p	5p_AA_starvation_population	2	0.16	0	1199685	0.999	0.952	0.7374	1.4585	111.485
Y5p7	6474719	0.24072	2730	0.301	0.8602	0.7596	0.4346	2136685	5p	5p_AA_starvation_population	2	0.1	0	1558594	0.9988	0.96	0.5524	1.5402	21.1677
Y5p8	4910631	0.21697	2161	0.307	0.8406	0.7411	0.4686	1801993	5p	5p_AA_starvation_population	2	0.12	0	1065460	0.9994	0.976	0.6034	1.5745	37.3857
Y5p9	6200622	0.22333	2045	0.244	0.7848	0.7804	0.3414	1643946	5p	5p_AA_starvation_population	2	0.1	3.32903e-06	1384785	0.9995	0.961	0.6173	1.5382	85.4726
Mean	6.66027e+06	0.248358	3705.56	0.234678	0.790627	0.747395	0.340595	2.12094e+06	#DIV/0!			0.0455932	3.08825e-07	1.48886e+06	0.99914	0.9422	0.548953	1.3664	2324.32
