# Supplementary material for: Transcriptomic changes in single yeast cells under various stress conditions
Source: BMC Genomics. 2023 Feb 24;24:88. doi: 10.1186/s12864-023-09184-w (PMC9960639; doi:10.1186/s12864-023-09184-w)
Supplement: Supplementary file 3 — Additional file 3. Table S3. Raw Counts of Samples and Genes used for DEG. Table S4. Summary of DEGs under AAS. Table S5. Summary of DEGs under GS. [file 12864_2023_9184_MOESM3_ESM.xlsx]

## Sheet: Table S3
Table S3. Raw Counts of Samples and Genes used for DEG
	A23	A25	A26	A27	A28	A29	A34	A35	A7	D1	D19	D20	D22	D23	D24	D26X	D27	D28	D29	D3	D30	D7	D9	D91X	D93X	D94X	D97X	E10X	E11X	G50	G53	G55	G56	G57	C80X	C81X	F20X	F21X	F22X	F23X	F24X	F30X	F3X	F40X	F55X	F9X	Y507	Y508	Y509
YMR056C	791	3504	3	11	677	0	3	3	9	898	499	0	478	239	147	1094	187	1694	531	99	1259	501	305	474	1148	1636	0	1	0	0	0	0	0	0	434	638	19911	0	0	0	1	0	195	593	0	0	0	0	0
YJR155W	2024	642	1553	1176	461	471	7	2	0	1613	258	741	495	557	1084	1146	1605	651	1283	2024	988	11	1228	591	610	284	0	2	0	12	0	6	0	0	285	863	78	1	1	20	6304	97	646	1251	0	327	0	0	0
YNL331C	93	1526	2	1	1	1	0	0	0	547	419	81	689	873	2354	11	523	0	898	87	398	59	790	483	1388	1	78	36	15	2030	2	5	1	0	67	91	0	3	72	22670	17	120	143	0	74	25	0	0	0
YOL165C	11	0	0	0	0	1	0	58	0	245	174	0	506	1	8	201	0	0	3	29	78	181	81	16	10	2	2	14	1	8	5	16	0	1	3	1	0	7	2	97	1	33	39	0	12	1	0	131	0
YCR107W	409	310	186	12	18	23	27	5491	6	840	310	1	525	1456	650	168	1234	3	899	1143	1527	1329	1167	687	2111	840	129	160	22	2143	257	41	0	6	102	34	0	9	91	215	211	3554	672	8	34	1	0	3734	0
YDL243C	1081	3051	14	31	1317	6735	22	7862	14335	320	367	361	588	986	372	6309	1987	760	3730	664	4802	335	3536	388	1032	2070	40394	11497	1773	14	5	26	0	6	585	267	0	7	55549	704	13349	30028	3344	3	26	525	0	0	0
YNL141W	640	17	98	2133	12	298	524	52	3	206	108	1	161	531	0	106	86	161	8	365	32	0	319	374	42	902	0	274	8	261	0	565	1511	0	294	362	0	14	0	7094	12778	0	173	0	0	240	0	0	0
YHR047C	3033	3511	2656	29	1781	18	36	13717	0	1179	614	1022	379	695	3	1855	361	31	1253	537	1988	0	990	1571	1466	0	0	49	472	0	8615	3	0	0	1682	1699	0	0	0	0	0	96	1121	17	0	747	0	0	1
YBL074C	1	0	0	0	0	0	0	0	0	123	147	112	203	6	98	696	468	0	3	114	77	0	262	211	0	0	0	0	0	0	0	0	0	0	16	18	0	0	0	0	0	0	0	6	0	0	0	0	0
YKL106W	809	184	0	450	171	0	9723	7	0	164	0	1	19	84	0	0	59	152	6	66	430	194	169	52	0	13	0	16	259	0	1087	0	147	0	38	17	0	14	0	0	0	235	235	45	94	0	0	0	0
YLR027C	15773	6241	15940	16071	3414	3419	4054	13071	29615	2619	1888	2433	2742	2187	4473	2544	829	1402	1292	2935	6926	2087	5972	3383	770	4447	1471	910	14411	7134	1521	1067	789	4090	3279	2655	0	0	586	24	580	1252	5183	8615	648	4287	623	16	15
YBR236C	1121	20	1744	8	1105	2841	33920	41	18820	971	1033	703	686	264	1183	1153	900	187	35	748	1000	694	877	1571	334	688	1	104	2	4032	2	3819	0	0	254	320	0	557	115	1	0	0	620	1	1	201	5375	0	0
YKL112W	72	2	568	2824	0	0	1	0	0	119	219	90	794	39	0	175	529	1257	459	274	393	2	445	145	0	9	0	517	0	0	4272	2	1	1	8	96	5	0	0	0	494	56	429	84	203	21	0	0	0
YMR072W	4938	3058	3638	4293	1249	33	14	1260	8962	338	351	920	894	1077	1197	1241	808	431	714	414	1341	830	688	2395	2526	1893	3262	24	1049	561	0	0	92	84	564	698	0	1	2	10768	1534	658	770	465	497	594	3118	26	115
YJR108W	2	1	0	0	55	173	0	0	0	102	207	165	121	16	45	26	9	0	270	63	345	266	344	30	6	15	0	5	0	0	0	0	0	0	1	0	0	0	0	0	0	0	0	0	0	0	0	0	0
YCR088W	8924	10329	5590	3563	5441	3048	228	45105	37977	3205	1790	1626	4990	2764	2403	2404	3353	2952	2693	2446	3740	5956	3084	8952	4628	8665	7604	2838	1932	7111	14	6801	1674	918	3815	4897	92	7685	28127	7708	9532	7270	2230	7754	5103	3388	0	0	0
YOR239W	6487	870	3723	1697	3528	2456	1263	10063	8781	903	379	66	674	918	464	104	193	1460	938	605	1240	782	1315	2735	180	5643	1	1037	2864	723	8599	0	0	1496	783	919	0	3361	15	0	0	1	1158	1539	1405	822	0	924	0
YNR033W	1469	0	303	106	49	136	13	4679	398	640	353	464	2039	2209	1262	1903	2229	2047	2577	1069	604	594	2375	1285	1135	6	215	621	1	66	1	3770	4	0	490	544	12	0	993	1330	0	520	1503	506	0	19	0	0	0
YMR289W	899	1630	920	1965	586	0	1	0	0	131	199	463	629	157	7	1	839	97	253	326	816	0	386	999	2020	286	0	43	162	1883	538	0	1	0	398	475	0	0	0	0	0	1365	283	1	0	545	0	0	0
YER045C	2270	67	179	3	660	0	15	11	9381	475	504	0	648	1617	945	139	137	224	1131	387	1302	567	362	1753	1	208	0	33	0	157	0	2472	0	0	601	236	16	0	0	0	0	0	5	0	0	557	228	0	0
YGR037C	339	2048	1641	14614	81	1000	141	1027	26950	458	283	89	1044	564	751	707	826	874	960	222	1220	861	676	1315	428	998	12	928	215	1499	4755	464	917	6	642	327	9667	2017	4297	35	7458	776	774	1629	357	126	799	11	586
YNR016C	29936	10836	20202	5114	11443	3091	19268	13775	23316	7160	1113	3338	10907	4286	3471	1536	6719	16531	8096	7036	11277	19881	11047	16814	11143	3053	1300	4975	2688	5927	258	2307	17103	2631	1681	3262	545	786	39	345	1290	601	18747	23504	5694	4701	0	136	2712
YLR131C	131	20	0	0	281	0	7	2	18	469	0	1	552	105	0	116	248	0	10	51	230	454	530	75	41	1	0	0	0	0	90	0	0	0	11	6	0	0	0	0	0	45	36	0	0	68	0	0	0
YLR144C	1776	254	85	640	10	0	2	217	99	793	1052	707	1317	774	874	389	1809	51	1586	252	1231	764	764	1287	5	760	87	0	0	0	0	0	0	0	203	285	1428	0	0	0	552	29	731	803	0	494	0	0	0
YJR083C	444	561	95	5	31	0	5	1185	42	204	10	153	305	1	0	34	150	3	386	166	184	32	205	214	0	588	0	91	2	0	0	0	0	0	35	33	1	0	0	0	0	18	0	1	2	40	0	0	0
YBL015W	6823	4505	3311	9859	1231	1032	21	3037	40	1113	1312	773	739	2422	867	700	596	445	860	584	827	317	2274	1710	4432	624	2	2491	4288	1056	1	500	11	0	973	1320	62	6099	0	28	10	1482	1517	3038	3108	741	576	1773	0
YDL203C	497	31	562	69	590	83	24	29	0	826	122	550	572	360	346	184	1278	1	629	374	797	703	685	574	0	1812	0	0	0	0	0	0	0	0	36	27	0	4	0	0	0	71	235	0	67	237	0	0	0
YDR161W	1758	1666	371	6851	104	0	12	6551	18	112	55	370	906	0	702	3	85	0	494	27	279	3	28	373	0	582	5	740	28	11	1	1	1	5346	303	566	0	5792	108	8300	12005	2	455	4140	743	438	0	0	0
YPL267W	17	828	117	3	71	0	0	0	0	104	3	0	106	33	0	73	1	0	173	38	12	12	24	44	0	0	0	0	10	0	0	0	0	0	87	67	0	0	0	0	0	0	2	0	0	0	0	0	0
YLR304C	33713	13808	15415	13981	9832	1523	8017	15353	52261	5241	1827	1207	2909	3130	1444	2075	4681	1990	2580	4903	10629	199	8960	6087	3218	1576	478	233	11289	390	231	18547	20	420	1698	1648	15674	719	116	0	653	285	4448	22574	10883	6992	2	13	0
YJL200C	14155	5921	9658	766	5201	4050	22024	3338	3985	750	199	0	1	2	5	0	375	2618	295	541	3410	715	419	2199	4241	450	112	1588	2640	3229	3	668	2694	979	1519	2165	684	521	30	9	1589	333	6621	17102	7089	3699	0	0	0
YKL192C	793	1932	4267	1929	173	1770	403	83	7255	626	244	414	261	377	678	762	87	478	526	208	1123	468	713	657	473	1034	0	480	30	212	54	1166	0	2099	752	952	6587	3790	189	2	12426	2604	265	149	840	480	0	0	44
YAL054C	1284	0	226	522	501	1555	4	0	1	8	405	0	666	0	31	0	3	0	208	3	196	31	392	425	0	4	11	0	0	0	0	0	0	0	26	35	0	0	0	36	10	200	907	37	299	0	8	797	528
YLR153C	36702	14915	14277	26496	16895	3873	14752	13940	45825	1249	1014	905	1587	3769	2541	1095	2450	3837	1274	2010	3544	3245	3432	7534	4694	3540	2	4698	16170	19264	25720	26072	27962	10070	4280	6431	6887	1917	33019	9559	10015	6685	11833	15951	9091	5877	250	258	0
YFL039C	90039	35037	63129	43130	41927	19924	68790	96218	64699	4051	4462	4622	2857	4636	4805	5938	7239	8461	8366	6241	16140	15054	8410	14598	19438	20135	24578	16852	8511	11425	24123	14273	14794	17446	11809	18151	22986	5049	9807	15668	8322	17173	14753	15872	9978	12894	316	1594	1008
YDR448W	57	64	1	628	4	0	0	0	4412	445	0	0	0	1282	0	54	763	0	500	13	110	0	214	103	0	0	0	38	2	0	0	0	0	1190	0	8	0	0	0	0	0	0	0	0	0	0	0	0	0
YMR184W	55	442	50	186	5	0	0	0	205	59	162	342	162	64	368	93	185	1	111	35	439	0	45	125	256	52	1	1	1	1	0	0	8	0	6	11	0	0	0	0	0	0	39	0	0	37	0	0	0
YKL206C	1991	1111	1492	1554	892	0	11	574	9981	198	268	324	578	461	569	42	852	160	103	402	744	540	500	772	1631	501	2027	981	18	1643	239	6	6858	2	512	983	0	0	0	0	0	40	441	291	0	192	7426	0	0
YAR015W	10110	7552	3994	2111	5769	1556	341	20807	16815	7110	6181	5120	4562	2994	1306	2889	3368	2260	3126	6427	16905	2765	10233	8136	2057	11638	3279	1590	1279	12814	4164	12031	4	2	17345	30805	22841	9	91	0	3	2786	1043	1109	2845	1514	0	23	497
YNL220W	23519	10976	12268	12689	6691	2469	4137	8106	14765	4403	5238	6774	4031	1845	5484	4160	3068	2949	2237	3738	10692	2029	7232	5688	4431	7394	3609	2367	6291	4237	7421	2382	8395	7216	3559	3926	0	0	1	1	6173	1411	1982	5658	7801	1922	0	0	0
YLR359W	16923	6377	11233	4428	3915	4086	10728	9616	21784	9620	8132	11040	7315	4375	2393	7656	2817	2348	1510	11522	19284	3058	13333	5409	3952	3382	1084	2754	1502	9751	5	5243	154	13411	5730	6654	639	5	0	0	16	2486	1565	1811	4288	3440	36	1463	335
YLR028C	10963	4223	6209	1035	3151	2473	43	10926	69660	4327	3344	2623	4796	6030	437	1997	2223	902	2043	3518	7412	5796	4191	7559	367	15093	7160	5703	2055	2749	6	2994	1	0	4124	4348	2	9616	48163	15530	0	7444	2123	6883	182	1591	0	0	10849
YMR120C	29689	6502	24918	1055	7974	1996	202	72140	18760	20464	18154	17701	17607	14943	13808	13719	11535	4231	7738	20540	31168	4334	36797	18825	2862	7786	962	5241	3903	11091	17959	12595	748	11352	16690	21058	0	0	0	1	4	4202	1918	5781	4028	3295	2	4233	3340
YOR128C	8123	1449	2858	3490	2501	864	82	12629	10343	17678	11021	10487	7217	7985	5483	6858	4724	6720	4446	13009	23276	3607	24075	4169	860	1691	603	1873	27	2167	2056	1045	7	16	1477	2026	0	1	0	0	1	15	1032	3671	720	2372	0	1399	300
YGR204W	26036	6730	15738	30618	9797	4900	707	42036	114244	19190	7570	6051	14102	13826	10112	5765	11586	5529	6750	13166	15929	11340	26877	9764	20425	4626	10076	3195	5987	24250	32931	17669	9012	9851	8743	11053	237	668	639	5	89	4223	10163	7016	16179	10417	0	1411	1165
YMR300C	7563	3105	4338	1143	1181	3208	50	10751	40032	8898	2046	2766	3180	7599	3245	4583	3635	3436	4744	6836	12539	1085	8507	3743	563	2416	1184	2439	27	2477	215	5161	0	584	1954	1911	0	0	0	2726	0	514	1952	2534	2959	1745	109	0	162
YGL234W	24147	8148	9757	696	8861	1571	12640	88948	34513	16900	6929	7092	9456	5888	2683	4941	5927	275	8090	13963	14092	1884	23237	4718	3326	6213	505	6450	178	36255	6600	4911	19575	8056	9381	11382	277	1	1	2014	10871	693	3505	12261	15180	7033	0	2	6
YGR061C	14986	6750	8340	10653	2864	799	1881	2883	35651	14277	4943	4777	3501	4326	5490	5099	5843	5053	7126	14793	12183	4234	17695	6499	3671	4578	658	4500	2614	2136	4289	9215	17	4904	3494	6718	0	2713	6432	1	462	1575	2884	8675	3986	3342	0	3112	0
YDR408C	3303	2229	2417	131	249	368	15669	11024	0	1217	1286	1504	651	2251	499	2543	519	1360	746	594	3894	1517	2268	1083	2097	655	135	324	11	1	16	237	4243	98	1440	1415	0	0	0	0	0	17	392	716	0	2	0	0	0
YOL086C	223248	89913	159637	45834	70526	34135	44312	324079	386199	12875	10245	13248	19486	10150	11130	7460	14345	30354	13697	11884	38542	20188	32459	41252	25939	24644	14727	32412	5478	34856	54603	11754	17180	5042	35312	61373	8377	3146	226	2499	4621	6928	55823	119464	15390	41306	426	3447	2321
YMR303C	266	9	282	7	781	348	4	21	13	108	70	130	1480	694	33	990	385	10	91	8	447	13	21	369	43	19	19	74	24	89	323	38	43	25	340	1299	6752	2	0	3	8	36	814	178	2631	197	80	200	5
YMR083W	29716	15160	20522	18472	10037	4424	22776	16652	32205	2925	2981	1707	2472	1427	1586	720	2799	1849	2632	2145	5709	1581	3691	6816	1411	14992	1738	2907	1836	12588	1100	5119	726	9221	11998	22809	73339	5	44813	1	8341	8315	4847	5847	2265	5681	18	8872	2
YGL256W	964	1140	1412	12	162	8	24	8298	0	700	336	2	342	726	801	0	624	108	21	462	615	1278	674	773	762	108	0	103	5	0	0	1	0	0	83	85	0	0	0	0	0	0	193	0	2349	0	0	248	0
YBR145W	11682	9815	10012	5293	1465	98	86	67	9726	1098	372	24	188	293	240	8	872	1050	625	524	1796	415	1461	1331	472	1330	0	944	64	123	1	2	7782	782	2016	3606	13770	0	543	0	1	1354	1401	2806	4519	1064	0	0	0
YMR318C	10740	9222	13752	82500	14104	13816	8223	76060	139311	2459	2262	1644	7247	3715	11469	7681	7683	4166	4316	2029	12679	8063	7115	4055	38443	32031	17702	16624	8943	441	46	36303	20149	2795	4226	8362	1838	23789	898	28137	23211	20030	11941	5388	23100	1186	0	28	0
YCR105W	9	6	0	69	0	1113	0	0	0	198	22	1	37	742	125	382	9	794	3	341	169	260	439	403	0	0	0	406	5	0	0	0	0	0	59	65	0	0	0	0	13602	0	301	0	0	0	0	0	0
YMR009W	881	2	119	349	4	0	4971	105	0	967	1336	1476	1492	1504	2161	1594	1276	1297	687	1018	2674	767	2253	987	352	536	5	313	33	0	0	0	0	0	451	573	0	8	0	329	0	0	276	154	0	109	1250	0	0
YDR226W	6777	3840	7436	7813	2661	623	88	29998	50537	576	858	550	559	610	261	379	650	3375	286	587	2695	1202	664	1485	1445	1289	47	1465	948	34	4269	405	2140	1338	1191	887	126	0	0	0	797	2	2452	1151	943	1917	0	15	0
YER170W	139	16	3	13	8	0	0	0	0	132	0	15	7	0	34	9	73	0	57	0	135	270	127	40	0	42	0	0	0	334	0	0	0	0	0	1	0	0	0	0	0	15	0	0	0	0	0	0	0
YJR105W	26625	13869	19857	20689	7331	8224	2678	46846	116267	999	2052	2703	2844	2678	3423	2065	1874	3682	3811	1498	5721	3790	2530	3219	1704	8751	7870	6258	1711	1941	14544	4890	12251	1186	4250	4737	5126	5764	8197	3286	3469	1957	4672	2157	7019	4510	0	0	240
YCR011C	5775	3874	2853	857	2128	154	42	1645	1757	6088	1442	2743	2185	3050	3472	3600	9652	138	5279	4592	5736	5261	6401	4229	588	2450	324	46	3281	12	3	2547	0	300	880	483	309	22958	31846	6	1479	649	829	1421	10981	732	0	0	0
YDR216W	1976	818	829	2199	591	0	435	30	10	176	115	0	491	0	434	376	754	1	431	330	94	1834	940	320	1579	51	0	356	1136	0	0	1051	1	143	464	364	0	0	0	0	0	876	963	0	1176	105	127	0	0
YCR010C	3	76	0	0	0	0	0	0	2176	106	0	65	19	233	0	932	104	126	199	10	688	0	136	85	0	561	0	0	0	0	0	0	0	0	8	9	0	0	0	0	0	41	0	0	0	308	986	0	627
YDL239C	736	1365	1357	5990	64	748	2376	2	24683	1695	437	459	1627	1355	618	454	2366	173	1526	389	627	823	1251	1568	163	0	0	0	0	0	0	0	4225	1338	217	16	0	0	1413	0	320	317	837	110	0	96	0	0	0
YLR227C	711	0	1414	407	54	0	4	2	0	612	174	287	421	343	50	432	376	1091	198	466	783	161	221	309	810	118	0	0	0	0	0	774	0	329	133	78	454	0	0	0	0	0	210	1	1	24	0	0	0
YMR064W	970	4	202	2	13	0	2	10	0	1222	206	250	662	444	807	691	358	1	596	340	749	261	799	962	190	589	5	873	2561	2125	1	1	0	0	531	170	2893	0	0	0	9734	603	422	420	1992	0	0	0	0
YMR282C	1045	0	37	0	20	61	8749	25	0	183	145	2	108	0	671	1	120	0	368	197	438	326	310	202	318	1223	0	2	0	0	1971	0	0	0	108	95	0	0	0	0	0	0	220	204	0	273	0	0	420
YPL005W	5	0	29	0	422	1	14	9845	0	160	516	428	66	551	31	0	18	191	813	856	129	599	848	631	0	49	0	0	0	0	0	0	0	0	27	206	0	0	0	0	0	18	88	300	0	0	0	0	0
YLR040C	6775	2579	5380	48	3628	3836	43	24	2	227	286	254	546	409	1265	247	1695	20	198	219	1215	889	676	1049	1196	601	0	441	421	0	0	16	1	1032	343	258	670	0	0	0	400	10	669	1627	814	514	0	0	0
YEL052W	804	802	485	1528	64	0	1507	6	28	1132	902	1261	1309	775	2225	2028	816	64	1276	462	1500	1052	1402	1521	815	1900	4088	295	5	201	0	0	3372	1	874	546	0	41	0	26066	0	4361	973	46	1	0	0	1257	0
YLR397C	252	804	603	7	1096	0	12	3224	0	303	297	68	832	732	775	114	978	0	217	165	367	122	191	536	1654	138	2732	0	1	0	0	259	4756	6	394	366	0	0	0	0	6	0	18	2091	0	0	0	0	0
YER017C	765	1451	243	7	339	0	3	1391	13999	288	113	2	860	359	94	0	498	178	513	176	919	1437	1496	576	756	0	935	357	223	70	0	7	0	0	47	34	12	22	0	0	0	40	311	5	0	137	0	3	0
YOR129C	1132	0	0	0	4	0	2	19	0	666	488	400	1556	802	1600	0	1226	5	603	747	350	1207	1115	262	0	1864	0	1011	3	0	0	0	0	0	79	8	1	0	0	0	0	10	223	0	0	0	0	0	0
YDR085C	3384	2967	1170	22	548	4	4401	13	9	2460	1629	1288	1076	1795	1017	1395	1132	2919	1574	1304	3371	1059	1883	2496	162	1582	735	372	4	0	0	6	0	5	295	336	6	0	0	0	0	475	595	3577	0	3052	7	0	0
YGL071W	1500	1733	2116	1683	8	240	4	8	7200	1455	714	1277	1308	1060	1467	932	1117	329	1944	1081	939	1	1763	1176	1015	87	1	1072	5666	1	0	0	4	6049	248	430	5363	0	0	0	1	0	507	3208	8	497	0	0	0
YPL202C	774	596	613	14	26	0	11094	6425	4307	405	105	336	104	1669	683	509	553	1097	1065	464	380	422	674	392	3456	281	1953	88	1392	0	1	2	1	2651	247	355	0	0	0	0	0	1490	789	249	0	422	0	180	0
YNR044W	5647	587	2220	13	2455	3404	25	50	0	718	1	1	263	0	446	1	0	276	17	514	324	0	723	1502	0	199	787	27	0	688	0	1	0	0	73	67	0	0	0	0	0	0	45	24	3712	0	0	0	0
YPR021C	378	44	151	2	0	237	0	1	0	267	26	385	53	84	0	0	477	489	131	37	756	845	936	208	0	68	0	0	0	0	0	127	0	0	14	35	0	0	0	0	0	0	128	0	32	1	17	0	0
YDR524C	893	92	581	86	388	985	3	1	66	449	592	52	242	1168	1456	66	185	1	1018	237	449	752	526	563	110	17	0	2	1976	0	0	0	0	1	151	51	5	28	0	0	0	138	154	9	0	676	0	0	0
YIL044C	365	1174	1062	13	321	0	3	472	3015	400	665	814	229	576	1110	575	644	796	879	230	1000	1035	499	648	0	289	1329	689	14	0	0	0	0	3	116	196	0	0	0	1	0	728	560	360	13	509	0	0	0
YCL025C	5420	2833	5590	51	2278	7	23	13	0	150	29	646	0	0	0	12	58	0	37	204	825	0	123	147	0	32	0	15	1	0	0	0	0	0	2396	2628	322	0	0	0	0	1708	4605	6838	0	161	0	0	212
YBR132C	3074	25	306	1800	846	0	8	3	1	557	958	271	788	1073	152	588	1588	1390	354	249	80	0	882	480	178	431	48	0	0	0	0	0	0	0	44	251	0	0	0	0	0	0	978	820	0	17	0	0	0
YFL055W	428	568	0	1	2	0	84	1	0	981	1356	82	688	7673	10175	2780	9656	9783	7210	1589	1340	7854	3346	5287	8671	5508	53	0	406	0	0	0	0	0	187	228	0	0	0	0	0	0	0	1	0	850	0	0	0
YFL030W	0	554	2	1	1	0	693	7	0	38	3	10	109	42	0	6	265	156	9	2	253	0	514	42	634	7	0	40	0	0	0	0	0	2	0	1	0	0	0	1	6	9	7	0	141	0	0	0	0
YDR214W	4429	317	1751	6594	246	1837	19	4067	17034	362	523	182	624	291	1362	5	262	2072	451	192	1488	2822	693	2057	1268	2335	1287	1264	29	0	0	4070	1	0	1041	2353	0	1	41804	6	12153	8559	929	57	0	534	0	1	0
YOR023C	2655	2581	1220	22	288	0	10	5	21414	1388	1080	1424	1893	1370	992	414	1248	1188	1208	1079	1454	2192	2648	1724	1038	2271	102	9	78	0	0	0	0	0	416	258	0	723	0	0	0	11	903	11	1994	830	1	0	0
YCR082W	290	828	29	381	122	822	1	12	3878	290	104	89	320	99	208	330	430	320	105	408	507	139	344	210	542	116	310	86	1	318	0	0	0	0	39	18	377	1	0	0	0	21	175	120	4	87	0	0	0
YDL073W	587	256	1051	4	165	0	4	2512	3	404	156	266	598	197	203	0	15	0	327	227	817	713	571	138	0	9	28	60	1	0	0	14	0	0	24	25	0	0	0	0	0	0	39	0	83	0	0	0	0
YLR109W	94075	159826	123125	380084	13293	29449	163183	34398	802194	5724	5235	5620	9611	11620	16603	22367	14451	14372	11244	6050	26921	17233	10540	18176	28725	49650	30983	48985	12503	19190	28808	47797	18929	24593	11896	17201	31922	15651	15582	27028	47478	38102	10062	11001	35272	5619	5816	9737	9392
YER087W	1429	153	215	966	192	24	3	2	0	583	486	84	125	0	13	445	377	0	352	429	1360	109	514	726	0	69	995	0	0	1	0	0	0	0	48	329	0	0	0	0	0	0	199	0	0	45	0	31	0
YER093C-A	15	4	5	5390	1	1455	0	0	0	35	68	2	56	0	71	0	32	0	0	14	55	0	84	21	0	4	0	275	9	0	0	0	0	0	11	3	0	0	0	0	84	0	0	0	0	0	0	0	0
YGL160W	2674	818	639	2430	409	0	6	117	5322	654	20	475	270	1347	1897	773	345	246	1998	59	456	733	488	558	1651	100	0	42	1	0	0	759	0	2	99	151	0	0	0	0	0	0	47	97	1146	233	0	0	0
YHL021C	6924	2781	5926	6239	1951	1601	33	4085	14230	2506	4490	2654	5094	2829	2687	2524	6260	1844	630	4596	5160	2416	8999	4509	3991	2454	0	0	0	0	0	0	0	0	1481	777	0	0	0	0	0	155	2560	0	33	2120	0	1534	1
YHR198C	1171	42	956	7	182	2	4	3	0	292	287	246	102	248	1183	358	488	0	396	52	621	463	454	557	0	702	59	11	0	0	0	0	0	0	65	132	0	1026	3	0	0	0	423	0	0	0	2862	0	0
YIL087C	604	545	1163	12	193	6	0	1	315	179	236	110	2	522	1265	657	389	114	43	74	449	122	359	362	67	1168	550	25	1	0	0	0	0	0	171	113	0	0	0	0	0	0	133	30	0	44	45	0	0
YAL049C	1406	93	328	3422	398	1138	2	228	2768	522	251	492	980	1031	854	0	1003	15	465	564	2149	255	623	823	822	399	6	0	1	0	0	31	0	193	89	240	0	0	2	0	1	119	470	645	0	512	0	27	0
YIL158W	452	1285	242	33	18	23	5	931	101	19	7	1	4	816	0	3	162	0	3	55	98	63	4	58	345	7	1	0	0	0	0	1321	0	0	21	44	0	0	0	0	0	0	1	7	10	4	0	0	0
YIR003W	958	106	774	34	1991	0	34	14131	6	1947	435	1481	2731	1275	1529	704	863	1648	1385	615	916	1502	2056	1097	12	2110	3756	13	2118	36	0	0	0	39	504	599	259	0	0	0	103	38	155	18	2600	925	9	0	0
YJL046W	1225	0	216	1	2	0	2	4	0	368	126	55	62	1864	1	3	540	86	388	606	313	1151	255	391	95	35	542	495	2116	0	0	0	0	0	245	151	1277	0	0	0	153	0	0	0	0	0	0	0	0
YJL131C	1217	746	150	4	78	0	2	2	1	85	628	306	2	2	5	1098	110	0	72	183	194	340	239	786	0	121	0	0	0	0	0	0	4	0	43	199	0	103	0	0	0	0	0	0	0	1	0	0	0
YJR080C	2050	976	1311	2768	28	10	7	415	9091	162	286	88	670	110	361	49	456	1	334	207	837	0	409	600	6	54	0	41	466	19	1	1	4749	0	288	179	38	0	0	0	509	635	377	609	0	0	0	0	0
YJR100C	616	93	260	1046	446	2603	8	4	12393	393	219	315	406	312	261	56	8	0	85	154	409	331	412	491	1462	2354	606	2	2001	6	0	18	0	254	194	106	7	0	0	0	18	0	114	687	0	0	0	0	0
YKL037W	5	0	0	0	5	0	0	0	0	16	63	112	1	4	16	39	0	0	5	2	27	75	4	46	0	261	0	58	4	0	0	0	0	0	14	11	0	0	0	0	5	0	0	146	0	0	0	0	0
YKR074W	311	643	235	208	40	198	0	42	1	39	15	12	74	10	18	228	91	190	45	123	213	37	166	87	2	117	0	137	3	0	0	0	0	0	26	28	0	60	0	0	0	4	110	355	255	88	0	0	0
YBR108W	1569	1879	367	2261	413	30	25	6534	22	1329	684	963	14	1532	887	1093	1754	482	1955	1185	1154	204	2425	1390	2462	15	1	487	3747	1	2	4374	1	1	376	447	0	0	0	0	0	1455	763	1049	0	210	0	0	0
YML050W	94	943	388	8	0	229	0	0	0	88	106	0	30	32	143	1	2	0	122	56	86	0	96	116	324	20	0	0	0	0	0	0	0	0	1	6	0	0	0	0	1400	0	0	513	0	0	0	0	0
YML087C	462	15	188	1	0	0	0	0	0	5	47	392	39	130	32	1	169	1	5	127	146	124	125	49	0	0	22	222	3	0	0	0	0	0	29	16	0	0	0	0	1	0	1	198	0	0	0	0	0
YMR003W	199	0	107	3	0	0	1	3	0	3	10	14	0	16	283	58	209	0	235	14	93	19	80	147	0	510	1125	1	0	0	0	0	0	0	8	19	0	268	0	0	0	0	0	8	2	0	0	0	0
YMR157C	126	366	1565	21	498	2	0	0	3965	161	170	121	277	174	611	2	55	0	13	16	261	353	339	367	26	25	205	161	7	0	0	0	0	4	1	44	0	0	0	0	0	0	28	383	0	9	0	0	0
YOL053W	322	0	0	1069	541	2	2	1	1	466	383	672	275	893	82	407	1063	88	946	479	488	31	445	490	93	1	0	0	0	0	0	0	0	0	204	57	0	590	0	0	2	0	183	0	10	10	0	136	1
YBR194W	17	1224	3	3548	0	0	0	153	0	94	53	103	106	212	6	55	0	281	247	6	204	0	30	96	0	68	36	0	0	0	0	31	0	0	0	14	3	1	409	0	0	13	1	0	0	0	0	0	0
YOR215C	2719	1970	1644	5964	156	4	13	3	4016	247	574	386	310	1032	629	489	423	560	26	199	1245	487	335	1173	181	1129	1678	310	72	0	0	0	0	4	410	520	10	0	0	0	9111	193	162	0	20	1	0	388	898
YPL158C	933	0	311	10	261	0	13	2907	0	24	0	0	0	627	1	33	0	1154	0	223	498	566	163	411	114	26	0	0	0	0	0	0	0	0	27	125	0	0	0	0	0	0	0	0	0	330	0	110	0
YPR004C	3366	2623	2219	21	445	915	23	6666	13082	1056	906	1698	895	767	667	227	1841	923	312	980	1576	167	1433	1268	1137	4728	0	497	14	71	0	17	14	0	416	339	0	0	22	753	370	506	694	644	922	123	0	39	0
YHR199C	2723	2232	2044	33	48	175	561	2537	38176	1352	1068	1512	3759	2186	4186	3292	2900	468	3200	968	5018	1885	3329	1323	3758	1457	5628	832	462	3872	905	0	1	0	1833	1607	2459	11785	0	1	0	5243	1001	1436	0	246	3	209	0
YDL237W	3953	5119	834	47	637	597	64	9565	9240	279	826	530	689	775	1736	150	1569	2726	1709	152	2407	1723	946	3130	2659	4728	0	1481	1406	3	0	0	0	0	780	904	260	0	0	0	12657	2023	592	97	1725	628	0	0	0
YDR063W	413	1374	206	10	25	7	5369	444	11239	226	158	216	59	201	457	101	288	71	185	362	632	353	232	256	37	382	45	212	7	3	153	0	0	0	194	129	0	0	0	0	0	592	116	1	0	29	0	0	0
YER080W	7807	4204	1003	5023	502	41	142	21587	5547	1073	706	821	928	937	1821	1658	1721	1820	1600	1280	2310	1770	1166	2329	169	2069	3459	1550	969	4558	1	16	0	0	1273	558	469	4850	0	0	0	3429	2091	1331	58	154	0	2722	0
YMR092C	4040	2967	565	8620	2641	2101	19	2796	4503	802	1191	3119	2075	3087	455	1045	173	412	1938	1377	2949	1125	3223	1383	80	2843	5932	3496	40	1544	0	32	0	0	1345	1575	0	64	0	212	5748	3043	1808	1	1223	302	3	0	0
YFR016C	4752	1928	1997	4309	3091	1	17	2817	1	1780	622	1389	1463	2649	241	317	1077	316	1148	1989	1131	1370	2104	2386	662	3138	5258	0	472	233	4	7479	11170	3672	1007	1451	0	0	1	0	0	361	1243	9	1098	713	0	0	1437
YIL079C	591	20	26	1676	8	1177	12	314	0	486	149	0	0	0	12	0	0	0	10	76	166	0	107	197	0	332	0	26	136	0	0	0	0	0	117	223	0	36	0	4	0	0	164	0	0	47	0	0	0
YDL175C	507	2	900	1130	10	0	7	3436	1	81	186	246	54	364	0	1	211	0	572	129	246	0	328	318	100	0	0	1	0	0	0	0	0	0	80	63	0	466	0	0	0	0	133	0	0	0	0	0	0
YBR059C	4147	2801	1690	2135	100	2978	30	110	38918	2899	855	1203	2271	1511	810	236	2292	389	2427	5201	3495	2094	3572	2700	366	361	2049	1614	15	1065	3	4047	4	4738	2393	1433	8	1	15718	550	150	2620	1915	77	23	1442	0	0	983
YDR264C	4258	1910	1649	11011	1377	14	13	7	14481	2485	1156	548	1287	675	1649	732	4368	1247	4132	2353	2783	2474	3782	1375	926	2164	6253	769	8	0	799	0	0	1	482	418	0	212	13498	1	340	1711	1542	1380	101	898	0	1786	0
YOR034C	1102	373	818	226	1480	0	30	12722	125	1155	429	575	1071	1212	162	2605	1068	884	863	886	571	714	778	1130	644	680	0	0	0	1	4	0	2	9235	355	200	0	0	0	0	4551	2558	629	1750	0	678	0	0	0
YOR335C	11649	3143	8580	9634	5548	384	196	53129	41821	1646	474	1203	2148	1509	1754	1226	2203	3479	4890	194	3342	1998	2591	3171	6686	2461	350	2987	2311	4548	6	2754	11880	11098	1584	1570	0	15129	0	13084	2	4215	4179	11779	4149	1715	0	0	0
YJL122W	531	457	5	68	4	0	3	1040	3081	179	0	115	0	0	1	0	56	0	339	0	14	0	15	248	0	75	2	569	19	442	1	4606	0	0	11	55	463	7	0	0	0	0	17	712	512	0	0	0	0
YMR170C	2241	308	298	30	379	3377	12	3	2637	801	323	3	437	1213	1502	1112	546	411	579	1116	3527	387	1708	1622	84	812	3079	0	0	791	0	1324	0	0	1135	1288	0	288	0	0	0	1387	177	0	0	134	0	13	0
YMR169C	14624	21067	8132	36418	4117	6091	18236	66	7914	8856	3480	7035	7160	7407	2205	2341	2730	1695	1395	9746	7781	395	15086	10771	1181	8025	2399	8862	170	3661	1	3967	1	2	2564	1745	0	113	0	0	0	138	210	0	1	904	14701	15322	33246
YOR374W	13577	5915	8906	8774	4254	2587	44	9664	6310	9417	10539	14112	18054	16796	14353	13209	13601	6096	10684	7364	15028	6890	34821	7432	17908	4981	37013	3225	3907	7314	18018	3190	2	2218	4116	5207	1548	6085	29906	887	560	4780	12118	26832	4226	3213	570	524	6549
YER073W	9463	2048	2564	9106	2411	2435	18255	7323	14623	3939	3583	86	3428	4137	5016	2982	3405	4866	2079	3704	7050	681	3036	4489	1138	734	618	2860	797	6595	2	1812	10348	1178	4093	6053	3	7505	2	0	24234	376	7049	11253	2885	3021	0	1093	0
YPL061W	15292	9058	10557	28195	8142	8009	47909	25331	34096	8637	3320	3852	33254	17465	12157	7649	40443	15910	21907	8705	19404	27543	47508	5951	49978	7151	24368	6568	7433	15424	336	7531	2958	2084	2647	2678	2524	1708	682	1776	3410	2851	28699	56217	7172	9827	0	944	2
YOR175C	2530	1392	328	25	925	712	8	378	23825	426	821	246	1097	532	1184	836	162	2267	1187	943	2282	531	1910	2428	8	3036	348	1267	681	0	0	0	2114	2	714	231	4	0	26046	90	3	3104	1241	32	0	150	0	0	0
YNL148C	572	318	157	925	9	2568	1	0	0	6	85	0	19	623	0	11	26	858	25	101	122	5	129	189	428	545	0	50	1	0	0	0	0	0	88	18	0	0	0	0	0	0	9	0	0	0	0	0	0
YBR110W	2560	2772	2286	4019	380	72	20	15987	30	1240	1129	783	1148	1129	896	1462	2558	543	131	760	739	479	1998	863	2139	1521	0	22	2900	1	0	13	0	1438	547	330	13680	1	908	0	2813	340	1124	665	106	2	0	0	0
YNL048W	2083	22	735	4836	544	27	15	3552	2630	314	798	658	569	581	1533	1966	2192	3544	839	128	820	949	372	1236	684	143	0	285	472	0	1	438	1713	302	256	292	23628	1	2	24230	1840	294	696	0	764	0	0	0	0
YNR030W	1137	2333	636	2094	71	2	5	775	3785	392	126	87	130	409	200	313	108	0	309	119	416	179	243	376	0	0	0	736	12	733	0	0	0	0	481	93	99	0	0	1	160	2214	704	166	0	0	0	0	0
YGL047W	49	1980	635	12	3	0	5	1519	2624	173	185	100	110	199	311	1324	141	404	128	200	359	0	108	423	52	992	132	0	0	0	0	1524	0	3	353	559	5841	2	0	0	0	3	352	26	0	0	0	0	0
YBR070C	780	0	572	9	28	91	2	0	0	97	2	42	279	243	427	809	482	321	207	9	264	0	223	194	0	57	0	350	14	1	0	0	1691	0	172	124	0	0	0	0	0	0	101	0	0	0	0	0	0
YGL065C	2342	503	2273	321	92	19	251	7850	862	553	653	400	11	1161	203	0	443	0	306	361	1413	484	325	940	31	622	0	44	1	44	36	0	0	31	118	92	0	0	0	0	7	1587	564	471	0	71	0	0	0
YBL082C	2712	0	39	0	35	1935	6	1	0	796	0	111	0	0	17	86	0	0	63	52	627	256	4	287	1945	22	0	473	2	0	2	1727	6963	0	38	46	186	0	0	0	681	1	163	0	365	0	0	0	0
YPL227C	369	454	402	157	184	52	2	83	0	28	58	57	250	707	474	0	121	58	0	66	231	759	188	109	0	237	0	400	11	0	1	406	0	469	5	4	0	0	0	0	0	51	197	207	0	0	0	11	0
YOR002W	2187	2703	2519	64	699	19	17	7389	3	1387	1066	1018	194	1663	2303	21	350	27	1342	487	2605	1972	1836	1586	862	5374	0	195	5	10668	201	1	0	0	537	210	0	0	0	0	0	1247	1135	5	1341	185	6487	0	570
YBR243C	1158	832	776	220	52	0	0	104	19458	243	2	491	628	839	0	324	337	0	456	78	1413	834	308	634	810	2853	204	5155	71	14	0	0	0	0	152	150	0	0	0	1	3474	94	278	2	1	52	17	0	0
YOR067C	1631	159	1100	650	500	28	8	329	1	473	73	110	422	306	649	306	1045	171	32	772	293	1065	881	323	15	751	0	1494	26	1930	0	1	1	897	80	67	33	1	0	0	0	67	158	0	0	0	0	11	0
YNL219C	1567	467	1377	951	623	0	20	2166	30	768	212	991	1776	291	1034	555	1434	1677	1100	342	1058	1759	910	762	280	131	496	839	16	0	0	86	2168	0	155	15	140	10	0	0	0	19	573	0	244	0	63	0	0
YGL021W	602	1	218	1	161	0	5	2879	0	719	409	123	677	1627	0	0	1130	9	869	75	1051	1345	77	738	5391	1185	0	0	0	1	1	6113	4	55	14	117	0	1	0	0	0	0	117	0	6	288	0	0	0
YBL009W	731	657	225	5	170	0	17	7915	0	7	216	0	335	93	1	0	6	0	492	0	61	0	65	329	0	0	1243	0	0	0	0	0	0	0	12	54	18	1198	0	0	0	670	1	1751	2391	0	0	0	0
YML086C	256	132	408	154	184	2	6	68	0	46	0	13	348	87	223	773	189	52	98	68	433	562	972	55	36	32	545	73	0	0	0	4	73	36	2	104	0	7	0	6	1	13	50	134	73	0	0	0	0
YNL270C	1	0	0	0	0	0	0	0	0	116	1	0	0	362	1	0	1	0	240	137	71	0	1	47	0	0	0	2	0	2	0	17	3	1	1	3	1	0	0	0	2	1	2	1	2	1	0	0	0
YOL130W	633	2305	511	1604	500	0	3	1	509	1749	214	445	1127	4194	687	1500	671	1827	969	1350	1310	2180	1843	1610	4950	2736	5155	1417	1336	51	1	65	0	344	423	297	0	0	376	0	670	1998	1098	516	3680	585	0	169	0
YFL050C	146	1	0	0	2	304	0	0	0	443	459	8	2011	747	367	2	5181	0	1321	607	642	0	914	1022	1452	0	0	465	4	0	0	1817	0	3998	324	163	0	336	0	0	0	213	0	1394	0	0	0	0	0
YLR089C	4432	1011	4828	3835	1560	3103	42	12068	36177	6640	3911	2781	9107	2686	3396	3462	3814	3636	2134	6551	9278	1483	9425	4919	1085	7426	463	1	0	12409	8021	1	0	1	609	1367	10647	16389	0	938	497	45	944	3	0	796	0	245	0
YDR111C	1418	919	24	2308	168	745	7	4	26	1844	1424	910	679	2492	1979	420	2969	794	5111	1203	3220	2485	3046	2786	3656	2659	104	0	0	0	0	0	0	0	605	298	0	0	0	0	11623	11	1	974	0	711	0	1699	0
YKR021W	855	1210	235	7	2152	77	7	7	595	2001	91	515	85	282	2	349	2159	0	3249	998	791	1318	1820	832	0	615	0	501	224	0	0	0	0	0	607	260	0	0	0	0	0	2	1113	0	0	80	0	0	0
YJL084C	2879	1202	1099	90	471	3	9	5	9692	2283	891	477	918	567	383	344	2834	1087	269	1068	1176	1	912	1187	2027	710	0	450	0	31	1	6619	488	1118	299	229	0	0	1817	86	0	0	572	891	0	2125	0	113	486
YML035C	5082	5854	602	4461	1246	2	14	751	22178	2591	704	2	1568	404	1208	1174	3379	3125	1494	739	1224	1307	1863	1090	5	2265	0	3	2797	4318	6807	891	1	5624	647	833	232	10535	2	0	7875	1113	3497	2239	0	190	993	15	0
YDR242W	1217	600	598	6	1761	0	6	31	0	926	506	97	2	696	1449	1648	749	11	348	233	604	1249	611	768	748	0	0	0	0	1	0	0	0	0	56	281	0	0	2022	0	0	102	387	0	0	0	0	0	0
YOR378W	5	0	0	563	0	0	0	0	744	349	262	564	0	0	35	106	718	1	15	11	763	420	290	42	0	11	0	0	0	0	0	0	0	0	0	14	0	91	0	0	0	0	45	0	0	9	0	0	0
YBR158W	383	1128	379	2	1266	990	12	2125	0	271	360	0	237	1340	0	3	606	0	3	353	1187	0	268	652	0	632	1	2	1348	0	0	0	0	0	40	79	508	834	0	0	0	0	315	0	2161	28	0	707	0
YGL156W	2979	2060	1113	5722	1585	2011	6	5	3862	1776	658	211	599	2773	492	1312	301	427	1875	1648	1478	983	2232	1234	6	892	521	253	13	801	0	0	0	0	329	512	378	0	0	1	16	415	533	1306	0	1134	0	108	0
YJR047C	182	455	3	3	18	0	1	0	0	50	1	0	0	1	1	1	0	0	1	1	48	1	7	71	0	0	17	1	1	2	2	1	1	0	12	66	0	8	0	1	25	1	242	169	9	204	0	0	0
YEL036C	2598	922	2498	24	1539	488	16	120	120	1171	944	1233	515	2074	1732	345	184	618	195	739	357	2044	420	1835	1802	1898	1	75	4	695	0	645	0	0	569	546	109	9771	10881	1	3200	654	706	51	4166	22	0	0	0
YKL047W	379	71	569	5	143	0	5	1627	12	130	173	0	472	0	252	0	263	13	56	313	1235	1097	69	84	6	396	0	0	1	0	0	29	0	0	91	47	1	0	0	0	0	0	251	0	0	0	0	0	0
YPR128C	1582	4	662	9	26	0	5	3	3021	164	133	0	405	370	0	107	375	491	502	221	1501	274	375	259	0	17	0	0	0	1417	0	128	0	0	142	145	0	0	0	0	1	778	261	1	0	3	0	0	0
YMR010W	3631	583	912	2954	358	0	18	4694	49231	973	426	164	1102	818	684	390	44	860	1096	678	993	1488	397	1513	2863	342	0	1435	3817	0	0	5476	6302	3	375	288	12	917	1	1	1	1816	748	2691	1137	518	0	0	0
YPR180W	1410	14	1566	7248	1311	97	26	11993	6	318	431	361	56	276	124	73	785	904	6	334	1380	783	454	984	0	1308	3605	391	5	0	50	7	0	0	750	671	0	3	0	0	220	0	82	48	0	600	0	0	0
YCL050C	2624	423	6189	2179	443	2938	31	8172	27	1028	272	208	727	661	569	0	726	362	12	663	640	1675	682	1254	2143	409	5126	904	26	49	0	1008	0	0	465	427	16	7	1	0	512	283	1156	1	9	285	0	0	0
YDR530C	1475	1669	1692	5790	269	0	20	8111	15982	1166	697	879	1067	3043	1612	1538	863	149	1953	1704	2564	806	1783	1887	1311	2104	3069	2	0	0	1754	1	2	0	240	823	12133	0	0	0	3	0	402	899	2383	470	0	0	413
YNL172W	495	108	578	6	4	0	1	53	0	1085	93	1026	218	337	819	1276	980	1	123	686	1833	434	1401	543	0	20	0	0	0	755	0	0	0	0	7	347	2	0	0	0	0	0	282	10	325	0	73	0	0
YDL008W	172	5	3	11281	46	2327	0	0	0	38	0	0	32	211	167	106	0	0	24	246	192	305	2	116	37	5	2	0	0	682	1	335	0	0	55	73	0	0	0	0	0	0	120	3	0	1	0	0	0
YLR127C	800	34	3	434	4	0	1	0	9	606	317	145	332	580	940	104	930	0	193	511	642	170	472	301	0	1	0	63	2	2788	1	0	0	0	208	218	0	1	0	0	0	0	385	0	1294	0	0	0	0
YDR118W	873	157	604	3	182	1	5	354	0	481	66	0	80	907	468	0	1013	1	653	185	615	471	772	647	0	0	0	0	0	0	0	1	0	0	184	142	0	0	0	0	0	412	109	0	0	0	0	0	0
YOR249C	778	0	233	16	694	342	1	1	2	190	156	94	448	547	26	1035	17	95	239	238	323	11	430	263	27	256	0	29	1	0	0	2	0	0	40	68	2369	0	0	0	1	0	127	0	0	0	0	4	1298
YLR102C	432	1166	750	2010	0	0	2	0	0	325	63	153	100	1001	975	60	231	0	28	514	748	315	572	448	0	251	0	347	7	0	0	0	0	0	177	62	0	0	0	0	1	0	0	0	1	0	1	0	0
YBR151W	1284	3405	828	347	2458	0	1774	16287	29665	736	275	1651	533	1725	620	947	1262	2994	1102	1013	1983	273	1746	1872	0	3038	2724	0	0	10	0	0	0	0	1418	814	177	0	0	0	0	2	591	750	0	244	0	627	0
YKL103C	4207	214	3487	9995	3897	819	38	7940	3022	3012	963	2543	2944	2781	2819	2415	1253	2663	1323	1862	4185	4120	9236	4136	9115	5892	17346	351	3165	1	3139	560	362	0	2640	3180	0	2	1512	6119	2829	1705	3944	1011	1291	3750	512	0	0
YKL157W	12492	6125	7327	5791	6347	37	26850	31101	34679	2319	1544	2439	2079	2338	2869	1129	2139	84	3798	1457	4587	7252	3663	5189	425	4479	9902	2765	26	5566	2	1	0	0	3285	3683	4889	1	12253	7971	4019	4854	4039	4857	189	3046	0	0	0
YBR286W	37088	19473	26411	41160	8658	18109	29429	15821	57575	8314	6631	5219	9440	8468	7936	7280	9024	3116	2057	5080	15035	6997	12227	11966	5112	13175	20618	5355	3695	14186	6732	7422	16349	5043	6344	4764	2025	0	0	298	516	4564	10321	12387	8621	5601	5597	4185	1587
YHR113W	3281	1648	1923	1345	948	2	7	4	14852	2346	1379	2158	2242	3753	4270	2439	2593	2657	5257	1286	3507	3251	4861	3641	5293	3784	27	741	9	3857	1	3364	2	1	389	500	0	0	0	5	2086	215	1412	1067	0	767	649	0	4
YNL077W	162	1	400	1069	0	0	0	2	0	90	306	314	176	58	274	139	470	318	477	43	1186	853	887	227	1225	4	1524	1659	23	0	2	1	8637	3	163	269	0	1	0	0	1702	0	202	0	155	0	0	0	0
YJR005W	3066	1918	1652	83	1761	739	28	8369	408	1144	681	868	866	787	976	0	1138	630	916	952	1086	207	1508	375	995	803	0	41	2	1	1	959	3	0	268	352	0	9	18	0	5404	743	559	268	2189	382	0	0	0
YKL135C	1422	1568	1042	16	17	1512	3	32	1136	1702	972	259	1876	1316	1369	724	1102	377	1596	508	1053	1335	2199	1729	0	224	1	8	3403	6	0	0	0	0	440	250	0	0	0	0	483	33	1403	2119	1913	102	2922	12	0
YBL037W	1262	35	426	3	1707	297	7	3	2141	341	108	758	865	262	463	159	330	1750	994	708	710	3898	406	331	191	8	0	326	224	0	0	3	0	0	129	107	0	0	10	0	0	66	81	1387	0	484	17	0	0
YPR029C	3484	2120	1312	2809	660	0	9	6	26078	1540	702	845	1974	1424	550	3	603	0	1289	1002	399	331	1490	1120	2765	40	0	893	3550	0	0	1721	2	100	309	477	0	0	0	0	0	924	682	0	0	1857	0	0	0
YPL195W	4463	2908	5246	4775	1356	0	35	11540	5795	1119	635	2311	746	780	1048	964	398	1103	192	885	1335	3258	1257	2770	2644	1101	1097	505	13	2	2057	2260	733	15	474	654	3	288	0	0	0	46	630	64	1528	273	0	0	0
YGR261C	2303	65	807	6	1281	0	11	746	18629	1098	367	815	1193	1267	401	365	591	2153	1464	930	1226	612	1017	1241	311	333	36	855	57	0	1	0	289	0	132	132	0	13	0	172	0	269	466	1	2228	354	86	0	0
YPL259C	2272	702	1152	1467	628	1757	14	13	17497	605	1253	1535	2540	473	1500	540	758	2568	1595	659	1635	1815	2498	1346	1524	1087	1	1552	40	644	1	0	0	0	793	472	0	4	2	46856	122	0	956	860	149	533	0	0	0
YHL019C	1307	1087	199	4	8	0	4	0	423	1788	502	757	845	2969	1732	1382	160	55	501	996	879	929	1117	1093	1516	2166	0	0	0	19	0	0	0	0	361	821	0	0	0	0	0	317	682	26	0	20	0	0	0
YBR288C	1334	824	1645	282	69	73	166	6958	6851	462	317	1822	4	4	1182	0	744	710	107	314	517	1272	444	519	0	9	0	1	0	18	0	0	58	0	328	242	0	0	0	0	29	2	525	142	1175	47	0	134	0
YOL062C	5209	1027	1184	1699	1882	917	19	7046	3	1267	1582	1882	3394	2688	2793	2282	3031	300	1564	1340	1859	1773	5233	2024	206	1164	0	1110	19	1	1	3246	1	264	975	834	19581	4	0	0	551	1324	1422	4047	3538	1852	0	0	0
YKL114C	2628	615	1381	6348	482	1540	46	8022	5	513	272	1178	694	801	102	116	48	1370	604	773	468	0	220	795	1	629	0	310	4026	123	0	1	0	0	588	835	0	0	0	0	831	0	289	0	0	22	0	0	0
YBL019W	164	1116	6	44	0	614	0	0	0	448	243	397	553	206	292	561	373	440	152	168	827	306	498	683	108	4	1	313	532	0	0	0	14	0	26	77	0	1	6725	0	0	0	137	0	0	0	0	2056	0
YNL094W	1518	211	482	8079	39	0	31	13204	0	1563	749	889	2194	3048	3309	854	1166	1287	936	765	1117	2686	2763	2760	11	4850	188	25	344	1110	1	15	0	0	605	272	0	0	59	1	6920	4768	1366	0	332	857	818	1840	0
YIL040W	60	2682	220	15	29	42	0	0	9887	19	163	112	150	0	0	72	47	0	148	65	101	135	41	218	203	349	909	50	36	11	0	10	0	0	198	29	227	0	0	0	0	24	225	85	0	362	0	0	0
YLR170C	418	413	630	3138	36	230	19	47	4	595	520	276	5	789	514	608	431	284	381	212	761	681	396	905	1	1253	251	150	6	0	0	0	0	0	234	54	0	58	0	0	35	0	130	55	0	49	0	0	0
YJR058C	147	395	141	6190	68	1	0	549	1274	166	297	104	494	777	454	682	392	0	710	246	1684	494	987	451	125	611	18	18	7	5	0	9	1373	1	111	180	0	0	0	0	10067	0	0	0	0	267	0	0	0
YJL024C	471	396	246	6649	215	641	362	19	0	53	4	2	24	389	112	89	155	447	17	31	223	16	131	187	606	274	0	57	3	0	0	97	0	0	45	129	0	0	0	0	4328	65	88	142	0	0	0	0	245
YML022W	1923	761	973	1852	107	1	15	1759	4003	251	201	136	258	414	263	387	40	0	237	416	793	0	638	346	288	20	0	51	2	1121	2287	57	0	0	157	190	0	5	60	0	0	1143	262	711	553	10	0	0	0
YDR441C	527	0	137	245	102	0	3	883	1205	49	75	1	310	25	731	0	170	0	370	218	258	298	79	491	0	0	37	11	16	1857	0	1604	1	1	131	28	0	1878	0	0	0	178	624	3	0	17	0	0	0
YNL065W	22	0	79	2849	0	5	0	0	0	2896	1697	425	0	559	1	189	0	335	37	2259	3028	2	1861	961	5	1243	0	0	0	0	0	0	0	0	72	47	423	0	0	0	0	0	0	0	0	60	0	0	0
YPR192W	143	0	101	1	181	0	2	0	0	227	41	312	265	204	282	694	1709	27	1066	162	227	313	689	386	496	1511	0	0	0	208	0	0	0	0	60	26	0	0	0	0	0	1	273	705	0	0	0	0	0
YFL054C	936	3	624	4	332	236	3	1	0	1224	305	469	721	1395	770	31	1567	1981	0	648	2547	367	1013	584	1912	867	0	507	42	1744	0	0	0	6	180	168	0	0	0	0	0	55	187	0	0	690	0	12	0
YBR149W	17870	11628	6987	23142	10704	2833	9929	40857	34692	2897	3284	4025	3334	5360	4481	4409	3929	5063	4149	3359	8001	2901	6594	8290	4459	7927	10603	2777	2407	6155	2	14318	4	57	9102	12910	18149	12598	8901	53175	17951	10040	4138	5993	3486	5189	111	2363	3068
YMR041C	1982	2677	845	13	104	0	13	208	20467	75	277	575	175	934	767	1553	451	5	151	124	1842	151	690	440	102	1713	2587	1	0	0	0	0	0	0	413	586	0	0	0	0	0	1054	735	731	0	0	0	0	0
YER036C	8743	1347	4770	61	2606	840	4823	7627	27592	785	795	2072	176	213	956	837	2013	507	993	1628	1018	485	1568	1483	145	1337	0	1916	1553	4941	11589	2670	0	314	552	483	12	632	3	19	444	146	5006	3362	5550	720	0	462	0
YGL105W	18697	9236	9243	9449	9587	3105	10984	38545	47033	827	247	10	224	1204	1238	1829	602	1231	1302	347	2352	1136	1065	3498	4267	6835	4811	4130	2478	6241	375	12533	27	2475	3212	4134	1460	4968	3	516	1776	6635	2066	4332	3407	2021	0	0	0
YIL062C	820	701	217	4688	86	64	36	4263	12410	391	787	699	1039	1022	729	1385	760	531	270	604	1922	267	804	1230	1576	2260	168	530	228	0	0	22	59	0	786	508	0	3837	0	4485	0	468	658	391	1018	354	0	2435	220
YLR370C	3700	891	4077	10196	96	14	183	94	15055	822	649	831	995	904	509	1215	785	741	917	391	2135	1123	1064	1054	1072	1263	1148	936	54	0	4534	630	0	1733	1431	1197	0	0	0	5013	5	385	226	417	1403	929	0	0	0
YKL013C	2963	3523	2155	6076	1327	1873	11	735	17533	375	536	662	800	321	88	933	1011	1099	1241	429	1910	1205	848	2232	2305	3584	2228	926	86	536	103	1	0	0	1626	1791	1352	0	0	4359	2607	157	405	1812	0	454	278	11	0
YNR035C	7157	2424	4795	7676	2535	89	15542	10881	18682	935	1247	2810	1482	1728	939	1935	1343	168	1592	889	3104	2005	3051	3768	142	3381	1184	364	7	1	2398	13241	1	1143	2117	3218	712	528	0	0	196	964	1484	1500	0	1098	0	0	3175
YBR234C	5920	5878	6089	11980	4170	122	15186	5857	8455	1035	1718	2113	2735	881	687	907	1870	1413	2558	890	3452	4095	2705	2386	695	2107	0	3034	1302	3533	2798	427	0	25	431	622	884	271	591	0	570	561	1722	1458	81	1286	0	0	18
YHR013C	1295	245	1259	117	103	0	23	1451	954	73	155	177	53	15	407	576	290	162	28	353	437	238	107	613	0	70	99	15	1	2	3	5	0	0	1042	1300	0	0	90	43	170	71	364	39	6	51	0	0	0
YCR048W	144	0	0	10	0	0	1	2	0	12	0	0	68	0	0	0	55	7	3	1	36	56	120	6	0	0	0	0	22	19	0	0	0	27	1	3	0	0	13	0	0	11	2	8	0	5	0	0	0
YNR019W	824	1	336	28	332	82	4	125	8563	0	0	0	33	0	0	264	1276	1147	144	0	441	1240	908	140	379	17	61	0	0	0	0	0	0	2	65	114	0	0	0	0	0	6	463	32	0	0	1	0	0
YDL192W	14751	6986	8315	10327	3615	2842	10573	10388	58816	469	339	53	130	546	1588	442	1091	2132	1070	600	2338	832	460	2159	1725	2896	724	4147	2434	1106	1632	4699	3642	0	1226	1823	3451	1	858	0	6017	2538	1066	1855	852	367	0	0	0
YDL137W	9029	5565	11637	5453	2601	5137	46	8544	61031	969	937	1183	1705	1841	2333	808	2408	2168	2471	1526	3855	2060	2538	4493	1504	7945	8274	1603	1309	2304	841	105	5554	1	4071	4993	162	4726	9109	10	10537	6494	1346	3356	3293	902	2097	10013	0
YOR094W	647	889	568	238	539	1094	2	33	4	109	155	137	136	7	750	0	487	0	704	132	136	155	163	336	766	66	0	23	2	0	0	0	201	0	209	348	0	0	0	0	45	5	284	0	220	70	0	0	0
YOL058W	97550	44237	57040	124138	31065	18957	54389	231	75541	1127	264	44	579	4542	0	439	1	842	818	1214	5415	35	1793	3211	1569	3837	0	5545	11906	16	13	3335	31627	44016	16479	31415	125361	23181	76561	211333	156157	26155	21388	11858	13050	6713	0	0	1
YJL071W	1142	313	256	4	2	0	1	0	8367	255	326	196	1308	688	281	500	626	0	65	691	393	1257	411	261	141	490	0	0	61	0	3	0	0	3166	167	39	0	0	0	0	0	395	312	0	12	33	0	0	251
YJL088W	34555	6519	22722	20383	8630	5509	450	3004	6431	376	0	924	165	1	17	539	360	982	0	489	855	0	293	1197	1795	469	199	339	903	1	2	4	4440	2336	809	794	581	1	5	772	4136	1256	2062	2205	2111	1483	0	5	15
YHR018C	38675	29569	15502	19101	7376	4684	150	7040	7464	8094	6462	2805	8934	9002	7037	4757	5305	5956	4152	8456	21769	6222	12665	9510	6518	13345	1897	1266	10728	1038	6	6	4392	26297	15268	18058	11375	550	21307	1739	8931	6056	21874	14807	25310	13636	0	7	0
YER069W	5398	2169	2104	1597	1120	803	11	4	453	684	280	46	968	168	30	915	1097	8	515	680	3628	723	4059	332	1001	107	0	147	141	0	17	0	20	592	47	71	96	0	7	14	319	154	971	2000	383	184	0	0	0
YMR062C	12355	7583	7523	10420	3008	114	56	5479	6836	1901	1775	417	2543	897	2580	4813	1260	39	192	724	4984	519	2402	2618	1084	2849	0	1476	4887	5644	6	3	23747	3344	6036	4243	11	174	0	0	17398	841	5252	2994	6233	3859	0	0	2153
YOL140W	14361	5684	7931	5891	1774	500	44	14	16097	275	256	435	145	72	536	358	795	147	753	408	1391	17	523	1248	0	1429	644	688	3512	3067	1	9	1014	8647	904	1224	11578	6	0	0	4514	1983	1318	1	1790	543	0	0	0
YMR042W	159	549	0	0	750	318	0	1	0	195	142	0	56	966	19	1005	1	273	172	38	668	175	280	201	468	188	0	4	921	1121	0	0	0	12	203	33	0	0	1	2950	0	12	57	92	0	0	0	0	0
YML099C	384	815	2	3	15	288	18	11032	0	1192	1128	0	133	1233	1	261	1612	3515	1558	1125	743	1375	447	792	3271	964	107	0	0	3299	7	0	10826	4	384	200	1	0	0	0	14311	0	560	155	0	1195	0	0	0
YDR173C	194	0	51	1	0	0	1	2	0	56	133	0	369	2	157	11	121	61	11	36	212	44	256	22	0	4	0	0	0	0	0	0	0	0	36	28	0	0	0	0	0	1456	33	0	0	3	0	0	0
YDR376W	1615	1212	739	5	1538	0	21	2599	11973	187	602	641	605	1123	1027	722	1326	1629	340	337	1413	840	321	1075	2756	8	0	0	1835	0	0	1294	0	0	225	355	0	0	7	0	2	29	1032	0	0	63	0	46	0
YGL157W	14596	13403	9712	25009	5716	4504	6815	69738	14986	1628	1973	423	2530	1525	1271	2122	1143	4767	2786	811	3304	1456	1443	3067	2267	4421	2	2299	1926	348	2022	23	1	6040	2664	3122	0	46	2688	1	8719	3198	3293	462	716	971	2323	9	99
YNL020C	2973	503	1423	32	514	0	12	6	17	889	419	3	2328	1813	0	411	292	1513	423	883	1709	475	1226	893	0	2441	0	816	104	159	3	0	0	0	904	600	40	0	0	0	7147	958	487	49	2015	2050	0	0	0
YBR164C	2502	1066	5105	3191	1639	171	2817	2959	1	325	562	334	750	387	492	942	600	400	44	662	512	551	615	916	1177	439	240	136	1	0	3523	2	0	0	461	650	3380	0	0	0	5659	0	237	388	9	195	0	1	0
YPL051W	51	0	2	0	0	0	5	97	0	70	69	81	0	4	0	19	106	0	0	27	178	65	130	40	0	0	0	15	0	0	237	0	0	0	3	0	0	0	0	0	3	0	14	0	0	0	0	0	0
YHL040C	427	1	447	1164	31	0	9068	34	23881	1268	623	937	1768	1865	9183	454	3620	571	3094	1336	3403	1296	3727	824	4447	567	6237	0	0	7786	4	1	2	6988	284	89	0	0	1	12165	0	202	645	1550	0	0	0	0	0
YHL047C	1312	8	1305	3039	1050	620	5	3	0	1647	403	278	0	2053	1035	643	2672	0	2924	1858	4409	2057	1972	947	22	775	0	0	0	1	0	11512	3	0	970	70	0	23	1	0	133	703	925	5	2587	550	0	151	0
YDR127W	11355	5040	8055	4701	5983	586	3572	135	5756	5349	812	618	1422	343	298	583	332	3409	147	5476	3955	1647	4747	2796	1797	3192	2	4950	6114	1793	3	0	17929	11377	2108	2414	28255	4658	358	0	3	2735	3869	2361	3585	4434	0	0	0
YDR380W	13867	6276	6393	5948	4421	5357	27490	83	4337	0	46	379	145	66	897	526	164	37	70	527	256	128	763	97	907	0	1	0	3	1	2	0	2	2133	1205	937	2918	13	0	0	0	0	336	670	2076	845	0	0	0
YGL148W	15258	5125	10186	12187	7115	1157	119	49650	17385	779	389	6	1198	472	351	472	814	0	1144	692	1800	906	1008	1544	1194	3850	77	6128	331	2103	1	940	0	987	6271	7615	18024	7561	1	2371	14342	2294	5341	1621	5846	2157	0	1544	281
YDR035W	14629	9026	10804	17278	4957	1060	55	8002	29541	1812	1374	916	2209	401	2400	1624	1579	1035	763	2191	4302	1244	3194	2281	2557	2788	1083	1323	8310	1090	10	5493	13490	393	3208	2275	507	32	1	3	531	949	5706	862	4710	4149	0	420	463
YBR249C	29272	15887	17000	7614	12508	11903	34281	14940	54626	392	224	3	207	0	162	204	1006	1481	2	165	1490	228	533	1999	348	3404	1100	3866	3178	4867	11986	5393	3405	2820	13412	19226	902	6305	17204	43102	15142	4565	5342	7604	1393	5388	0	739	19
YPR060C	741	879	1717	2425	414	0	7	2732	0	92	310	178	354	221	1026	144	595	641	295	228	1247	173	189	168	0	18	0	420	143	1513	0	0	0	0	356	297	1617	1	0	0	82	0	466	10	791	453	0	0	0
YGL202W	27582	17924	22747	24513	10593	4058	6297	92237	14474	1290	1070	686	2795	770	2651	2770	1646	906	1418	675	4765	759	3269	4741	2833	14703	6656	4620	2042	14461	5	1349	6	20063	8693	11642	6304	16853	4	8449	8275	12666	9910	8547	12002	10654	0	1719	0
YDR421W	805	124	180	2	821	0	1657	6	0	1031	115	620	1986	1216	1262	887	540	621	1032	1195	987	707	1592	987	0	397	0	6	0	72	0	0	0	0	346	285	0	0	0	0	576	4074	910	2	0	1019	0	0	0
YHR137W	14488	4661	8204	6597	5202	4029	7479	5916	2106	497	1042	2	1963	1413	1407	372	1002	3	1201	505	464	191	639	297	0	1385	2	1	140	0	0	0	0	0	571	127	23474	0	0	1	1	4	258	8	0	16	0	4	2
YHR129C	27	1516	268	12	582	25	17	5459	0	353	53	464	46	683	11	92	591	1	0	269	388	0	28	479	1292	33	0	0	0	0	0	0	0	0	2	91	0	0	0	0	0	0	244	0	0	0	0	0	0
YDR106W	19	0	23	0	2	0	0	0	0	45	59	1	135	260	0	79	0	0	17	148	35	229	29	15	0	0	0	0	0	0	0	0	0	0	230	0	0	0	0	0	0	0	0	15	0	0	0	0	0
YDL029W	10210	5046	4879	11801	4998	103	42	7812	34549	2323	701	2438	4863	1672	260	1668	5424	1771	3404	2450	5265	3259	3653	3736	3699	3967	7638	1245	56	1494	33	3481	1	0	876	729	1226	131	0	506	215	216	2798	1161	2084	1406	1	0	0
YJR065C	18701	5302	10312	10415	5385	2299	21584	11909	31751	3501	1971	1290	2229	4331	6184	2773	3915	3088	2970	2236	5163	3845	6613	6295	2552	5306	7055	3956	66	134	11607	1914	10137	8116	4751	6765	0	144	15969	49520	682	4085	2197	8086	5711	4064	0	13	8
YJL081C	2171	195	624	106	186	1659	8	2	163	108	91	5	207	571	3	76	1680	0	874	543	610	34	225	928	0	394	0	29	1	0	2	0	4	0	513	335	0	0	0	0	0	44	176	1939	0	834	0	0	0
YNL059C	4265	5131	1501	983	668	3194	2299	6332	1175	1421	615	536	2807	1362	1309	11	313	90	690	1984	1624	1247	1704	1228	427	23	1855	166	161	8293	16	5	3742	2	592	846	0	0	0	0	0	84	425	1671	7	2590	0	0	0
YLR085C	317	646	676	8	425	4	19	9654	12	743	267	477	981	1408	1169	946	144	137	1014	452	1022	1337	999	544	59	565	1624	0	0	0	0	0	0	0	394	150	0	0	0	0	0	0	88	113	0	371	0	0	0
YPR034W	1620	102	500	697	3140	496	7	7	635	547	221	985	1123	2035	513	350	1342	1578	522	591	737	548	682	1275	1	1542	1	235	4	727	0	0	0	0	657	303	0	10238	1	0	0	6566	802	3704	2188	678	0	0	0
YOR141C	2187	451	182	1	192	5	24	8109	14	976	247	579	1111	465	1758	27	1897	7	2201	234	1247	1035	878	984	2843	977	0	0	371	0	0	0	12	0	335	294	0	0	0	0	0	10	487	245	19	532	0	7797	0
YMR033W	1206	471	82	8765	1268	0	5	203	59	503	247	440	1524	1929	1053	4	1294	0	313	921	560	348	872	1759	2965	24	0	127	2	1270	4429	0	0	0	570	410	1	10104	0	0	17702	1270	571	2	0	2	0	0	0
YPR199C	775	1	449	4	441	83	3	2	0	277	281	153	729	231	2	1215	482	1	434	229	485	604	15	366	581	1049	1780	463	5	0	0	744	0	0	38	142	0	0	0	0	0	0	670	0	0	0	0	0	0
YPR200C	21	0	0	0	0	0	0	0	0	114	71	0	167	112	8	21	0	0	1	84	68	0	86	139	47	0	253	0	0	0	0	2	0	0	10	0	0	0	0	0	0	104	51	0	597	1	0	0	0
YPR201W	0	0	0	0	0	2372	0	0	0	408	371	196	652	837	703	0	9	530	0	324	224	0	271	277	70	12	2025	0	0	0	0	2	0	0	214	5	0	0	0	0	3963	0	382	0	648	0	0	0	0
YLR392C	427	208	2289	1042	203	0	2	0	1452	370	104	480	351	781	619	0	1253	21	786	1156	265	277	979	444	0	7	0	118	3	0	512	311	0	1	109	417	0	27970	1	1	0	0	333	21	968	201	0	541	0
YGR068C	1057	23	896	32	247	0	43	5328	0	478	231	58	38	564	462	367	96	199	78	374	502	584	437	812	10	1523	170	19	0	0	0	0	0	0	42	187	0	0	0	0	0	0	0	0	0	683	0	0	0
YLR242C	497	174	477	25	33	0	4	403	2	494	175	2	23	136	659	3	16	230	2	367	394	583	50	58	728	62	0	0	7	0	0	0	0	0	190	31	0	0	0	20	0	35	43	304	0	0	0	0	0
YDR101C	283	174	725	5	12	0	3670	3	0	0	0	0	0	523	0	7	353	6	81	1	81	0	9	63	0	178	0	117	1	395	1	11	102	0	40	21	1	71	0	0	96	93	204	6	406	17	0	0	0
YPR085C	15	1	42	1486	5	6	0	11	0	629	213	380	704	894	385	786	676	782	81	515	527	1236	183	405	0	0	0	0	229	0	0	0	0	0	234	123	0	0	0	0	0	64	499	0	213	920	0	0	0
YMR116C	77690	27810	47813	24843	26568	10332	10730	152504	178792	373	452	384	251	0	437	283	392	0	235	194	2228	437	484	1075	3289	3143	186	26919	5541	4589	15910	8429	6218	7237	3090	3959	4387	1198	743	2321	1658	2636	13452	7361	9863	10508	17	851	0
YOR058C	1035	581	1350	4117	274	359	2	1	1	353	52	1	1424	1475	2023	2144	100	1845	1085	155	371	1670	274	679	4101	40	1	0	0	0	0	0	0	1	278	247	14975	0	0	0	3	1616	1207	1315	0	0	0	0	0
YJL115W	33	251	295	0	6	0	0	1	2	51	144	201	203	801	21	1318	609	387	336	24	728	146	450	308	0	913	1148	5	10	534	1	0	0	0	496	129	259	0	0	2	0	0	99	348	0	24	0	0	0
YDL197C	1001	1086	890	5	472	0	2	37	0	1234	302	1691	515	600	3084	310	2404	1603	957	727	562	485	1051	823	0	1478	10	0	0	0	0	27	0	0	118	55	0	1	0	0	5147	1562	195	39	0	35	19	0	0
YKL185W	3511	4820	4630	3656	2147	2601	13	7	0	566	68	58	185	810	392	0	0	1533	130	235	1542	454	297	441	0	7	0	0	0	0	0	0	0	0	441	80	0	0	4738	0	0	662	576	92	0	164	0	0	0
YMR119W	1441	946	493	8	1592	0	13	2366	1951	1543	552	1273	642	45	3011	1638	2845	2	2617	357	764	974	1131	904	2937	1871	1	546	2265	0	0	0	0	377	471	251	0	0	0	0	0	107	1503	1063	0	967	0	0	85
YNL159C	1525	0	44	0	629	0	2	2	0	602	765	443	1585	326	1461	962	469	1766	877	733	1971	1099	941	807	0	19	295	678	13	0	0	0	0	0	1061	530	1394	9799	2	0	3	2036	460	0	0	241	0	0	0
YNL008C	824	296	77	2666	383	1848	9	883	6	1274	1178	525	1436	1667	635	1310	199	1599	990	539	1211	551	1656	931	588	87	21	1592	40	4292	6337	17	8094	2	92	209	0	0	0	0	0	14	787	28	0	411	0	0	0
YKL052C	307	483	5	6	754	0	2	10	0	648	91	585	77	1514	50	560	22	0	423	568	354	980	711	714	585	1636	4	105	77	10	0	72	0	0	166	279	0	1	0	216	26	705	648	1608	19	373	0	0	0
YGR097W	6426	1945	2689	15544	2610	1007	40	11571	4904	2253	1242	447	1471	1805	1200	2486	1922	0	1404	4444	2211	4439	2722	2413	191	1698	23	988	712	3067	1	1	260	0	1725	911	18692	828	0	0	4	4593	5363	6990	6731	2550	1271	7816	0
YDL088C	3812	7	2877	18	614	138	19	1795	6	720	287	463	924	643	1188	228	763	3014	1386	532	1576	588	1060	1410	0	348	0	0	171	80	1	1	0	4	720	254	5644	0	0	0	0	2	719	400	6	580	157	3	0
YPR145W	13375	2648	5318	224	3771	1307	4675	12053	6668	1114	518	905	1194	2390	374	1988	1604	1252	1070	1194	2298	2572	4302	726	188	194	999	2939	7285	6275	2	4311	1343	1038	1434	1365	264	11	14	181	325	678	5574	2458	5117	854	0	22	5
YGR124W	8675	11559	8904	26764	6282	10272	190	27504	11189	886	560	79	564	579	0	225	1372	1824	217	1653	1038	2368	1556	1035	2045	898	0	2636	872	4221	2	2021	348	1292	760	811	0	38	515	78	155	934	2375	2776	4269	1276	0	0	0
YDR321W	3065	48	2558	1408	1179	7	45	17032	3216	3	1	0	0	349	0	0	0	810	0	86	256	682	428	536	81	580	0	639	34	14	0	697	1609	1	378	149	5	1	0	4	4001	2609	335	0	692	376	0	0	0
YPR093C	351	0	79	960	0	0	0	0	0	150	186	96	256	329	784	236	802	42	0	117	390	154	827	259	1027	193	0	0	156	0	0	0	0	0	286	249	0	13	0	0	20	0	155	145	0	4	0	0	0
YBL069W	1137	2	950	5	6	0	5	1	25	303	16	8	21	277	133	34	582	0	0	13	411	386	267	322	0	377	0	0	0	645	0	52	0	8	47	73	0	0	0	0	0	0	184	0	0	424	0	0	0
YER101C	1564	117	256	3	20	0	2	115	5	454	280	225	77	372	568	349	78	521	65	819	303	1	436	589	0	1170	0	64	4	0	0	870	1	0	50	57	1	0	0	0	0	0	310	0	0	0	0	0	0
YDR184C	6	1	2	1482	11	0	27	11574	19429	119	0	1	0	12	1	0	0	148	60	4	21	0	0	168	0	0	0	0	1963	4	0	26	0	0	180	128	0	0	0	0	0	0	471	0	0	735	0	0	0
YGL017W	1134	930	441	4636	428	0	2	0	0	789	209	1	107	348	1656	0	126	674	28	628	960	0	528	556	0	0	1304	0	0	0	0	0	0	0	69	347	24512	937	0	0	1	3	438	0	491	21	0	0	0
YOR377W	537	452	0	3	4	1548	5	116	0	2436	761	663	2876	42	547	3	1349	2059	710	1458	1941	526	4598	1526	12	0	0	5	1	0	0	0	0	0	36	150	0	0	0	0	356	1	381	2165	1377	589	0	0	0
YGR177C	201	1	0	0	18	1705	7140	8	0	1	249	0	531	779	790	0	0	0	696	25	209	1609	82	486	0	0	0	227	3	0	5410	3	0	0	67	170	0	0	0	0	0	44	447	0	349	0	0	0	0
YGL180W	638	58	180	2	78	166	1	251	2	1088	194	591	2546	792	270	1444	2028	0	324	662	808	561	1184	1047	4197	11	0	267	3	0	65	0	0	926	36	133	1	1	0	0	0	764	910	15	114	853	1	0	0
YPR049C	596	1036	943	1849	164	0	1	0	12063	391	55	277	1981	530	1061	171	838	1194	1842	355	1147	0	515	403	922	63	0	0	0	2491	1	2077	0	4958	167	83	0	1	0	0	0	6	303	0	7	0	0	0	0
YBR217W	16	50	3	0	3	0	1	1	0	113	209	80	140	338	76	336	576	0	40	32	550	377	198	428	422	3	0	636	13	0	0	0	0	0	8	11	0	0	0	0	0	0	4	0	0	0	0	0	0
YPR185W	1245	31	299	2	485	0	11	918	784	2175	441	641	1768	2193	1062	1348	1314	184	2257	1834	1428	1952	3366	3369	0	321	0	0	307	0	0	0	3777	1	570	473	0	0	0	31	0	0	350	0	0	197	0	0	0
YBR128C	139	1705	56	10	2	0	1	82	0	229	167	0	677	8	0	284	243	0	446	282	383	16	338	105	116	0	0	10	0	0	0	0	0	0	127	70	0	0	0	0	0	0	14	0	2169	0	0	0	0
YCR068W	90	419	2	2	0	0	0	0	0	784	608	269	1251	822	513	325	277	59	662	383	1018	626	1844	194	20	230	0	99	136	0	0	0	0	0	32	52	0	0	0	0	0	3	129	1085	1064	376	0	0	0
YMR159C	151	0	1	454	0	0	2	0	0	65	46	2	159	118	0	526	500	0	50	0	58	21	55	155	0	0	0	0	0	300	0	0	0	0	0	0	0	0	0	0	0	534	108	0	0	0	0	817	0
YLR423C	892	953	355	9	326	0	2	2	0	82	148	332	17	339	212	0	0	80	380	15	263	170	421	473	0	21	0	0	0	0	0	0	0	0	138	102	1857	0	0	0	0	0	164	0	0	0	0	0	0
YFR021W	654	0	442	107	24	77	1	2	0	557	439	0	888	1847	16	98	2302	2	1334	431	461	427	477	490	296	158	0	322	7	0	0	3	0	16	608	671	0	0	0	0	0	23	166	602	0	0	0	0	0
YOL082W	1087	125	319	19	333	4	26	3729	1125	179	85	1	1665	24	105	0	451	729	151	322	854	814	1474	181	222	107	0	90	7	0	0	0	0	0	19	15	64	1	0	0	6	0	250	217	16	4	0	40	0
YNL242W	764	422	327	472	262	1112	2	1	0	863	114	98	940	86	108	180	357	1076	64	452	388	731	1362	124	0	12	0	8	1	6	0	0	0	0	34	63	0	71	0	0	0	160	2	0	0	21	0	2	0
YDL113C	1936	93	1778	207	309	129	12	8	7	2202	1891	1136	1474	2210	1836	1971	3649	1769	488	1614	2243	1261	2580	2423	3752	177	0	450	1003	53	0	0	0	0	249	187	0	0	0	526	0	86	202	1532	2719	699	0	3987	7
YPL100W	841	1668	1280	83	420	1	3	0	10740	1194	609	1813	1753	5	1251	1531	889	1492	1636	1462	1270	777	763	763	0	25	0	2	2	157	736	0	2	0	149	287	1	0	0	4425	0	245	195	77	0	494	0	12	0
YCL038C	3132	1351	310	5564	113	4	6	5	0	269	797	125	667	1650	234	548	1249	214	656	360	734	437	492	1551	1193	3	0	0	0	0	0	20	0	0	324	327	0	0	0	0	0	5	156	1050	0	215	0	391	2944
YLR431C	571	3	1244	2687	1	609	0	2	0	250	480	286	351	920	0	0	578	324	192	503	339	648	576	807	551	79	136	403	12	1972	0	0	0	0	144	111	0	0	0	0	0	0	135	329	125	0	0	0	0
YLR189C	561	352	312	738	352	0	2	0	136	782	105	130	437	903	988	17	1362	141	726	1022	1769	4304	3637	973	2828	342	1179	6	0	0	0	0	1979	74	26	17	0	0	0	0	1	0	406	506	3	137	0	0	0
YJL178C	327	2140	2443	1780	1090	250	137	119	3776	120	41	0	36	726	51	5	625	0	235	149	645	39	322	1022	85	636	0	265	9	0	1	2	2665	1052	149	106	0	0	5	0	0	3	171	546	1	406	0	0	0
YPL166W	5	45	0	1	0	0	0	37	0	0	0	0	18	16	0	0	12	0	77	0	20	20	24	1	118	0	3	0	0	0	0	0	0	0	3	24	0	0	0	0	0	0	0	0	0	18	0	80	0
YNR007C	613	789	68	3	132	2	2	0	14	343	190	691	560	1088	1	0	305	4	223	592	420	0	652	409	414	229	374	23	0	0	0	60	0	42	157	161	0	0	0	0	0	1644	220	0	211	122	0	351	0
YDR022C	404	1412	324	13	1	0	4	3	1759	137	85	0	0	21	6	11	412	0	348	159	353	73	1	472	0	0	0	0	0	26	0	0	0	0	31	58	0	0	0	1970	0	0	115	539	0	177	0	0	0
YIL146C	1785	954	588	34	472	0	5755	166	1	1039	316	155	565	710	693	158	924	891	271	683	484	323	1141	737	1007	662	2506	0	173	0	0	0	0	0	191	112	9618	0	0	0	2	38	278	0	0	0	0	0	0
YLR356W	1429	1044	1555	1861	785	1	2	1	10	658	610	153	85	1260	1004	526	129	583	388	539	692	688	1554	983	666	1523	616	15	0	0	0	0	0	0	347	530	15	0	0	0	0	24	487	34	54	284	0	34	0
YOL083W	2272	2649	659	2948	36	1367	11	4	0	284	218	24	993	329	290	875	532	1073	140	112	538	0	266	514	44	32	15	60	1	1536	0	0	0	0	712	179	0	1	3482	0	0	0	0	40	2244	544	628	0	0
YJL185C	134	15	94	3	373	76	3	2	0	52	430	379	239	439	90	102	445	6	262	256	483	505	332	222	32	347	1209	0	0	0	0	0	0	0	15	10	0	0	1	0	9	0	2	0	0	0	70	0	132
YLR211C	122	307	74	9	2	2	2	3	0	97	158	137	12	227	2	262	13	41	152	134	145	155	376	136	116	43	753	10	34	374	0	0	0	0	7	12	0	0	0	0	0	1	148	0	0	146	0	0	2458
YLR312C	60	666	269	7	175	0	1	1	0	467	504	499	410	875	305	1118	1485	1277	161	262	311	1171	824	1060	0	1674	0	244	3	0	0	2005	0	0	186	97	0	3026	0	0	0	0	253	126	632	71	464	8405	1
YNL223W	451	1	20	0	969	0	6	10	33	659	704	1084	1353	94	416	438	481	68	881	266	551	1212	721	841	137	1076	122	811	22	0	1609	0	0	0	381	355	0	2870	53381	2	68	5	437	0	0	86	6535	0	0
YOR152C	516	9	481	1522	280	7	2	2	164	3	138	25	3	30	178	689	0	644	151	132	447	0	240	240	0	1654	0	161	380	0	0	0	0	0	122	64	0	0	0	0	0	187	80	771	0	0	11	0	0
YPL250C	1056	1472	1503	649	255	210	5	1	354	1897	1677	1146	296	2051	1009	1652	1877	2008	1550	2035	3676	1411	3643	729	793	744	170	357	921	271	10	1	0	0	122	36	169	0	0	0	0	481	1315	656	0	212	0	0	0
YBR139W	9120	2728	3925	3856	1694	336	33	21	0	2532	1536	396	1539	2934	1355	3074	2763	1715	2561	1907	3334	2548	2869	3535	4243	2001	0	812	281	593	4232	1441	0	0	728	962	5	4	5463	0	1	3250	838	1424	1	537	0	1177	2275
YPL149W	213	385	38	756	606	148	6	4867	1137	88	47	357	348	740	1503	1259	347	101	248	434	726	249	777	343	731	1009	0	1	0	45	0	0	0	0	129	291	0	70	0	0	0	0	288	0	0	0	0	5459	0
YHR171W	1698	597	14	2039	498	0	6	8	0	469	342	607	113	1244	1355	611	1288	2405	1029	1599	1407	4125	896	1351	1840	1562	0	0	0	0	0	0	0	0	385	205	0	0	0	0	0	0	38	0	0	103	0	216	0
YBL078C	468	1057	174	223	32	19	2	0	0	476	688	545	430	389	373	616	737	1020	377	284	1062	948	394	887	222	784	940	183	73	0	0	0	0	0	75	55	95	0	0	0	0	1	202	58	0	27	0	0	55
YDL149W	536	1174	118	6	7	16	4	1247	0	1470	713	320	310	1277	2507	9	3754	1096	2186	1220	1033	1144	1331	959	1427	0	0	46	0	4	0	0	0	0	217	87	0	0	30	0	0	0	577	1290	77	0	0	0	0
YPR026W	4049	1246	1270	4356	305	2437	17	348	0	2411	1002	365	1718	1091	35	687	1835	215	123	3408	1112	1489	3709	1179	2234	1173	6014	2164	444	0	1	10	7797	12	144	144	1220	0	0	1866	1	9	584	0	0	655	2010	0	0
YMR301C	1867	1291	158	6	61	0	5	1	0	986	886	283	843	1220	2357	1371	1028	618	620	1086	2224	3056	1852	947	2141	1448	1308	221	4	768	0	0	2	0	282	116	0	0	0	0	0	15	94	0	2832	1	0	0	0
YNR002C	305	471	4	3553	0	0	0	1	0	490	341	188	1406	1406	1042	452	115	206	998	248	1779	51	990	445	0	11	253	59	0	0	978	0	1	0	374	161	9703	3075	0	0	0	1679	184	0	0	0	4819	0	0
YDR384C	1071	2385	951	18	6	563	12	1643	0	159	225	261	709	14	1228	0	10	1040	653	57	343	31	336	236	610	493	8	465	3511	867	0	34	0	0	150	296	0	1	0	468	147	767	1358	1957	3439	1105	731	115	0
YBL099W	16224	6051	6973	6494	6778	1640	98	3060	4101	3732	2171	3927	1541	3293	6875	3792	5669	4669	6321	3941	8098	5725	10923	5402	4522	3085	2057	7365	1585	2246	11088	4837	17492	7937	3498	3608	493	32	0	0	49	2503	2166	2361	334	2633	635	59	536
YLR393W	127	0	0	0	0	0	0	0	0	67	59	183	50	58	104	0	0	164	0	6	44	6	47	113	10	27	0	0	1252	0	0	0	0	0	1	0	0	0	0	0	0	0	45	63	0	74	0	0	0
YNL315C	99	6	0	0	24	11	0	542	0	18	0	14	0	0	0	0	38	0	63	8	112	75	62	10	1	2	0	0	8	0	0	0	0	0	0	2	0	0	0	0	12	0	7	2	0	3	0	0	0
YJL180C	1257	384	1246	7	791	0	4	3	37	38	66	0	309	153	179	809	3	228	6	61	376	258	88	146	0	97	1	170	8	0	0	0	0	0	77	70	0	0	0	556	0	472	265	0	0	259	0	0	0
YLR295C	1338	1455	2431	2179	389	457	131	1218	19898	302	736	430	461	721	687	712	470	0	855	498	1093	317	687	821	607	1247	968	556	709	1053	0	209	2781	287	489	802	10	1194	3118	1	0	1	798	1556	683	455	1042	106	0
YPL271W	91	1706	12	17180	7	195	15	70	11472	90	17	136	204	220	65	73	162	215	24	125	423	194	124	210	33	147	207	266	405	1	5	794	4	0	98	74	0	1935	0	0	1394	0	150	294	442	110	0	7	216
YDL004W	1713	1935	1993	6068	1113	265	20	4655	5078	44	393	498	301	868	257	135	643	585	768	139	901	231	318	770	844	915	30	353	12	1239	2643	1189	0	451	174	201	449	1	311	383	0	411	357	638	1779	149	0	84	324
YDR377W	538	859	2	3043	1006	1061	493	476	1	110	212	259	142	275	899	2	822	227	46	199	963	540	145	515	720	245	1116	423	682	523	0	0	0	0	133	57	0	0	0	0	167	0	318	202	239	0	0	261	39
YML081C-A	42	1809	380	4971	2	0	1	89	7350	165	215	135	30	102	222	66	57	537	234	142	414	214	111	191	204	234	0	46	38	422	6	16	0	119	121	68	2626	0	3849	0	723	897	106	72	605	26	1	9	1
YOL077W-A	27	487	505	3934	1	852	0	12	3379	10	73	135	25	54	120	0	119	212	64	14	100	75	0	60	16	447	1	12	90	134	1536	1	0	0	32	14	0	0	0	0	0	114	144	262	168	0	129	275	0
YJR121W	25181	8723	9252	15399	8782	7646	234	50864	26766	3075	3242	3394	4009	5031	6385	2567	8960	11148	6660	2671	4429	3211	7375	7252	5993	3213	10162	8491	3001	7538	1082	1309	30965	8103	1676	1318	329	259	26	0	507	1040	7515	8607	4357	5200	227	23	3
YPR020W	146	1672	39	379	4	0	12	146	2	20	162	88	0	336	75	355	51	0	77	124	446	142	56	186	0	0	67	2	0	0	0	7	0	0	44	15	0	0	0	0	0	0	37	353	1	0	0	431	0
YDR350C	1168	889	46	3	2	2	1	1	0	861	430	395	623	611	791	154	988	367	75	1658	2015	997	1131	573	763	2	0	0	27	0	0	0	3	3333	200	102	73	0	0	0	1734	0	715	1910	0	332	0	0	0
YNR020C	175	0	776	96	11	0	4	2	0	102	0	5	5	88	0	0	482	0	29	102	51	6	69	121	2	377	0	1	0	0	0	0	0	0	28	16	0	0	0	0	1	0	7	0	0	0	0	0	0
YMR098C	943	9	1529	12	305	0	6	1	438	594	134	615	906	441	10	501	134	486	500	268	616	2	658	440	44	750	0	3	2	0	0	0	0	0	16	198	0	3	0	603	0	0	8	837	0	0	0	0	0
YBR039W	8015	5391	6728	7424	4485	4510	191	23010	1428	1037	895	350	576	1768	581	487	657	2338	1217	834	2885	2152	1386	1536	1107	1357	3752	1376	454	139	2	1829	333	0	341	362	0	133	0	0	0	175	1609	1394	1016	384	591	954	831
YPL078C	9594	3460	5788	9988	4164	62	86	30040	4044	982	1262	1500	785	1857	1027	1451	1088	1901	302	754	3546	1537	1148	5013	915	3833	3287	1422	59	6792	7367	108	2	12	1815	2671	202	0	8786	0	34	2272	803	1742	0	1875	2245	10122	1
YDR298C	5907	3152	3990	8528	1123	1970	15424	53591	1	410	699	1090	862	1305	633	1534	1978	1318	1723	486	3558	941	948	3039	1151	1884	2221	2502	78	14	2906	282	15951	444	1267	1451	0	6	0	19	0	3063	674	415	47	855	22	0	0
YKL016C	2468	2936	2614	5351	931	572	22	3840	28	480	205	439	7	615	302	570	839	1663	946	239	1274	239	554	1210	1029	2021	975	581	756	73	1	2901	2778	0	942	403	2	24	0	654	1147	934	321	231	0	723	681	6429	1
YML116W	5057	3700	1484	7274	1227	1165	241	13	2515	4949	736	1024	812	9496	8132	6761	4747	468	4115	1483	4323	1534	6000	1543	8184	6148	4575	6047	6893	0	708	72	0	996	886	875	0	0	0	60	17508	869	3539	0	5715	0	0	0	0
YMR279C	564	1185	69	72	142	0	1	0	0	647	245	152	908	1	1	4	499	21	35	85	443	0	565	599	103	0	0	27	0	0	0	8	0	0	129	73	0	0	0	0	0	11	437	0	0	0	0	0	5
YAL020C	1056	3	391	80	39	945	24	11614	0	0	287	0	345	551	241	161	137	0	423	369	550	363	583	397	204	126	0	2	497	27	0	0	0	0	318	416	2	0	0	0	0	0	555	1117	410	0	0	0	0
YNL259C	8	14	9	18266	4	0	2	10	4617	46	86	57	162	77	175	17	155	0	241	47	526	180	72	163	26	63	2	63	1	0	23	1	0	0	28	21	0	4	0	448	0	254	103	126	43	24	5	2	310
YOR079C	1571	25	1261	1653	254	275	4	2	6024	112	155	214	0	1095	1259	0	599	216	1145	197	476	72	472	280	539	837	0	8	1	47	89	169	219	1	263	97	0	96	2410	1	539	134	74	446	0	8	30	0	0
YFL010W-A	477	845	364	1465	77	183	592	302	3240	33	17	10	4	3	2	23	23	1	17	27	24	42	18	55	3	49	83	170	26	34	226	26	0	0	29	31	2	0	0	131	6	52	15	12	38	12	0	0	158
YKL004W	2479	559	4079	80	946	0	10	1893	6551	354	215	0	202	195	274	493	5	1159	50	109	343	485	214	846	3467	77	1	827	31	902	0	831	5068	3259	139	149	0	1367	0	34	1185	14	725	612	3856	362	0	0	0
YOR011W	370	1	857	15	1046	2195	3	0	2	264	1	0	0	10	0	11	0	151	490	658	429	0	780	283	0	0	0	0	0	0	0	0	0	0	491	236	0	0	0	0	0	155	255	825	3775	5	0	0	0
YLR114C	690	1477	906	12	180	2643	3	415	285	361	324	234	2701	975	446	0	1426	1377	1448	760	432	359	1022	588	400	609	0	293	305	6	0	0	0	0	268	187	0	98	1	18662	0	15	1223	0	0	1112	0	0	0
YOL078W	519	3	960	9	925	0	42	15057	11	595	244	26	0	151	48	569	1364	2	477	199	249	1745	679	459	2	1	0	12	2	0	1	168	1	6856	204	72	0	1469	1	0	0	3065	483	1	3541	265	0	0	0
YMR068W	373	338	23	2	3	0	2	0	3262	576	415	223	1	1060	0	735	398	38	510	408	687	1277	425	756	10	418	705	0	0	0	0	0	0	0	170	181	0	0	0	0	0	1988	189	0	2301	47	0	0	0
YJR001W	2688	3678	2040	10575	3021	2	18	9	4357	753	675	246	1004	3459	619	1270	498	252	1628	654	3659	2393	298	3454	0	2153	1550	1762	2579	9	0	6801	0	2	788	742	0	0	1	0	76	3488	1941	2323	0	1425	0	0	0
YEL064C	839	107	42	2	211	0	1	3	0	0	0	0	100	4	1183	10	621	0	0	301	132	860	93	800	278	0	0	2058	497	0	0	2248	0	0	22	42	2	0	0	0	0	0	152	863	0	0	0	0	0
YKL146W	1022	3752	1621	1959	204	0	11	1910	10	2680	882	368	358	1034	1340	1339	4087	1319	1422	872	786	2565	1921	1087	3217	1161	1377	977	186	0	0	0	0	2	263	131	1416	0	0	0	9	739	627	1	1092	0	26	237	2
YNL101W	3639	1960	2728	25	2451	3147	104	7810	5379	2655	1019	747	1047	3131	1841	838	2262	1154	1438	1060	3057	5237	1837	2696	5055	1615	403	574	865	4031	2	0	2	39	514	562	1	0	0	0	8293	1645	1693	2253	2286	3470	0	0	0
YBL089W	780	2292	3046	23	3	761	4	548	0	1040	803	2	485	323	0	4	15	892	837	228	487	146	170	444	0	3	0	1277	16	0	17	0	0	0	289	83	18	0	0	13	0	360	222	0	0	5	0	0	0
YER119C	1639	1855	4770	3833	875	1	12	3	0	1106	661	451	523	2805	2241	368	1950	3454	2966	1065	3059	969	3155	2363	321	3720	0	22	535	0	0	239	166	478	696	856	21777	0	0	0	17	799	508	895	3714	110	0	1399	0
YIL088C	4278	6561	7006	16662	4411	1	21	887	61092	2429	2015	1321	1902	4937	2658	5001	3420	1343	5896	1167	5650	4935	3449	5525	1378	6722	806	1004	4501	3875	2	2642	199	0	1430	1622	7171	8	1	0	0	7312	1271	2135	2470	95	6639	11725	784
YPR122W	438	993	9	1434	211	3	2	1	10447	1163	499	505	12	829	533	341	184	53	578	541	688	536	1718	716	1691	1070	0	1	0	0	0	0	0	0	396	176	0	5	0	0	0	0	301	53	0	586	0	0	0
YIL140W	4347	3067	5465	5837	3671	0	22	12	8889	1050	540	0	386	0	150	0	2616	1309	1032	439	347	2	1001	914	0	577	0	2823	632	0	18	794	8182	6823	13	149	0	112	0	0	605	38	127	3726	3516	4	0	0	0
YIL124W	10413	10424	11951	10588	4758	5757	97	9788	0	1097	1448	1472	1143	1656	1524	569	863	1793	1159	1479	2368	1123	1466	2915	1995	5117	126	1780	531	4247	1	158	1	2852	2093	2432	0	2	618	16648	716	1783	1417	2149	1587	1403	729	0	4
YLL063C	554	0	1003	10	8	0	5	3147	0	368	449	0	0	0	30	132	444	2555	1029	211	870	2	709	249	3	5	1808	1	0	0	0	0	0	0	11	61	0	0	0	0	0	0	7	0	0	0	804	0	0
YGR224W	360	0	4	0	6	34	2	2	0	241	0	0	827	1	485	557	351	0	111	347	489	571	145	702	0	512	0	0	0	0	0	0	0	0	23	99	0	0	0	0	0	82	0	0	0	1	0	0	0
YOR134W	1493	451	121	565	20	1	0	0	0	152	313	0	24	563	0	46	198	2	5	142	288	150	211	161	91	140	0	234	4	0	0	0	0	0	577	631	0	0	0	0	0	0	819	0	0	1273	0	0	476
YBR068C	3903	1970	2818	6104	1814	29	8393	32	785	2118	537	2209	1847	1259	2806	1314	1507	2331	521	2331	2094	570	2933	1204	9	228	0	761	2314	1	0	0	1	3891	1473	698	0	6570	1	0	5505	3878	3898	2748	1861	2029	0	1452	1665
YDR046C	2003	2697	1852	31	61	712	11	8	0	741	2	0	127	0	0	461	0	0	0	424	301	1	295	94	0	0	1	1169	3336	0	0	0	0	0	189	47	0	0	0	0	0	0	21	0	0	553	0	0	0
YKR099W	1307	385	491	9	654	0	29	6003	25302	173	79	0	0	1167	0	0	0	141	50	637	286	0	903	1084	396	19	0	22	4693	0	0	0	0	0	953	519	0	1	6578	1	0	0	368	166	0	56	0	0	0
YHR208W	19337	11014	12073	4766	7754	5508	4242	26401	13450	4609	362	737	3073	640	415	532	1545	3698	311	5027	8170	626	4746	5452	1091	3484	0	2490	14158	3224	66	215	0	3077	4082	6449	608	463	0	56	506	77	2154	830	3943	2696	0	27	332
YJR148W	5523	5092	1739	8571	197	726	16	2295	25981	2440	906	2135	290	2434	1836	234	500	6	582	1003	1757	1958	3019	1194	344	1438	326	17	1	4810	59	4	1	21	1185	1904	0	7928	321	0	0	404	1355	0	1595	2219	5414	2574	0
YJL020C	5225	3971	1448	12740	252	1245	7522	20	3527	6073	1467	1810	3138	1821	872	1224	2612	617	1530	3313	2385	2582	6238	3343	1221	1875	1906	3444	3888	2972	910	10124	20	2527	1778	2006	0	1	1	601	6143	953	2850	1469	3888	850	4730	362	0
YPL255W	74	0	0	0	717	0	16	1272	0	232	0	746	514	1095	85	0	846	0	160	104	61	1	328	151	0	0	0	0	0	0	318	0	0	0	0	4	0	0	0	0	0	515	161	616	0	0	0	0	0
YHR040W	1443	0	179	2	5	0	5	5	0	187	98	60	1	139	684	2	0	3	0	67	117	0	16	452	26	637	0	396	9	0	0	219	3	0	280	532	1	7	0	0	15129	1879	194	0	335	0	0	0	0
YMR237W	8176	2351	4079	9721	875	3808	25	3901	8328	1591	1270	951	587	3061	1625	430	4512	136	1397	2465	3251	1501	945	4471	2882	2685	0	3	50	0	0	14200	19	0	3072	1143	84	108	446	39	611	3546	2435	1475	4740	2796	0	0	19
YKR027W	680	2	1607	396	67	0	2	2	39	186	12	379	942	64	214	0	196	223	765	107	2005	981	1311	617	0	19	0	0	0	0	0	0	0	0	27	118	1	0	0	0	15084	746	8	0	0	0	0	0	0
YJL095W	2665	2391	472	208	721	5	10	70	6463	362	410	1	600	554	1	87	0	1009	433	946	350	96	1546	1092	2554	2780	1	1	1901	1	2	0	2	7451	114	386	0	0	0	0	27	2	391	30	484	0	0	0	0
YER167W	3411	991	514	3921	3743	3998	19	12	4	2006	1393	942	442	2189	165	851	2203	175	826	927	623	927	2751	1683	1390	521	0	2110	39	1	47	0	2515	0	366	291	4	0	0	0	19	1	1018	858	0	1082	0	0	0
YDR361C	884	1120	619	3	55	0	11	7964	5090	67	113	0	0	1	686	483	62	193	63	45	209	214	201	812	6	834	1	149	5	150	0	0	0	0	51	119	0	4922	0	0	10521	0	60	280	0	36	0	0	0
YDR375C	481	855	99	1	3	3429	3	0	0	179	13	1057	1	0	97	221	1	0	5	154	286	1591	744	315	450	141	0	6	3360	0	0	0	0	0	26	292	0	0	0	0	292	0	551	927	0	41	0	457	2
YIL033C	6741	879	5704	6091	2746	2636	36	241	36301	667	849	808	1874	3513	1363	2279	1363	116	676	1717	2527	1200	3652	3836	1773	5339	2422	2304	44	1	2	1	0	3940	2775	2637	2793	7055	2	28	0	196	1768	517	3276	393	367	285	4722
YLR399C	1631	132	677	5656	463	0	30	34	6689	2036	1908	4014	798	2394	2895	4116	1944	1696	3145	738	1755	307	5146	2588	7549	577	2	107	60	0	1489	41	0	3	1175	742	0	0	0	0	0	135	1224	2453	50	956	228	0	8
YDL070W	4727	2549	4824	4003	2681	603	40	16138	27007	2015	662	23	1212	1262	557	2412	3324	1103	2392	541	1448	1056	1922	4169	4156	688	85	958	1226	4904	469	498	392	2323	2782	1335	355	0	0	149	16997	5987	2760	1836	23	2649	0	1	3229
YAL060W	5326	415	2478	382	2328	2292	32	5907	520	2360	1298	1417	1335	1451	1437	896	2027	3118	1953	2250	3712	1859	2232	2961	1868	1047	4045	662	806	0	0	1	0	0	2895	4368	1	320	362	0	3888	0	1286	502	2077	1255	0	309	11
YAL061W	9252	7076	3834	124	2853	6252	28827	46	0	6808	4979	7382	5954	4907	2942	4367	1567	1403	410	5491	8172	426	7640	4132	1736	4509	2916	643	134	1085	1	1	0	0	2984	3522	0	0	0	2	1193	13380	1953	1488	1	1565	0	0	19338
YNL039W	1697	292	255	4	321	0	5	5	0	385	302	866	576	1092	1121	932	229	79	9	1061	489	273	719	725	486	1114	3181	936	8	2652	0	2	24	2	469	170	0	7149	0	0	7691	0	568	1	2111	367	0	0	2010
YOL164W	506	14	549	16	156	938	135	4	0	3537	1268	1747	6203	10947	5171	10565	33286	17700	35173	1290	7870	29840	8972	7690	35944	16187	12162	6	3155	1	3480	2	1	0	131	134	0	0	0	0	0	2046	631	202	3764	24	0	0	38
YBR200W	836	187	424	2547	36	0	4	626	20486	767	1105	162	8	1221	408	826	1924	616	935	525	714	947	1075	731	106	953	2040	0	0	169	0	0	0	0	220	338	77	0	0	0	0	0	324	0	21	1457	0	2849	0
YER155C	2861	1811	3000	2345	1518	3	1133	14762	1	4004	834	401	944	640	191	343	1298	0	184	2874	1613	1393	1553	2137	9473	595	0	1494	5	136	1160	1	0	0	916	530	0	5	227	58	3451	234	909	2010	287	1333	81	1	347
YPL115C	977	143	1101	5	387	1	15	0	0	1564	287	413	176	424	793	467	2610	226	769	236	575	1746	1244	614	0	5	0	64	0	0	0	0	0	0	75	44	0	0	0	0	0	1147	429	0	11	0	0	0	0
YPL161C	3	1	919	5	0	0	1	0	0	154	506	0	0	5	67	0	36	20	0	0	45	0	258	101	0	0	0	0	0	0	0	0	0	0	2	1	0	0	0	0	0	0	19	0	0	0	0	0	0
YLR412W	402	1194	2	991	107	0	1	81	0	458	236	43	527	197	583	259	81	312	528	279	474	521	681	466	0	3290	600	174	1720	0	0	17	0	0	90	120	0	0	0	0	0	0	116	94	0	1	0	546	3
YIL004C	169	273	836	141	115	0	322	230	0	142	23	76	39	82	664	291	301	1	5	122	134	90	218	129	0	328	0	12	0	0	0	0	0	0	12	36	29	0	0	0	66	35	272	63	189	169	0	0	0
YPR176C	938	266	230	7	34	1	9	2	9905	696	502	64	554	847	813	42	987	485	377	174	833	493	714	788	1516	959	0	667	61	0	0	546	0	0	177	545	0	0	0	0	0	1945	371	1	0	0	0	0	0
YKR068C	1051	31	503	27	237	1905	11953	2108	4	118	424	214	451	513	1196	451	514	518	380	659	1097	220	495	748	996	408	0	530	10	960	4326	569	0	0	176	231	54	0	0	0	0	1193	184	110	100	3	0	188	0
YJL031C	539	245	1104	26	304	7	2	1024	7	347	208	8	238	397	163	230	707	569	185	185	958	637	273	296	1726	355	0	2	0	169	179	1	0	0	62	30	0	0	0	0	0	33	50	4	0	62	0	0	0
YML077W	329	28	2023	11	171	2098	1	31	5	233	0	56	128	416	125	84	253	0	82	151	204	121	70	90	78	1	0	149	8	198	0	2	0	0	5	54	0	0	0	0	0	9	26	164	0	198	0	0	0
YOR198C	14169	7062	5882	10716	3953	3390	77	17898	26400	1572	2812	2512	2155	2288	3379	933	6304	1412	1682	1716	3033	3562	2115	4050	7099	3075	2226	6688	3495	8767	6	4627	4239	7177	4070	4740	19152	15691	487	356	12952	917	3034	6552	2187	2088	1374	1	0
YDR299W	1116	935	241	6	1207	0	3	821	151	53	25	0	164	0	0	0	562	220	0	1	0	0	6	71	0	42	0	0	0	7	0	4442	0	0	220	151	0	0	0	0	0	15	247	0	0	446	0	0	0
YGR282C	60361	32134	36180	31541	28886	8517	24795	119690	55465	1556	4077	2635	1282	2913	4013	2484	2960	3503	1348	1495	8975	3738	3150	10812	6045	22877	5141	9432	6045	8732	927	11894	8605	286	6206	8316	35630	17953	10208	683	21517	12228	7432	13807	293	4821	0	10158	2144
YHR101C	269	3	2	4204	1	0	1	9	0	65	13	0	83	408	375	200	319	0	5	83	220	533	111	220	0	0	0	0	0	0	0	0	0	0	56	33	0	0	0	0	0	0	56	0	0	18	0	0	0
YCL029C	348	2	703	4	13	0	2	0	32	373	264	119	376	14	0	399	85	3	323	587	311	0	864	431	0	25	0	0	0	68	1	0	0	0	274	225	9357	0	0	0	0	6	185	0	197	1172	0	658	0
YOR304C-A	7	0	0	0	0	0	0	36	1	2	9	190	1	52	2	153	17	119	106	72	80	7	84	83	6	0	3	0	0	0	0	0	0	0	11	43	0	0	0	0	2	0	82	0	0	122	0	0	0
YER016W	334	1	240	1	231	0	2	0	920	187	19	12	3	39	32	50	6	633	22	11	406	192	752	340	30	112	102	74	1	0	0	0	0	229	6	33	0	40	0	0	0	22	249	106	0	209	0	0	0
YGR286C	2293	958	1146	132	78	366	17	5979	84	554	58	169	0	237	120	0	1133	981	221	206	329	391	779	900	1003	85	0	0	188	1227	0	0	1	0	85	65	20	0	0	5	0	138	956	1937	475	609	0	14	0
YNR058W	183	0	2	0	233	0	1	1	0	16	117	0	381	655	96	67	936	66	1029	117	712	0	940	269	0	22	0	0	0	0	0	5	0	0	100	37	0	0	0	0	0	39	301	18	0	160	0	0	0
YNR057C	2	1	708	3	31	0	1	0	1	229	55	42	1	4	499	86	240	84	35	38	397	190	219	120	239	100	0	444	12	0	0	0	155	1	231	266	0	0	0	0	0	0	256	0	0	404	0	0	0
YNR056C	2	0	8	0	65	0	0	0	20966	1252	690	0	533	1107	2211	844	454	1909	172	146	1214	497	1635	636	0	0	0	1	0	0	0	0	0	0	311	127	0	0	0	0	0	0	189	1321	0	172	0	0	0
YJR089W	1015	457	108	0	244	835	3	1933	0	1565	236	665	1906	922	215	249	580	1	1019	841	484	0	1051	889	447	578	0	998	2511	2329	1	1	0	0	53	42	0	0	0	0	0	0	202	115	769	20	0	4105	0
YBR270C	350	273	248	3	1	0	1	2	0	184	263	218	385	121	175	0	73	35	15	222	387	324	312	364	0	264	0	0	0	0	0	0	0	0	4	46	0	11	0	0	0	0	172	0	0	0	0	19	0
YJL058C	220	55	27	335	5	80	0	0	540	256	295	0	29	512	0	714	72	0	0	165	164	649	9	270	0	726	0	0	65	2	2	1	0	8146	87	150	0	1120	0	0	0	6	287	0	0	9	0	0	0
YKL061W	74	0	0	0	219	0	0	14	0	1	32	49	0	0	24	28	77	61	68	83	121	59	40	50	231	0	131	0	0	0	0	0	1	0	10	0	0	0	0	0	0	0	9	69	13	0	0	0	0
YFL007W	3435	2906	4112	1332	2025	16	34	69	832	1876	317	1330	2116	1270	736	427	2664	0	1445	1647	4301	868	2205	3132	5029	4719	4934	1440	1813	0	6336	0	0	1354	684	965	0	24623	3	2	2037	15923	2764	76	6117	347	1289	2338	0
YLR408C	0	0	155	11	7	0	0	0	0	17	34	71	24	13	0	0	0	0	10	8	42	104	58	40	0	1	0	0	0	514	0	0	0	0	7	1	0	0	0	0	0	0	0	64	0	0	0	0	0
YER177W	28906	14631	27360	14849	13992	3091	14115	33755	96146	5594	4644	6885	5832	7379	7046	4995	5671	9077	5386	5043	12961	4934	8326	18049	10166	20527	10042	8826	6535	8797	1007	13574	2	973	12205	14527	3395	11	1	366	1119	4126	7706	5407	7525	7057	100	6844	724
YDR099W	14408	3811	5051	10410	3789	1888	357	13969	48165	2308	2501	2399	2117	1933	3047	2480	3245	1741	2854	2577	5650	2572	2286	6813	3054	5714	9905	1142	1800	2943	54	1832	92	423	1209	1030	0	75	0	1483	1	816	2146	5119	3693	1465	0	1285	451
YPL217C	562	7	174	0	25	7	2	244	0	15	0	0	191	0	659	0	5	0	688	87	18	0	30	20	1	0	0	27	213	0	1	0	0	0	248	50	0	0	0	0	0	7	284	202	1650	313	0	0	0
YBR141C	2	0	0	1	6	0	3	0	1	64	39	89	0	0	23	1	0	212	15	101	146	0	234	129	0	0	0	0	0	0	0	0	0	403	77	72	0	0	0	0	0	0	0	0	0	178	0	22	3
YIL096C	34	0	14	13	7	0	0	0	0	94	3	4	0	55	0	2	3	0	0	6	32	5	10	14	0	7	619	1	32	64	0	0	0	0	9	41	0	0	0	480	0	0	356	0	6	0	0	0	0
YJR025C	2621	4635	3409	2970	417	776	13	2510	4	280	559	207	209	341	467	604	204	4	169	232	627	0	169	382	0	398	0	316	1418	0	0	734	1598	1	1008	598	0	0	0	0	0	1378	474	215	1242	241	0	0	0
YJR078W	281	1	4	4787	2	0	4	1479	3	33	82	0	0	0	0	47	308	0	31	1	87	0	629	109	0	0	0	0	1	0	0	0	0	0	258	644	0	0	0	0	0	0	468	0	0	0	0	0	0
YJL060W	5983	2073	3401	12884	737	979	1329	13250	4001	6759	6652	8906	10300	10967	9191	8710	13394	6323	10430	6441	14925	8938	14158	8056	21973	3678	5873	2800	270	1430	0	1	0	2325	812	1021	0	192	1	1	0	1173	2757	60	0	2851	0	949	0
YLR231C	1087	28	1357	6418	812	734	6	1353	789	631	10	0	581	898	1136	46	495	865	758	8	487	225	296	734	0	86	2215	0	0	266	0	0	23	0	858	598	0	0	0	0	0	51	342	637	0	596	7	0	0
YFR047C	2412	2524	423	7293	876	16	2888	691	14250	452	1034	494	542	316	46	964	332	640	545	657	1987	862	1182	671	1652	848	0	310	8	1330	0	3315	0	0	1478	2389	1427	0	0	0	0	1503	518	498	493	851	0	0	1
YDR428C	906	694	452	71	8	1181	2	414	478	118	207	322	135	2	305	0	292	86	2	0	288	186	113	255	0	1170	7	520	15	0	0	0	0	7	290	501	0	0	0	8	56	2779	412	1	0	0	0	0	0
YNL271C	1685	2343	1080	1008	510	521	4794	1466	26221	2363	771	280	1544	409	313	444	1917	587	2142	1573	2604	1283	2761	1901	1422	99	2400	117	31	0	2	1	0	123	520	135	0	0	0	0	37	266	942	2019	144	2065	0	135	71
YNL233W	373	2	947	4	75	10	0	29	0	740	196	1720	1513	175	1218	149	401	0	1201	1695	441	2	938	616	0	1404	0	131	1	2561	3	2	0	0	383	211	1	394	1	19220	0	55	214	0	0	114	0	0	0
YNL166C	1233	264	1045	1932	7	0	7	6421	58	211	79	412	510	160	11	168	565	1050	122	74	217	365	352	395	0	0	0	50	2	0	4664	1319	1	1	31	35	0	0	0	0	0	461	247	0	0	894	0	0	0
YIL159W	1307	221	16	81	2	0	4	3	8642	30	0	102	462	1	0	0	0	1	2	393	98	262	71	301	0	0	143	0	0	0	0	768	0	0	441	152	0	0	0	0	0	0	54	0	0	197	0	0	0
YGR230W	342	352	2	2	5	0	1	9	0	207	22	0	560	160	0	487	276	0	230	28	243	116	73	181	10	0	0	0	0	10	1	0	0	0	2	46	0	0	0	0	0	0	0	0	0	0	0	5	0
YBL085W	818	85	189	1105	223	158	14	2386	178	63	5	5	578	321	1	114	580	0	50	106	369	1114	2076	123	546	0	0	169	1	0	1	0	500	1	41	12	0	0	0	0	1	0	92	0	0	119	0	0	0
YER114C	2144	0	719	523	189	0	9	3	0	549	112	303	548	1426	0	1112	1796	86	828	477	840	219	1324	1208	2234	2050	4244	184	615	183	0	2072	0	0	204	330	0	0	0	0	0	4	1923	89	0	433	0	0	0
YAL044W-A	94	1709	7	138	6	441	1828	19	418	32	23	142	38	131	48	76	0	27	145	45	370	44	126	213	321	404	1	130	387	0	0	837	2072	1	65	106	0	0	0	0	137	1	98	0	518	3	0	0	2
YGL220W	69	1742	327	61	2	180	2	202	0	124	210	180	242	98	358	124	321	20	151	59	285	69	165	151	8	278	744	0	0	0	0	0	0	0	190	329	0	5507	0	0	4892	1926	158	0	375	85	0	0	0
YAL046C	90	54	4	2341	9	1354	0	0	0	3	102	130	80	51	91	0	266	1	19	53	300	81	78	138	150	0	0	1	0	0	923	0	0	0	31	9	0	0	0	0	0	0	87	97	284	270	0	0	0
YLR267W	4007	6447	2389	10328	2646	0	10	3	24127	328	512	104	445	208	239	830	954	724	387	643	339	503	567	734	0	0	3567	8	3958	1	0	0	0	0	88	84	0	0	5443	0	0	1976	1023	0	3704	0	0	0	227
YNL042W	1038	160	20	1570	63	745	3	2	257	843	485	86	973	769	686	0	749	977	144	290	493	302	1025	529	0	0	161	41	1	0	45	0	0	0	83	393	4660	0	0	0	0	0	162	0	0	0	0	0	0
YNL275W	77	129	298	1462	535	0	140	43	1900	196	318	554	128	4	115	164	525	57	500	340	161	1	334	300	12	46	8	0	308	0	0	0	0	0	47	22	0	0	0	0	0	34	592	1	1896	151	0	777	0
YLR078C	1705	251	133	202	479	1	1	3	215	167	352	584	1693	296	1155	1003	1492	766	373	273	1531	640	375	1051	120	891	11	50	4	329	6	0	148	218	466	438	0	11785	1	1	61	2	232	0	1076	0	0	0	0
YCR032W	745	1971	1733	2800	2	1350	1	1	4222	2352	209	1111	1860	828	1346	316	689	923	1976	1184	932	1962	1122	1575	2294	143	0	586	17	3942	5	2	2	4166	281	380	0	0	0	0	0	1	460	0	0	19	0	0	0
YDL141W	1582	1145	1069	8	549	0	13	2790	153	1118	420	1	1020	848	1111	301	2212	1105	937	427	1596	794	845	704	5386	23	0	754	11	4444	0	0	1	0	61	104	0	1	0	0	0	489	368	2	0	165	0	0	0
YLL015W	2506	1432	1276	2935	3772	0	25	182	7099	4338	538	1695	3406	1580	2247	1084	3518	4546	844	2826	2142	1103	2131	1599	1885	646	0	12	83	0	0	0	92	0	146	273	0	4	20055	0	0	1023	1637	886	1994	98	0	0	0
YDL074C	795	2364	843	2730	1028	102	3	2	26493	586	468	47	1010	2	1435	1090	213	162	1537	473	623	736	503	872	1059	1883	0	183	5	25	0	0	0	8	267	269	0	0	0	0	0	1180	680	0	52	819	2221	0	0
YLR015W	27	1318	1286	30	3	9	1	0	0	236	46	0	1	136	23	536	0	437	584	200	127	0	299	468	12	0	0	84	6	0	0	128	0	0	189	104	0	0	0	0	907	3	186	0	0	0	0	0	0
YDL231C	255	125	172	2	116	0	4	1	964	1205	222	241	1054	270	54	766	801	465	1648	185	702	1750	638	576	2264	160	8	28	0	0	0	1	10	0	17	6	0	0	9	0	0	0	853	7	98	0	0	0	2
YNR051C	4889	2094	2907	1944	2281	2452	14	763	17975	2722	705	894	887	1137	1448	1074	2408	282	2664	739	2907	1702	1057	3231	7587	1175	10792	2623	2236	187	2	0	8427	2943	415	1241	360	64	194	22	462	4796	2591	1792	7	816	0	0	0
YGR246C	888	1801	2018	23	19	249	31	10626	0	383	347	1006	806	1548	651	299	354	33	246	73	777	350	998	1018	0	0	0	1077	1390	0	0	0	0	0	455	225	0	2	15206	0	0	21	578	399	5803	594	0	0	473
YHR036W	194	708	16	2	726	0	2	2	0	109	29	12	696	2	5	5	25	6	519	358	221	1044	429	297	19	27	14	3	19	31	12	13	47	67	60	36	96	237	28739	103	51	2175	57	357	26	11	22	72	77
YBL097W	237	0	115	0	0	0	1	0	0	19	0	19	66	577	45	0	0	0	59	183	6	25	299	209	0	0	0	0	0	0	0	0	0	0	42	46	0	0	0	0	0	0	0	0	0	14	0	0	0
YPL084W	2867	1167	3235	35	431	292	5	4	0	1512	707	778	1097	811	691	1777	2215	668	918	623	1204	1045	1093	1352	3105	2423	3711	0	0	0	1	2819	0	0	164	172	0	1	4861	0	0	1359	485	266	2222	1268	0	0	0
YPR057W	811	2	10	0	9	0	1	28	0	515	479	142	68	518	538	0	504	886	275	162	640	657	790	509	433	326	128	0	0	0	0	0	0	0	89	174	0	0	0	0	38	770	322	233	0	0	0	0	0
YER172C	1999	3110	726	2305	1195	1	37	18073	14069	1466	131	161	1758	881	279	1	0	4250	252	950	939	1140	866	1484	2917	731	0	1	2229	4920	0	1	0	0	165	355	0	408	5059	2	0	1491	2627	1966	3778	12	0	0	0
YGL247W	791	119	85	1	334	0	3	1625	387	159	8	36	381	237	386	350	66	540	264	100	625	252	89	80	31	680	0	354	9	0	19	1459	0	0	71	37	60	0	0	0	20	1	128	0	0	54	0	0	0
YOL077C	2093	179	485	7	199	1578	17	180	4968	1	51	1	0	0	0	0	0	29	205	3	29	0	27	243	1008	9	0	322	7	0	491	783	228	0	153	205	0	0	0	6	0	1531	537	592	0	544	0	0	0
YDR275W	662	67	218	1	9	0	7	1626	0	1147	441	316	22	2097	635	662	92	1186	595	380	515	848	649	1336	267	1187	0	508	1391	58	0	0	0	0	357	68	0	1438	215	0	0	0	1097	0	0	1007	0	0	0
YNR069C	271	148	0	0	1	0	0	0	0	236	220	336	0	564	314	0	1357	0	590	19	201	3979	258	231	0	164	3194	514	1448	0	0	0	0	0	84	5	0	0	0	0	0	2367	549	0	0	4	0	0	0
YOL137W	1788	48	552	4	127	0	12	5080	4	448	52	294	678	45	846	922	329	1691	281	510	291	0	329	422	1121	88	0	47	2	0	0	0	0	0	55	106	0	0	0	0	2183	0	662	0	0	0	0	0	0
YBR290W	2825	1392	1374	1420	862	1	15	586	0	1412	601	1146	568	1047	2860	820	1015	646	1128	883	1008	314	1065	1047	0	1137	1	3	35	0	411	0	0	11	1000	924	97	313	2390	286	7048	2845	449	0	0	163	0	0	0
YPR171W	660	513	97	5	19	3053	2	0	0	209	561	0	484	1	58	150	122	0	58	298	446	23	734	336	2239	0	0	1	0	0	0	27	0	0	72	142	0	0	0	0	2014	0	23	665	0	2	0	0	0
YFL025C	1098	1209	1147	13	192	1	9	69	0	847	5	543	539	812	366	425	1530	0	852	867	206	1365	1173	401	1405	0	0	64	0	0	0	18	7530	0	20	57	0	0	1	0	0	0	77	0	0	0	0	0	0
YGR142W	1316	766	1242	19	87	0	7	4222	0	141	249	0	898	3	667	530	193	0	31	25	213	2416	279	570	0	0	1597	235	5	0	0	0	0	3	586	994	1	0	0	270	1462	1496	788	81	0	0	0	0	128
YPL069C	403	235	984	9	145	0	3	3	4455	71	22	13	8	627	1190	55	51	1095	28	54	346	26	280	112	995	44	2	4	2182	0	0	0	0	0	50	92	0	0	0	0	0	41	393	207	0	11	0	0	0
YDR252W	23	0	0	0	9	4	3	1109	0	58	0	61	3	1	35	161	2	0	41	3	31	0	22	29	0	0	0	98	5	0	0	0	0	0	0	0	0	0	0	0	0	0	1	0	0	10	0	0	0
YGR188C	5	0	0	0	325	0	2	1	1978	94	3	25	0	1	1	764	49	0	342	0	391	0	1	171	0	0	0	0	0	0	3	63	1	6064	29	85	0	0	0	0	4	124	0	0	1113	0	0	0	0
YMR055C	23	78	134	4469	6	110	0	0	0	91	165	10	188	2	840	264	99	0	0	220	251	28	413	138	25	1	0	721	18	0	0	109	0	0	4	92	0	0	0	0	0	29	2	0	0	0	0	0	0
YOR026W	455	246	51	601	19	0	405	1866	0	443	236	399	205	623	629	165	291	1	420	63	363	1131	211	153	0	880	0	269	11	0	0	0	0	0	0	27	846	0	0	0	0	0	0	0	0	0	0	0	0
YGL174W	449	47	165	25	38	0	69	732	16942	124	2	295	280	1	0	326	48	0	35	240	266	2	189	332	0	129	0	22	120	105	0	1	0	1	271	241	0	0	2	362	0	27	126	28	40	53	0	0	0
YAR014C	1751	16	1860	1414	106	66	115	24209	0	1960	1402	1743	1766	1483	2216	1378	3703	7	2721	1901	2789	1333	2907	2151	2398	4176	3	29	0	0	0	1019	0	0	656	300	0	19555	2	1	0	4001	541	1190	0	446	174	0	0
YEL029C	551	223	74	17	1307	0	6	277	8	29	17	0	200	0	387	0	590	0	67	109	528	23	166	393	0	0	0	0	0	0	0	0	0	0	327	135	0	0	4	0	325	0	221	0	0	6	0	0	0
YNR027W	118	126	229	962	27	17	7305	190	0	192	386	0	429	973	1	14	266	797	388	56	586	600	945	500	1384	0	0	0	1	428	0	0	0	0	225	235	0	127	0	0	0	2	425	0	0	0	0	0	0
YKL092C	482	623	1342	1430	250	5	6	4562	0	254	334	1	948	144	548	587	168	0	434	576	260	294	352	594	0	1229	0	10	684	0	0	0	0	101	27	108	0	0	0	0	0	642	617	427	538	56	0	0	0
YLR074C	426	860	564	715	119	0	554	2419	0	8	184	202	318	57	325	234	0	249	186	238	176	1	29	169	62	365	0	5	1555	1270	3	1497	0	0	375	180	12	1708	0	1	6766	41	429	0	1150	0	0	0	0
YOR078W	369	2	1283	199	11	112	5	2466	274	118	67	48	2	2	3	0	6	9	121	101	332	87	203	259	1112	6	0	1	14	0	10	2	1	0	60	50	0	0	5	0	135	0	501	47	17	0	0	0	32
YMR014W	1854	280	1307	19	632	73	6	4	6798	52	148	6	0	370	0	0	530	1284	24	119	92	334	216	799	0	229	0	1	254	1898	2	1	3348	1	511	257	0	3078	0	0	0	0	726	267	0	7	0	0	0
YCR047C	142	547	900	9	76	74	107	5616	0	24	81	0	120	283	340	6	0	0	0	2	288	0	229	50	376	16	0	869	15	389	0	81	0	0	586	258	2	1042	0	0	2805	0	326	0	0	892	0	0	0
YFL023W	73	228	6	0	22	0	14217	517	6	278	25	0	1037	0	0	0	0	0	385	237	59	0	62	334	0	0	0	10	2505	1800	3	0	0	0	114	238	0	0	0	0	0	0	512	55	921	384	0	0	0
YCL014W	1252	639	357	2170	1151	0	22	12750	634	44	229	862	0	2482	225	301	61	0	113	568	1757	656	326	661	793	502	624	0	0	8	1	3881	1	0	12	87	0	0	0	0	52	527	432	18	1789	0	0	0	0
YCR063W	92	0	82	397	0	628	0	0	0	92	26	247	63	1	0	103	0	0	35	0	7	0	32	86	0	0	0	0	0	0	0	0	0	0	15	55	0	0	0	0	0	0	31	0	0	0	0	0	0
YGR262C	1146	612	1550	3455	38	76	7	840	18964	276	14	1	520	598	370	183	315	886	601	18	1134	418	144	703	1448	124	1134	1	0	1	0	0	0	0	52	362	4323	0	0	1	24	914	857	1	1897	70	0	0	5287
YJR092W	1766	1264	13	3	264	1	6	7	0	591	0	0	0	414	195	0	967	16	129	335	176	63	465	1065	442	1218	0	0	0	0	0	0	0	0	98	50	0	1	32305	1	0	757	292	0	963	320	0	0	0
YCR038C	381	152	47	77	1	1	88	1219	1	175	174	1	370	4	52	5	166	0	410	377	225	208	288	108	32	28	0	2	2774	0	0	0	0	0	104	55	0	0	0	0	0	0	309	0	0	16	0	0	0
YLR319C	266	0	0	0	171	0	1	1	0	141	0	76	51	5	0	1	7	0	13	112	193	853	601	55	349	0	0	2	822	0	0	0	0	0	2	2	3	0	0	0	0	0	27	105	0	0	0	0	0
YOR299W	3191	929	305	5251	1760	829	11	160	0	2328	907	602	240	1604	0	220	1065	439	899	501	1949	894	1805	1756	2393	3337	684	2278	15	110	2	0	15511	6	605	1022	850	0	0	0	0	1527	394	1358	1875	426	61	1	0
YLR353W	1707	290	406	8	146	0	20	12	0	806	0	689	372	1144	53	156	1492	0	201	342	1488	1432	36	781	3975	423	0	1240	17	0	0	0	0	0	53	126	0	0	0	0	0	0	322	245	1	0	0	0	0
YGR041W	349	309	0	4	244	24	0	10	0	432	445	838	171	967	461	1166	0	1285	340	137	1685	358	213	873	0	52	0	871	16	0	0	0	0	0	76	97	0	0	0	0	0	260	529	0	0	0	0	0	0
YDL099W	1149	1113	331	1169	97	292	22	7750	4438	587	299	286	304	215	538	72	1007	256	386	227	384	446	347	1467	9	929	578	18	22	143	18	0	0	581	195	206	591	3509	1	1	0	172	655	837	0	23	0	1317	0
YMR275C	2318	2609	1294	23	8	0	3	14	3380	966	530	39	1555	356	1454	835	2803	1086	2528	1021	1135	809	672	541	1661	779	6132	201	79	0	0	154	0	170	474	156	0	7437	1	0	1	0	755	48	1	797	0	0	0
YML111W	1000	6	549	3	238	0	5	75	0	449	131	47	540	0	34	0	288	754	150	200	814	361	292	102	373	172	0	26	0	0	1	1	1	1679	93	24	0	5	201	0	0	10	295	229	33	137	0	0	16
YLR226W	323	1	181	4	0	0	0	0	0	344	395	6	403	15	1	1	711	0	295	333	266	394	226	220	1915	12	0	0	0	0	0	576	0	324	175	14	0	0	0	0	0	0	287	0	3	31	0	0	0
YER159C	382	0	20	3367	80	283	6	1881	5	345	407	226	563	440	307	847	513	1733	335	718	474	475	439	498	933	1389	3	0	0	0	0	98	0	0	185	271	0	1	2	0	0	2441	202	798	0	223	0	0	0
YNL305C	2157	1679	2467	3067	1026	625	8	4	0	499	802	373	73	712	802	312	569	0	1001	408	2027	411	2369	1227	2339	412	775	881	557	0	0	2	0	990	227	234	0	1	0	0	0	1150	270	0	1	21	1060	0	0
YKL005C	918	679	28	2	852	1473	16	1760	5108	656	768	288	2113	11	932	1548	160	1665	1528	268	668	1052	1575	1403	2879	312	0	49	116	0	0	0	0	160	235	240	0	1039	0	0	0	1399	690	37	147	0	0	0	0
YDR531W	3534	956	3068	20595	1624	1321	35	12891	17169	798	614	520	245	719	1266	187	618	2828	1789	355	2523	919	1187	1911	147	1991	148	1332	194	1788	0	1	0	0	178	473	0	2440	594	968	4137	754	1220	0	0	770	0	2412	1484
YIL083C	1938	1261	742	5938	93	1760	13	3	107	566	257	961	846	0	427	699	624	1380	9	560	414	514	687	1013	92	167	0	0	0	346	2430	0	0	0	542	688	2011	0	1	0	0	946	571	15	3	1312	0	0	0
YKL088W	759	158	498	8	10	115	11	2892	0	737	196	54	705	437	277	147	993	1868	643	308	143	791	1458	505	6	537	170	186	260	0	0	0	1	288	517	177	0	0	0	0	0	0	483	0	0	663	0	0	0
YGR277C	1853	216	349	3	970	1819	17	8602	2520	180	1	407	740	327	268	63	409	41	232	41	937	869	428	490	0	1033	1	0	12	8	0	0	0	0	347	220	0	104	0	0	8081	112	585	0	662	226	0	0	0
YDR196C	493	24	1245	155	184	0	2363	5040	2373	407	525	440	560	1133	296	635	468	1	628	256	1496	17	758	866	633	1007	0	269	5	0	2709	0	0	0	111	121	1663	0	0	0	0	0	188	6	0	286	0	0	1982
YML102W	649	4	409	41	17	0	3632	7	2	537	828	8	170	784	0	1431	1438	12	1876	313	710	826	1009	467	0	13	0	793	190	53	0	1034	0	0	402	250	32376	0	0	0	0	0	1	1211	0	0	0	0	0
YDR423C	568	1	164	91	6	0	8	1	0	789	690	603	533	1348	1041	238	967	1198	492	559	1064	728	533	795	238	6	3377	415	16	0	0	0	0	187	407	728	0	0	0	0	0	1322	791	25	2762	140	403	0	625
YNL278W	1734	488	323	1586	439	4	6	96	6	143	9	6	44	84	355	36	747	0	677	148	218	415	10	537	23	27	0	2562	20	0	0	9	0	23	167	461	0	0	0	0	145	0	399	1981	237	91	0	0	0
YGR134W	910	948	2	3520	385	0	3	96	7	757	736	501	501	1694	0	375	2002	0	10	267	1074	380	1280	649	0	392	2796	1	0	0	0	0	0	0	308	106	0	0	0	0	17	1270	325	0	839	0	19	0	0
YFL028C	2215	3947	4066	614	276	4	5	2	4252	503	450	528	474	561	296	902	6	1724	328	504	2349	468	626	974	1603	996	0	2	0	2237	0	0	0	0	1317	1170	0	1	0	0	1	147	165	3	17	59	543	0	0
YOR276W	1470	573	2345	4148	117	1119	7687	344	14747	148	122	114	160	2	50	66	200	102	181	82	524	588	114	304	82	62	1662	914	919	7	18	2285	0	0	121	83	0	2	0	567	0	208	529	72	2	98	0	0	0
YKR036C	1125	0	22	0	21	0	4	2	0	641	66	0	500	1	940	0	1	0	1430	234	305	7	496	150	0	133	0	0	3	6	0	0	0	0	53	7	0	0	0	344	0	587	218	979	8	0	0	0	0
YNL288W	1291	2	148	2775	403	94	4	1	4968	911	20	674	512	1	1185	403	926	32	1098	1111	523	1226	477	1145	662	143	0	1	744	21	0	1	0	3740	360	287	0	0	0	0	0	23	332	1462	204	572	0	0	0
YER048C	3863	5101	1272	340	868	1012	40	3908	21691	654	599	315	897	1292	291	105	2727	263	673	958	863	840	427	2240	1385	567	444	6	0	2855	1	3717	0	0	1550	1428	0	1696	0	142	11172	3936	614	443	0	2073	3030	0	0
YFL029C	191	573	82	132	12	0	0	0	0	103	244	9	43	7	318	193	24	49	157	106	250	377	173	151	3	2	0	53	2	9	0	0	0	0	17	17	0	0	0	0	0	8	57	0	1078	0	0	0	0
YPL048W	16726	12262	5556	8763	2757	992	103	20926	84408	1053	1362	1061	1724	2978	569	4321	4630	2849	3170	1367	5540	3433	2708	5958	2274	8712	110	3703	3753	5038	123	219	129	5025	5318	8529	6	30024	1	4999	532	7935	3090	1656	3552	1995	6070	208	774
YEL063C	451	12	85	1	61	104	1	15	10	35	2	0	108	3	161	104	75	142	2	634	284	532	897	76	11	26	266	7	2	2	5	1	0	0	79	77	26	0	1	3	0	4	41	187	0	12	0	0	0
YKL007W	5710	4367	3161	11007	1208	91	9	20	2056	318	759	871	1093	749	1244	1746	2597	102	1080	562	2412	655	912	2101	1851	4713	2191	908	893	277	0	3450	1	4238	1611	2307	0	156	1	7	6895	703	862	906	1113	639	0	68	0
YIL034C	3681	2886	5902	15805	1561	2456	1148	7676	26143	704	370	572	1797	594	79	1286	1142	2096	338	1356	2247	2110	1962	3375	529	436	2227	413	19	0	1	0	0	0	2887	3981	122	290	0	0	2	2289	825	351	42	561	0	147	0
YPL111W	197	2	218	1	18	862	21	4565	6012	12	45	1	0	116	0	0	0	261	354	311	244	0	903	13	0	0	0	0	117	757	0	862	0	1	182	332	0	0	0	0	0	0	257	1504	0	0	0	1	960
YLR438W	160	700	49	0	10	14	2	0	5	86	35	0	29	271	0	0	238	0	197	329	1716	0	523	122	0	0	0	3	2071	0	2	0	0	0	376	282	0	0	0	0	0	0	164	1	1030	7	0	1337	0
YML042W	2732	418	1715	16	201	263	18	8	0	353	143	76	56	1133	34	1562	595	86	270	202	361	558	762	985	0	0	0	936	2233	937	0	0	0	1	334	346	0	0	0	0	0	23	369	0	3516	260	3957	703	0
YOR125C	1187	1329	887	57	234	1	3	0	0	199	173	0	13	138	595	34	27	21	396	253	837	77	716	891	562	1043	0	78	2	70	0	0	0	0	583	569	0	2	100	25701	1427	0	247	0	0	2	0	0	0
YMR280C	321	1348	1548	19	5	1647	1	0	0	126	195	6	1111	140	0	0	0	0	39	693	288	0	951	399	72	134	0	3	0	0	2	0	0	3040	390	151	0	7221	5	1	193	0	604	2	0	322	0	0	0
YGR036C	99	245	1	337	136	0	3614	1	0	46	75	1	39	745	0	101	359	0	127	23	187	107	439	464	0	28	0	115	195	0	0	223	0	0	189	75	1	0	0	0	7343	0	6	0	0	0	0	0	0
YPL178W	5	14	19	5	0	0	0	3	0	7	3	68	0	2	2	0	33	45	2	2	579	379	58	21	58	2	0	1	0	0	0	0	0	0	1	0	0	15	0	0	0	0	4	0	0	4	0	0	0
YJR060W	540	30	124	2	320	0	4	0	0	1059	360	751	879	1826	1716	146	819	541	1265	758	883	1173	1269	1149	813	52	0	787	1696	0	0	0	0	0	261	210	0	0	4615	0	0	3481	355	176	14	135	0	0	0
YGR140W	13	6	1189	15	130	0	1	0	5777	196	112	91	0	0	0	0	116	0	37	159	162	0	0	135	0	0	0	0	4	0	0	0	1	0	24	90	0	0	0	0	0	515	127	1441	0	0	0	0	0
YLR175W	10384	5371	4886	6266	4647	7517	14642	16837	28381	103	224	8	1231	1382	2	24	0	869	155	66	541	428	623	1609	476	4494	0	4310	1150	6432	11306	11038	8333	967	3579	4251	787	182	0	1	347	2240	4621	3150	2340	4496	0	0	0
YNL161W	2224	1698	1354	14	259	1	16875	2078	2916	2581	91	353	52	920	229	1482	898	272	2386	1141	1114	1	888	1442	2	0	0	665	3240	171	0	16	0	0	434	460	74	0	0	0	4868	39	258	854	1281	1452	0	1	0
YJL209W	579	0	0	0	1777	0	3	4	0	395	670	557	936	634	120	0	0	92	622	47	497	254	492	521	11	0	0	2	0	0	0	7	0	0	5	172	0	0	0	0	0	0	2	0	0	0	0	0	0
YHL038C	1346	1123	401	50	35	0	16	19	0	743	663	0	586	1336	1	879	3112	0	993	254	873	211	635	648	2519	119	1031	4	0	0	6681	2	0	0	187	141	0	1	0	0	0	6498	299	3	0	11	0	0	0
YPL215W	781	999	641	2835	421	143	27	3	26429	207	469	471	477	58	329	629	406	36	128	75	770	87	587	734	222	646	5	0	0	26	0	1	0	0	92	334	0	0	0	0	0	0	407	479	0	0	191	0	0
YGR174C	332	501	673	176	111	0	0	123	5	183	265	145	130	217	12	27	56	218	121	60	755	334	49	425	0	12	0	239	407	0	0	0	0	0	33	44	0	0	0	0	0	281	53	218	0	0	0	1	0
YBR120C	235	294	65	389	1	0	0	85	3960	163	143	332	112	30	29	259	172	13	28	85	98	3	202	144	25	9	2	8	0	0	13	0	13	0	72	78	0	31	0	0	0	0	24	27	0	226	0	13	0
YIL043C	7330	3831	4234	5232	3166	558	8076	20625	10	941	510	1183	894	497	1191	92	1765	2584	819	568	2671	1358	1013	1352	1406	3220	5	248	198	986	7512	634	1	1	425	392	634	7	0	0	0	1082	1538	1976	2676	598	241	0	0
YDL069C	219	42	465	6	664	1229	0	6	930	23	4	195	0	540	200	8	175	0	70	26	181	237	88	114	37	0	0	266	85	4	4	0	3	10	9	16	0	0	0	0	10	571	285	25	400	18	0	0	0
YDR197W	470	769	1	4	67	1	0	1	1758	282	144	134	136	257	0	95	508	0	224	108	353	32	151	287	2	0	0	1	625	0	0	0	0	0	79	26	9	4116	1	0	0	0	276	0	0	1	0	0	0
YKL208W	997	0	500	7	352	0	8	35	0	213	120	760	604	284	487	34	18	0	12	96	467	38	82	251	0	0	2	0	0	1872	0	15	0	1	51	228	0	0	0	0	0	0	0	0	0	91	0	0	0
YER168C	1649	1325	451	3640	219	0	40	0	60	586	474	1183	379	432	383	0	1255	164	745	54	767	765	352	1514	0	0	0	1	0	2961	1	1	0	0	193	285	0	0	0	0	0	0	937	528	0	173	0	0	0
YLR220W	1449	1110	35	2684	325	0	3	2	6	1102	650	373	1035	1612	985	400	848	1485	937	1007	1516	1546	1464	1040	939	751	113	860	29	0	0	1359	0	11	225	265	3	1	1	0	0	14	226	207	1249	108	216	122	0
YDR270W	365	257	107	688	23	580	12	1796	3009	289	85	132	980	32	14	0	1086	0	379	457	1425	376	1000	182	680	13	575	0	9	0	0	0	0	0	17	5	0	32	0	0	107	0	440	451	1	108	0	0	0
YKL011C	534	29	237	2	3	80	1	1	3	143	186	3	171	362	119	250	130	1	56	320	380	173	497	134	82	10	0	36	0	0	0	0	0	0	285	21	0	0	0	145	36	0	286	4	49	5	0	0	0
YGR217W	1285	19	4452	894	68	2178	8	2381	0	1127	246	1	722	16	457	0	824	0	618	112	384	322	1040	415	0	112	134	5	106	0	0	978	1985	0	111	243	0	4	0	0	1	891	605	569	472	793	0	0	0
YPR025C	889	169	41	1	1201	0	4	1	0	746	651	603	498	383	19	1027	4	1	950	365	511	655	488	440	634	33	99	44	1	428	0	0	0	0	71	70	0	0	0	0	0	0	212	499	525	237	0	0	0
YGR150C	1045	527	520	1706	81	1	1	11	305	669	20	614	164	49	26	226	32	821	119	367	233	92	151	224	23	35	0	6	49	2	0	689	32	3083	193	53	236	2321	0	0	0	2106	823	2852	16	10	0	29	0
YKR066C	1536	299	1191	14	178	242	22	3504	1410	722	111	177	979	15	76	22	1223	803	500	746	2304	1075	3191	597	515	1312	142	2701	278	3	44	19	0	0	41	31	0	0	0	0	0	65	457	294	73	159	31	47	17
YAL021C	1710	18	132	2	524	1068	13	663	0	1007	96	34	1232	2	0	42	73	37	53	229	421	1446	375	322	2282	733	1	1501	6	1646	1	2320	3	2263	610	348	0	0	0	0	0	11	1025	1451	1213	348	16	0	0
YMR038C	3112	1792	3785	5940	545	1222	83	4428	3	372	964	1789	1562	3482	2227	3084	3097	278	1362	606	2742	775	2281	1192	6723	3288	3930	2283	386	2022	7	3072	0	0	1380	1757	0	0	17	0	14139	2248	1499	442	80	736	0	0	141
YIL142W	8776	2645	1770	4621	3936	2063	44	9430	24215	572	1015	487	1797	2399	0	1344	2085	327	2690	1462	1040	2289	1464	2591	3059	4609	20	1625	22	94	20725	635	0	1	2339	2654	0	60	18	76	3286	162	1480	2443	1765	3038	0	4	0
YJL014W	8107	4215	1936	4189	1350	6	79	12	12017	1063	509	361	2590	1545	1200	1495	1954	2384	2745	750	1882	1222	1497	2155	685	2934	9789	939	1100	18	9018	4667	252	7052	800	898	429	0	42	161	355	1791	4048	439	5130	1845	0	628	2796
YDL143W	8897	3020	6852	6343	2585	1136	35	748	44085	870	835	797	3510	1674	2180	1354	837	1007	1981	632	2973	843	775	2401	9265	4025	2722	4191	73	2841	1317	19406	2234	21394	2567	3451	5	137	0	0	551	1237	3411	2082	3198	3247	0	0	6
YJR064W	5141	3569	3488	299	1416	2282	72	2042	28626	1027	442	876	1414	2370	1678	1274	1358	2758	1920	473	1515	1936	1075	1666	6392	4155	4278	1925	2407	4148	68	821	0	1	343	383	18	2	6991	3	1178	2990	1736	2840	1899	410	0	0	0
YDR188W	2098	1772	933	1759	635	2336	4843	2568	4703	699	106	368	2746	332	20	30	3765	367	914	399	2295	2157	2110	923	2688	309	4992	791	6	288	589	0	1020	444	151	186	0	45	124	52	56	233	1103	2648	1239	469	0	11	0
YJL111W	8824	1010	2599	7619	2622	2253	78	2777	2872	545	825	1081	4166	930	831	1120	2928	349	1507	1594	2690	2040	1785	3006	9687	3376	1128	3357	2195	4406	2	15378	2	94	1986	2105	1873	30	93	2	15153	3527	3512	4514	1035	679	55	0	0
YJL008C	7653	2330	3331	1008	2390	2603	57	21719	23013	717	1306	921	1993	1165	1410	1873	4112	1992	4052	1305	2365	4073	1705	3246	3034	7251	5	96	2	5076	14	593	0	2	2750	2664	0	15526	46840	3	18155	9696	3187	8456	1123	1715	0	44	3
YLR110C	20983	70823	52269	130187	3170	18325	13374	9402	237189	3983	6111	4183	3659	4484	4495	5976	8167	3259	5407	3030	25421	14125	7657	4978	8253	8364	1800	20072	22054	3549	13849	6482	7090	6863	1545	1047	2069	544	438	1598	2587	2758	11341	10419	11149	4258	2136	3271	1442
YLR390W-A	21519	8906	16827	11627	11643	2558	7414	17927	43967	1242	1499	79	985	988	1291	114	765	802	915	1709	2966	1727	1912	2715	1689	3560	12	3331	590	2427	6737	1715	3029	703	2096	2724	2650	8763	0	12	2849	3711	2440	3126	3379	2577	0	4	184
YBR131W	308	1	0	0	6	0	9	10	20583	58	407	571	1631	0	804	839	378	0	116	204	167	0	276	856	0	524	0	0	0	0	0	0	0	0	49	42	0	0	0	0	0	0	250	782	1082	7	0	0	0
YDR182W	3962	4582	1868	7990	1897	0	36	15548	13706	1368	468	828	979	1519	273	481	1747	959	1527	1069	2055	708	1192	2447	1331	32	1510	956	20	3577	2	1	0	1410	697	333	0	4	7	0	5429	50	1206	378	0	0	0	0	40
YCR002C	4667	3046	2082	35	951	836	228	3854	3088	402	799	658	1516	778	1822	454	640	882	305	792	1636	310	433	1525	781	468	1653	1456	37	186	22	165	64	0	762	249	847	0	0	0	1230	0	302	1169	843	348	5074	5	0
YJR076C	2400	1797	430	1670	589	516	12	2594	2	1006	694	595	783	1055	779	1125	625	83	853	397	1687	422	1520	704	1	102	3	507	1237	1386	0	4	1	0	91	67	70	0	2	0	0	229	1170	528	15	0	0	0	0
YHR107C	1928	1532	2404	1079	70	0	16	348	1442	385	413	1	212	1247	52	81	219	0	430	23	348	275	166	703	2820	697	2422	2165	142	0	0	0	382	0	95	160	276	167	10	0	0	68	1095	3	485	105	0	0	0
YLR215C	434	0	0	0	8	0	2	367	0	227	1	0	0	338	666	0	7	0	68	2	103	193	241	66	1	0	2015	107	3	0	1	128	0	798	40	8	0	0	0	1	0	1574	176	0	0	316	0	0	0
YDL220C	424	8	2169	80	0	24	0	0	0	229	0	0	156	252	293	23	1112	0	27	304	1268	94	900	205	0	0	0	828	24	0	1	1	0	0	137	320	0	0	2	0	294	7	722	0	1877	0	0	0	0
YFR028C	49	12	95	12	1	1	0	80	0	16	0	1	0	0	0	195	17	4	8	62	15	6	106	16	0	0	0	1	10	56	0	0	0	0	1	21	0	0	0	0	0	0	7	0	21	0	0	0	0
YAR019C	1461	724	289	3387	473	199	4	479	9669	1003	376	596	1	385	361	360	527	151	499	1100	1610	1474	1357	407	0	294	210	417	5	0	0	245	0	0	65	393	0	0	0	0	122	5	1200	132	0	0	2	0	0
YKL022C	2182	1452	28	7	572	478	6	40	327	849	568	969	1118	414	1017	82	733	32	913	925	1031	398	919	548	433	10	0	0	14	3073	0	0	0	0	153	58	0	2336	999	1	0	134	996	597	0	10	0	27	0
YAL038W	225194	66800	106174	82193	99384	31413	70042	378710	256706	19473	13062	8636	24818	13118	9784	7537	29171	21990	17844	16891	50270	43855	27629	35030	29983	15823	35725	22049	8814	18784	15571	6152	16003	11010	25873	40916	7989	2339	2407	2912	8838	9308	77791	86072	14743	44746	776	285	2
YGL116W	976	1	97	0	20	2469	10	4	5	684	55	0	27	2731	0	3	685	8	450	46	773	964	462	296	567	744	0	2	747	5801	2	1	0	0	341	263	0	1998	0	0	0	2	92	0	0	259	0	0	0
YOR074C	807	326	174	3	240	0	13	7715	7436	23	169	74	281	0	5	102	647	1051	785	240	87	0	654	507	0	750	0	0	0	0	0	0	0	0	5	270	0	0	0	0	0	682	3	0	0	23	0	0	0
YHR166C	415	653	79	16	92	0	2	1	0	268	249	206	43	446	613	6	725	0	899	339	389	93	532	239	277	706	1	180	5	141	0	0	0	0	213	84	0	0	0	0	1201	65	10	985	0	2	0	0	0
YAL041W	1383	167	681	117	395	26	4	378	10918	1291	394	737	831	848	1466	148	1521	0	32	1969	956	107	779	1197	0	2247	0	535	4	2272	1	38	2	6425	215	515	0	0	0	0	0	2	277	0	4	1358	8	0	0
YLR310C	550	101	63	1	421	9	7	10	0	227	107	1211	59	15	194	47	718	157	698	284	633	1446	1933	34	1	21	18	13	4404	0	0	0	0	0	210	172	0	5	0	0	12	2	95	239	0	39	0	0	0
YBL084C	205	1032	797	386	8	0	1	0	0	63	68	271	155	1	0	159	0	1	10	198	227	0	137	36	0	0	1	0	0	0	0	0	0	0	13	11	0	0	0	0	0	0	166	0	0	77	0	0	0
YBR160W	2865	1780	1477	768	103	0	15	5380	0	267	203	1141	1109	1869	379	383	1422	1	2023	1220	1335	345	1317	940	546	1463	0	2117	42	0	0	612	0	2319	379	593	0	13935	0	1	0	0	383	0	0	662	0	0	0
YLR314C	2407	2531	1531	6010	958	786	24	7852	13742	1014	641	542	425	429	62	237	888	427	753	627	625	750	532	1298	535	518	0	1027	1651	0	2094	71	0	107	640	224	454	0	0	2	3	2	1010	139	304	1147	0	0	0
YOR257W	228	639	43	25	0	0	2	0	0	39	38	12	93	141	1	155	10	23	6	242	158	92	219	264	273	1	7	0	0	0	1	0	0	0	12	24	0	0	0	0	0	0	33	0	133	78	0	0	0
YOL139C	926	1369	1412	1591	147	5	8	449	814	79	28	76	321	32	52	84	194	226	29	71	440	434	119	108	1063	31	0	177	24	45	0	12	236	0	4	4	8	0	0	0	0	16	228	251	46	13	0	0	0
YDR054C	2671	803	1219	766	371	108	16	2479	47	1774	546	1162	333	1409	1365	2811	1651	1638	495	562	1638	2285	1848	1649	1155	2136	3101	1587	2070	451	1	0	1876	1919	566	582	0	161	0	339	174	710	1361	1238	0	824	290	0	251
YDL165W	347	1028	737	6	20	0	0	145	376	151	47	22	427	217	174	2	63	554	602	190	639	196	210	545	0	591	0	686	31	0	234	212	0	0	86	130	0	0	0	0	2	868	145	2	645	239	0	0	1940
YDR168W	3887	1185	1237	91	398	316	12	5	6406	579	430	1163	989	1837	0	437	1137	1942	410	1568	976	739	675	2100	3478	1042	2308	679	112	16	0	4094	0	0	481	312	0	0	12	0	291	91	2409	313	2418	628	0	0	0
YCR093W	3798	489	2070	124	1522	1	14	2	3166	1172	227	98	3186	176	0	279	1300	550	1522	1279	2518	1106	1100	1376	858	0	0	3224	24	0	1164	298	0	1115	209	302	0	2	0	0	209	491	2264	314	1687	1495	0	0	19
YFL009W	1173	846	1048	339	453	3303	2	5	8397	1434	80	573	1110	114	8	521	429	1043	378	1136	579	1127	1205	668	864	541	1697	139	1	26	3	4895	2	8728	247	258	165	10186	238	0	0	2165	2695	1583	0	2253	654	168	0
YDR364C	142	633	440	3	7	0	0	296	0	800	379	776	620	260	0	333	1015	0	1389	312	1384	199	330	294	2067	411	0	1	0	0	0	1054	1	0	15	43	0	60	0	0	10715	0	122	0	114	32	0	0	0
YLR229C	2210	1715	805	5353	413	0	9	3266	16335	233	293	130	457	1285	237	550	421	578	342	304	1114	487	212	794	1193	1310	0	560	1471	0	0	2	0	77	387	387	0	0	2	0	1675	256	45	83	0	253	0	542	0
YGL155W	1300	718	3	592	1180	0	62	8807	0	593	297	349	549	557	0	0	341	1	394	350	1338	67	291	686	1334	0	0	0	2	0	0	5	0	0	297	519	2	0	0	0	10007	0	168	0	0	1	0	0	0
YLR103C	11	514	473	2	165	8	4029	6	0	46	165	0	0	257	0	0	96	1	1909	75	46	0	169	325	0	511	0	340	185	0	0	0	0	0	232	18	0	0	103	0	1	0	26	0	10	0	0	0	15
YDL126C	35023	22353	21607	67771	11373	6411	15708	20643	93407	8345	3985	4215	16341	6101	5547	10156	10875	6109	7041	9819	8714	11652	12638	10512	6392	21420	44156	11512	7677	17941	16758	40316	27603	24247	8167	11347	3867	2201	45708	3351	20801	14700	12073	13525	22312	6761	0	20028	2635
YMR001C	1518	323	244	3	920	1281	6	3	12	718	112	301	2	4683	639	94	36	0	56	199	482	76	359	459	2240	18	0	576	2	0	0	0	0	0	50	186	0	1	15792	0	0	0	0	39	0	78	0	52	0
YCR094W	1849	1123	30	133	24	3	4502	2501	221	411	244	385	976	1215	983	505	576	1317	684	430	1332	310	381	312	589	0	0	2	1112	0	1	4266	2946	1	235	273	4891	263	0	0	80	2206	825	0	8	0	0	0	876
YGL190C	2215	780	1735	21	240	0	9	3	5	1083	579	482	1522	1485	643	114	2343	3336	1457	790	1133	1896	1269	939	1194	576	1797	1054	124	2603	0	13	0	0	240	166	0	442	4	0	329	814	1902	434	0	1128	79	9	0
YJL194W	193	623	0	5	2	0	3	1	0	42	0	0	536	2	0	0	218	0	51	0	25	287	0	5	0	0	0	0	0	4005	0	2	0	0	15	6	0	0	0	0	1483	0	0	1305	0	0	0	0	0
YPL160W	17098	7729	5627	16385	4433	829	7981	20005	77828	2884	237	2289	191	0	3498	535	1251	1	2163	1802	3331	1343	2135	3128	1319	2043	0	2502	1712	5057	6456	1571	9866	2599	2762	4127	7554	26460	2	0	34885	3554	5453	5492	8031	4551	0	1249	0
YDL017W	136	0	56	2	7	0	0	0	0	164	0	7	776	0	1	0	176	0	0	42	938	79	378	344	0	2	0	0	0	0	0	0	0	0	59	122	0	0	0	0	1	43	0	128	0	1026	0	0	0
YLR418C	1009	379	254	268	7	889	8	3	0	582	181	3	567	521	672	9	746	256	172	132	518	44	754	909	0	46	77	0	0	0	5997	0	0	0	45	184	0	0	0	0	0	0	486	80	0	1	0	0	0
YJR057W	319	1377	1204	16	119	146	5	615	8969	117	67	0	20	192	293	2	452	256	455	76	186	106	205	559	0	3	1252	612	26	13	5	712	0	0	101	37	0	0	0	0	0	0	278	0	0	0	0	0	0
YDL164C	2474	820	236	8	610	0	7	4	3	766	429	217	1208	0	912	700	3049	0	2716	410	262	529	1311	1207	0	3328	1	26	2	176	1	0	0	0	99	130	0	0	86	0	0	1	1	0	0	0	0	0	0
YLR245C	149	564	0	1014	11	0	1	64	0	17	87	124	165	274	42	0	223	0	295	16	56	0	55	65	0	0	0	0	0	0	0	0	0	0	4	6	0	0	0	0	0	0	169	0	10	15	0	0	0
YGL003C	333	308	172	2794	392	0	3	0	0	1289	386	869	1624	1227	3058	241	70	1	1289	1138	533	122	1450	1009	0	181	85	228	4840	0	0	0	0	0	244	395	0	0	1059	0	0	0	223	886	0	0	0	0	0
YBR029C	2861	3522	1875	2769	3070	1	20	4286	10	865	195	590	1048	287	206	598	922	1094	101	239	335	188	944	881	247	1135	20	1594	35	628	0	92	0	1	667	344	69	103	1	174	403	43	1461	631	965	629	0	0	0
YMR213W	545	48	1944	34	655	0	7	7	0	618	564	15	823	292	251	0	93	729	188	634	406	197	445	450	0	4	0	225	622	0	0	0	0	0	173	956	0	0	0	0	0	2	765	0	0	684	0	0	0
YGL130W	913	573	557	5	218	570	2	1	7378	1168	273	705	417	579	319	0	1014	242	1543	692	778	626	824	1284	1262	221	0	795	14	0	0	0	0	0	136	265	0	60	0	0	0	0	425	25	9	1296	1	0	2705
YER061C	1	0	0	0	148	3	0	0	0	1166	505	411	622	267	475	1174	101	33	1242	370	3536	611	2061	458	154	5	0	0	0	0	0	0	0	0	64	84	0	0	0	0	0	0	77	0	0	0	0	0	0
YMR168C	604	431	1684	14	74	0	6	1074	0	316	269	19	5	369	300	120	107	0	638	363	366	308	640	234	385	0	0	0	1	0	68	0	0	0	267	144	1	19	0	561	40	75	83	0	0	23	0	0	0
YPL228W	422	3	365	2	3	484	0	0	9	170	3	49	577	8	0	0	668	0	0	68	564	1	636	191	4	0	0	52	1	0	0	311	0	0	34	44	0	3	352	0	0	0	11	143	0	0	0	0	0
YOR112W	838	4	739	5	674	0	3	1	15968	504	1	0	157	679	0	175	751	0	96	197	596	981	566	878	0	0	0	365	2076	186	0	5	0	0	192	544	4	0	0	0	0	3486	811	0	260	39	0	0	0
YIL003W	170	27	0	0	2	0	8	1242	1	441	248	1	480	284	1172	558	967	0	834	452	437	831	930	418	50	992	0	0	0	13	0	0	0	17	130	322	11004	5	0	0	0	1	68	0	0	3	0	0	0
YDR301W	2188	1483	617	9	115	0	3	4	19	1908	581	468	330	577	1287	1507	1804	1	628	932	557	608	722	1326	0	2558	0	5	0	1139	0	501	7519	5	261	395	0	0	787	6389	0	642	1069	1971	34	447	0	0	0
YLR115W	238	5	228	6	401	1	3	562	0	581	240	276	678	803	0	297	2054	138	267	340	502	0	692	956	2064	66	0	421	4	0	5	5	0	3214	182	275	1	0	0	0	15207	0	821	1710	1	756	0	0	0
YML036W	881	665	416	1142	263	0	0	87	511	126	21	4	14	245	40	44	289	46	32	46	107	24	131	80	8	155	0	0	184	37	55	27	0	37	109	90	0	425	1	0	142	252	87	74	0	27	9	2	0
YGL029W	0	0	0	1	9	0	0	271	4	0	0	0	0	0	0	0	0	0	84	0	9	0	6	174	0	0	4	6	1	0	2390	298	1	0	75	56	0	0	0	0	1	45	117	11	523	59	0	0	0
YCL064C	1097	1113	3	272	36	0	14	8974	2135	199	76	0	13	108	1027	0	0	0	254	206	748	0	1	210	793	0	0	0	0	0	0	0	0	0	51	97	0	0	154	0	0	0	156	308	0	0	0	0	0
YLR098C	832	38	594	3	6	0	1	0	0	921	274	231	339	1	511	829	1244	585	918	919	561	1101	148	409	26	1807	0	177	2	0	0	0	0	879	29	334	10	0	0	0	5	0	462	151	0	0	0	0	0
YGL206C	8703	2643	3913	1078	3057	1095	67	22077	27566	2826	1185	655	4697	1426	2608	2352	2815	2962	2402	1872	2763	1853	5350	3225	4648	2537	6	3756	54	3554	1	203	0	0	513	1081	0	0	0	0	6	2049	3728	1047	0	762	0	45	0
YER164W	1742	836	714	2608	130	0	11514	17	11748	1763	1285	406	1518	2069	0	1272	1855	3	713	826	952	2553	1778	1834	2379	1595	1	35	332	0	0	5	0	0	541	534	0	0	0	0	1	157	1588	0	4128	626	0	0	0
YBR274W	123	3	0	0	574	0	2	1	4020	192	260	28	245	243	1548	1454	4	1520	304	363	531	489	326	728	1671	369	0	39	2	0	0	0	0	0	298	187	0	16	0	1035	0	0	0	1	0	5	0	0	0
YPL008W	413	1	514	4	17	1	1	1	0	364	8	0	25	0	114	55	271	1	0	101	231	0	245	202	0	132	0	0	0	0	5	1	0	0	39	70	5760	0	0	0	435	0	0	0	0	192	0	0	0
YDR254W	461	70	269	3	182	0	0	60	1	838	1003	483	489	1827	1291	827	3354	1296	498	1488	1526	652	975	1427	1158	1239	0	241	1188	0	0	0	0	0	295	112	0	0	0	0	0	805	106	532	212	383	0	2652	2457
YJL049W	169	56	229	437	8	0	0	7	0	179	200	310	67	20	545	0	343	0	241	140	93	365	492	40	177	3	0	0	0	8	0	0	0	0	1	3	0	0	0	0	0	0	37	0	0	1	0	0	0
YER026C	22056	12554	15146	4271	4480	1992	1241	2106	28580	3430	2232	3108	2523	2703	3306	4622	2468	2845	2707	2594	5538	2860	3192	5823	7157	6516	9174	2397	391	140	92	8608	428	9671	3772	4414	7304	6956	425	13386	4523	5859	3227	5403	4722	1818	1455	900	42
YGR157W	19178	8173	14060	8596	9069	1745	1974	35786	40453	7509	6156	3238	7862	5881	5922	6258	12576	15010	16126	6638	14669	12659	8723	13221	21787	5698	26236	3713	5060	16970	840	5296	16742	36	2595	1305	5607	14352	1	1903	16886	12307	12185	6678	3369	5051	1587	4378	0
YNL192W	6246	606	7878	12618	4059	4571	5466	6793	21862	4313	2905	1331	10378	3699	2492	1457	3014	4509	4163	2302	6600	1790	12375	2564	2225	510	4324	3018	349	949	5	1056	435	697	885	1005	0	106	0	645	0	151	3739	2612	867	1269	0	392	0
YBR038W	731	1781	297	1279	94	348	4	1	10	1032	0	1	1574	3100	28	280	1175	0	382	577	401	3058	1207	322	4953	0	0	0	145	0	1	0	4	0	168	64	0	568	0	0	6	674	141	746	808	0	0	0	0
YBR023C	2593	2960	1098	4616	766	9	12	742	24428	1022	777	45	470	686	1191	773	1903	1647	2595	2026	3129	1483	479	1336	1412	65	3	185	18	0	0	4457	0	49	143	294	43	3	0	23	1	43	1745	5258	0	0	0	0	0
YLR330W	8055	2757	5899	4381	2707	72	26879	14265	24236	4338	3563	2192	5601	4164	3706	691	6818	2542	5701	2203	4089	5930	7094	7488	63	4983	4003	3157	5090	584	7095	6348	6	13386	3599	4124	0	1	18695	1	0	1967	1891	2072	887	2106	5145	0	0
YJL099W	663	926	1241	131	1421	1177	3	3	0	660	346	43	205	759	1097	914	528	1316	444	403	684	868	650	435	2365	870	198	34	3333	0	0	980	0	0	55	142	0	24	0	3071	0	294	456	72	0	374	0	0	1710
YHR142W	3082	955	4561	56	937	57	21	4894	19964	448	584	690	1325	1252	96	215	39	2304	901	598	1041	1089	894	1508	166	2236	1	1410	20	0	3	2153	1	3672	605	1232	20	12272	1	0	6964	0	331	49	3901	526	0	0	0
YER030W	840	1006	547	77	84	142	35	558	13295	13	65	237	140	191	196	24	97	97	172	171	124	112	146	665	526	470	1653	0	0	272	7	3	0	0	193	405	8459	39	799	1	0	49	564	1	1031	167	2	120	2
YDR267C	1568	5	1114	28	17	0	5	1	0	400	344	729	348	541	0	719	98	0	2057	421	580	109	732	973	858	357	0	0	0	15	0	878	0	0	462	591	0	0	0	0	0	2570	79	0	0	0	0	0	0
YHR122W	1107	1347	315	1079	71	1084	4	1	23579	191	471	244	350	149	596	581	419	100	1004	83	646	417	461	403	120	1315	1017	3	1983	0	0	0	0	0	169	667	0	0	1	0	0	1408	484	0	4	139	178	0	1853
YHR052W	962	882	4	52	23	0	7796	215	159	3	3	0	2	0	0	0	0	0	0	0	77	0	193	325	2	30	161	259	778	32	0	818	0	0	88	63	11	71	0	483	346	365	1315	1838	510	0	0	0	0
YMR198W	1413	2	131	2	57	2686	12	7	6	360	269	1011	0	1077	154	194	351	66	13	599	793	979	445	496	1791	210	0	0	0	1413	1	0	0	0	318	6	605	0	0	0	0	0	20	841	0	0	0	0	0
YOR349W	1328	113	860	1586	14	1	5	1	0	571	96	88	613	76	27	83	1447	46	299	122	794	9	855	362	171	619	0	17	0	0	0	0	0	201	0	42	0	0	0	0	0	0	296	0	0	0	0	0	0
YDR387C	89	0	261	1	400	1380	0	0	0	519	591	0	1031	809	356	1046	939	952	283	981	1523	324	1472	463	0	114	0	280	89	0	1034	0	0	0	32	83	0	0	0	0	1	33	293	0	672	2	0	0	0
YPL241C	827	2	0	0	4	89	2	1	0	49	269	0	15	886	427	1	20	12	326	188	265	189	233	292	0	126	0	0	0	0	0	0	139	0	11	55	18	0	0	0	10	0	304	0	0	2	0	0	0
YMR138W	3	0	654	3	2	2422	0	0	12	86	119	87	2	249	0	0	51	0	69	12	68	0	47	41	2	0	0	0	0	0	0	0	0	0	80	30	0	0	0	0	0	0	152	0	0	0	0	0	0
YOR028C	1859	3	59	754	187	0	11	1948	2484	511	443	547	574	705	497	1026	974	103	1122	594	1050	423	595	399	378	666	1312	1011	791	0	0	2	0	0	62	69	0	0	0	0	0	464	726	1851	999	473	0	0	0
YEL061C	412	1298	28	3	270	0	2	0	343	174	22	98	33	439	710	464	200	0	58	386	137	52	147	217	722	196	0	972	53	0	1	3956	0	0	123	30	0	0	0	0	0	0	0	0	0	59	0	0	0
YPL014W	1362	1138	784	8	1211	0	16	5556	946	917	592	1443	722	127	820	658	7	913	515	1413	531	0	883	642	0	1705	0	101	675	0	0	993	0	0	363	227	0	0	0	0	0	0	158	21	1438	0	0	0	0
YGR207C	2578	471	1763	2221	459	1	20	8346	22913	425	533	762	811	1104	1355	225	755	140	1051	354	1393	437	703	1539	55	437	0	1069	47	0	49	1	6228	67	842	767	0	0	0	0	0	814	110	75	0	420	89	0	0
YOR356W	520	233	258	5	31	0	7	18	296	217	0	0	396	0	1	49	349	997	61	249	261	704	539	57	90	0	24	1	12	0	148	74	571	0	22	3	0	0	17	0	0	20	133	0	136	0	0	0	0
YLR346C	0	80	0	0	0	424	0	0	0	97	58	11	0	26	338	0	149	0	0	14	286	322	50	68	1196	1	3761	55	1	0	0	0	0	3	11	11	0	0	0	0	0	348	1	0	1	0	0	0	177
YJL158C	16350	19693	6586	11989	6927	636	262	131567	34001	179	111	343	365	1147	3	2	1664	1	113	263	772	945	362	1027	1624	612	6	11999	1044	10	10648	5659	19931	5568	530	576	1703	575	2	6	3180	296	347	3642	5849	490	4	0	0
YNR001C	15671	8895	8484	4586	5811	3027	58	8135	19313	2623	2296	1062	3180	1984	805	1415	3257	3933	1542	2795	6297	1342	5987	3123	6612	683	2903	1703	38	3887	2	1956	4583	82	276	245	0	318	6	0	103	438	1736	4092	1272	938	286	186	2
YCR005C	17007	10801	10407	13651	8687	2935	6567	2216	13442	4300	1119	1956	3893	5570	2086	497	5473	1922	3574	3693	6086	9054	11580	3671	5285	1423	7635	300	4375	2891	2676	2643	1	1430	752	544	773	38	13	648	186	504	4828	1676	4185	3119	1142	1063	3893
YPR001W	471	3	104	1858	8	0	1	0	0	109	94	25	147	268	19	210	287	0	0	283	202	204	619	67	831	142	0	7	3275	0	0	0	0	3513	75	137	0	0	0	2	0	41	153	0	2310	0	0	0	0
YIL035C	1565	1380	653	3759	1184	1364	19	7618	1941	1002	281	955	740	1078	529	557	875	165	982	527	849	485	1343	1307	620	192	1066	1247	668	0	0	143	0	0	251	345	30	1005	0	0	933	293	435	123	792	1050	330	0	149
YOR061W	2631	1329	1197	599	1721	1	11	4	0	449	474	494	494	325	977	547	754	113	29	231	485	1228	397	1396	543	100	1615	506	9	1	1	3	1	5842	1155	1507	107	14316	20282	1	13533	1045	1638	9	2126	322	0	0	0
YGL019W	3052	2631	1125	6991	390	16	33	16344	2771	349	254	5	180	964	881	126	757	507	1045	218	3191	706	817	858	1188	849	1100	1131	23	2689	0	1312	0	2	905	849	179	1	0	0	4	151	651	2075	1765	460	422	0	0
YOR039W	2586	2354	2138	32	749	3342	32	11438	7169	534	468	327	556	475	927	584	565	1622	425	541	1356	32	1083	1177	749	1565	1	1811	332	0	1	20	0	4029	378	381	589	337	5074	1	0	1382	627	368	1107	678	0	0	24
YLR133W	3922	1244	1138	5778	905	0	12	6	1290	2125	395	1370	3684	2933	3406	1684	1718	2994	2713	1109	2212	1571	1532	1967	1815	1832	0	124	3	2	1	0	12461	5	624	512	5277	0	0	102	0	1237	2559	1912	0	958	0	1163	0
YBR135W	375	196	563	6185	26	446	0	2	0	1	219	561	4	245	205	0	2	604	259	155	622	194	367	179	373	562	0	296	34	0	0	1940	1	431	91	172	0	0	0	0	0	0	7	0	0	0	0	0	0
YNL298W	1091	1295	408	2742	253	353	3324	66	1416	1189	771	729	2913	187	1850	429	972	0	2114	1558	922	702	2377	710	0	590	0	203	962	0	1	0	1	6152	192	220	15592	116	0	0	0	8	454	3460	5	0	0	0	0
YGR108W	916	460	279	1496	646	443	4	2477	0	166	1	424	34	2661	1	0	136	0	0	459	208	307	706	553	3624	0	0	0	0	3318	989	8956	2	0	91	57	3	0	0	0	0	0	99	1274	0	0	0	0	0
YDL155W	860	3	1446	715	588	5	14430	9439	899	641	517	655	193	848	652	252	1398	0	1791	123	1246	1367	448	627	92	250	79	1180	16	2	0	0	0	2834	538	319	0	1318	11362	0	43	0	310	533	0	295	0	0	0
YLR210W	170	0	380	2	1	0	0	0	574	6	1	0	209	37	18	0	236	472	126	93	101	592	58	5	0	18	0	0	0	0	0	0	0	0	14	2	0	0	0	0	0	0	120	0	0	0	0	0	0
YPR120C	12	1135	301	2	89	748	1	0	3443	95	4	129	44	545	0	307	0	0	1508	286	490	19	82	133	0	1	0	0	0	0	0	0	0	0	3	92	0	0	0	0	0	63	0	0	0	0	0	0	0
YGR167W	2451	1489	764	9453	502	724	83	34796	28294	1045	545	1206	1224	1212	897	1930	1540	1948	1147	746	1769	705	1721	2952	471	1379	1857	1612	38	12	2837	756	117	0	602	1045	0	0	0	0	76	1836	561	5024	244	1011	0	2097	0
YGR110W	293	627	1205	2138	0	1	2	534	0	337	91	59	981	703	166	958	353	0	563	3	313	754	1	464	1200	1317	0	0	0	0	0	0	0	1017	176	134	0	0	0	0	0	0	63	0	0	5	2542	0	0
YLR117C	1691	1315	3621	18	196	0	11	3725	8	1163	512	1125	2	328	1290	496	1593	204	258	1134	558	618	1033	739	0	1719	1	0	0	53	3	1	0	7784	96	196	0	0	0	0	0	124	1675	1354	35	715	0	252	0
YGL215W	4663	677	1226	1661	2743	570	20	4604	12911	7012	782	151	1718	1390	515	117	3162	605	1275	5154	3248	3375	4811	1847	167	136	0	227	2710	313	0	109	1	1027	734	536	3278	100	0	0	0	562	1714	939	634	1175	0	62	71
YMR199W	3289	3113	1428	4290	672	87	15	5157	0	14	162	208	1838	0	17	308	2075	0	246	28	115	0	1294	922	0	0	0	1732	16	5	7	18547	10	29341	458	327	8972	1	0	0	0	57	3	782	4520	1	0	0	0
YPL256C	4685	2169	1992	6089	2066	449	80	29972	59578	656	204	548	2453	554	0	1	3138	1	376	422	514	0	69	1592	1	2799	0	3814	36	0	3	1086	21091	75	319	117	0	6167	0	0	0	455	309	632	3395	457	0	0	0
YAL040C	1226	1320	3275	7218	2871	1273	13	3328	0	524	437	608	61	238	146	734	62	1329	694	662	830	0	1578	743	0	1081	0	280	9	1	0	0	0	0	192	57	0	0	0	1	0	0	575	0	845	394	0	0	0
YOR250C	961	1	2243	2492	27	0	11575	12	0	865	603	481	509	379	158	267	278	1	701	620	863	590	733	967	0	78	0	788	15	0	0	808	0	0	494	673	0	0	0	0	0	0	324	0	6	619	0	0	0
YMR012W	12089	3704	5879	12795	4788	1782	198	23379	12539	1950	937	24	1653	713	1108	412	2029	1	2011	997	1066	344	1550	2377	5579	1919	29	3488	44	1944	5830	17	3	8	886	1114	3	1	50	0	290	2766	4535	3561	8223	1391	0	0	0
YKL137W	161	1	462	90	1	0	3	243	167	17	208	125	260	75	45	799	79	778	56	58	285	54	53	183	0	19	0	0	98	118	3	0	0	0	161	13	0	0	0	0	0	1	75	238	0	0	0	0	0
YBL059C-A	53	0	0	0	17	0	0	26	0	29	48	58	35	135	0	0	117	463	228	5	72	46	1	59	540	23	2	0	0	2	0	0	0	0	14	7	0	0	0	0	0	0	0	0	0	72	0	0	0
YMR194C-B	103	0	2	0	8	0	1	2	0	72	404	548	107	45	300	701	133	52	174	99	256	1	100	103	194	68	1	0	9	2	1	275	0	0	9	49	0	0	0	0	58	0	78	239	126	0	487	1	379
YBR109C	1727	4303	360	11315	123	2153	319	3049	51025	344	332	390	1201	1392	728	1674	1369	1674	1529	422	3095	1032	911	1821	632	2566	31	109	5	930	0	1011	1	0	564	1044	3192	5643	0	0	0	576	460	1122	1892	683	0	0	0
YLR271W	323	718	489	10	8	0	0	0	0	456	682	124	350	312	799	929	13	10	7	666	462	427	920	395	1	10	0	3	0	0	0	0	0	0	111	68	0	0	0	0	0	0	127	478	0	55	0	0	0
YIL002W-A	21	0	446	45	5	692	7	5	0	0	20	0	11	9	13	0	7	44	42	19	131	5	51	31	185	51	0	18	4	31	5	0	0	0	4	1	170	0	0	37	9	0	122	23	0	0	231	0	0
YFR014C	2763	1796	755	161	530	1302	9	27	0	470	1087	389	540	1472	820	1448	1282	107	383	532	1255	1087	733	2736	1458	127	248	436	3040	2670	0	5509	1	6814	415	754	0	1045	0	17	189	0	1020	2067	1600	276	0	0	0
YOL016C	4294	2569	1315	9382	530	4768	12529	12149	40985	768	675	1616	2896	1684	2634	1161	1614	1328	494	1215	2326	1829	2207	2262	2579	5055	3	2483	1325	1048	1	6811	0	4472	9192	12593	7425	2	1601	35925	4748	2827	1361	3231	19	3519	0	0	0
YML057W	4485	1213	1969	5848	1479	3620	70	13	10726	2074	1254	1771	3420	3910	2375	2027	2610	2315	2575	1567	3153	1405	4850	2858	3603	505	107	4291	3080	6180	18689	378	2	3446	2067	2250	0	0	2	0	12393	1466	2143	1488	0	2049	0	0	0
YDL156W	1	0	215	3	2	0	5	1507	0	339	186	362	120	0	1425	14	1228	0	339	512	504	0	140	502	107	279	0	0	0	0	1	0	0	3401	27	131	0	0	0	0	6	0	144	1232	0	47	0	0	0
YOR093C	223	48	972	6	57	0	0	0	0	138	88	36	1826	1	1	3	222	0	157	268	340	554	388	188	0	1258	0	94	3	24	0	0	0	0	75	53	0	0	0	0	0	61	378	427	0	0	0	0	0
YPR013C	854	810	810	6922	17	0	11	4	12	735	544	428	597	212	0	787	279	0	579	707	996	658	846	984	153	1016	19	0	0	0	0	0	0	0	135	357	0	0	0	0	0	1026	58	0	0	13	0	0	0
YLR003C	862	246	289	112	677	0	13	2524	0	67	17	0	0	46	0	0	75	0	7	10	24	92	14	125	107	0	0	339	29	0	6588	19	0	0	25	44	0	176	0	0	0	0	252	38	128	0	0	0	0
YLR433C	412	16	239	1	264	0	6	2078	665	186	120	455	504	230	710	266	675	1	10	493	469	249	289	229	70	0	0	53	0	0	0	0	0	0	59	69	0	114	0	0	3103	56	430	0	0	190	0	0	0
YKL190W	535	2567	1607	3765	403	134	16	5840	4547	557	208	762	532	317	293	240	1666	1600	676	837	921	432	1135	938	100	989	1159	623	18	21	0	0	0	1	174	325	1251	625	0	0	1	67	308	0	33	194	0	0	0
YAL058W	693	1104	83	220	1498	1	1224	3	0	155	3	270	0	788	0	116	537	583	903	500	734	1236	1076	569	0	653	0	0	0	0	1	0	0	2	425	242	0	0	0	1	0	5253	471	5	0	561	0	0	0
YDR357C	192	80	526	14296	21	21	2	1	0	88	130	100	44	2	0	41	55	213	1	31	120	91	87	187	0	0	0	87	15	0	0	1	0	0	10	50	0	0	0	0	0	0	64	0	0	1	8	0	0
YNL225C	1096	198	171	11	3	0	2	0	6	580	269	170	1055	41	226	19	818	0	709	134	600	297	968	232	230	0	0	0	69	1905	0	1	0	34	0	19	0	0	0	0	0	0	2	834	0	0	0	0	0
YFR046C	230	0	38	1	3	1	11	1522	2186	329	15	490	1	626	651	13	22	176	86	263	253	21	255	366	0	979	0	0	0	3	0	0	569	0	71	166	0	0	0	0	361	0	36	0	0	0	0	1	0
YBR155W	23	337	2209	1699	1362	28	21016	678	31602	228	2	0	92	247	22	5	464	0	3	633	194	0	181	569	2902	0	0	125	12	3182	0	599	1	0	193	246	0	2	9566	2	11359	0	462	59	0	103	0	0	0
YIL157C	1339	740	556	94	100	104	4	144	1488	19	81	4	422	217	1	263	286	0	160	83	445	300	250	391	225	369	16	9	12	29	0	0	0	0	338	156	0	0	0	0	20	0	56	409	85	33	0	0	0
YPL189C-A	112	818	61	9	2	0	2	74	1	97	116	272	76	136	82	0	32	0	93	61	177	0	52	63	0	0	370	0	220	0	0	2	0	0	19	13	0	0	0	0	0	0	0	0	0	104	0	0	0
YJL062W-A	110	519	278	3	5	38	0	1	0	1	61	63	121	69	32	0	60	51	18	86	450	1	59	61	89	26	0	1	89	0	0	0	0	0	5	3	1	0	0	0	0	3	33	0	0	0	0	0	0
YLR218C	41	659	0	5	26	28	0	0	0	14	198	40	42	3	62	259	51	14	188	88	70	265	67	48	172	3	835	96	8	0	0	0	0	0	106	114	0	151	0	0	0	0	59	68	0	8	0	0	0
YMR244C-A	55	0	0	104	1	0	0	0	0	46	99	14	53	0	615	218	111	194	321	33	358	124	294	327	297	375	0	48	1	4	0	812	0	0	51	20	0	0	0	101	46	0	29	502	0	254	0	0	0
YLL050C	2782	3565	3372	18333	252	2540	338	987	6499	622	484	1045	536	375	810	720	1405	854	549	353	3046	1146	906	952	2084	1646	1958	621	583	514	75	609	0	0	286	249	964	88	362	1899	577	93	1044	839	147	346	119	461	236
YGL223C	0	147	126	1	0	0	0	0	0	92	125	5	13	33	691	0	401	0	383	1	123	29	3	120	0	0	0	0	0	0	0	0	0	0	48	42	0	0	0	0	0	0	6	0	0	0	0	0	0
YGR120C	607	298	25	0	11	0	13	5975	0	297	282	478	278	127	3	0	310	985	18	175	844	432	298	496	371	830	0	17	3	0	0	386	0	0	29	34	0	0	0	0	0	0	50	9	0	437	0	0	0
YER157W	863	730	967	9	11	0	2	4	7039	346	306	616	890	552	955	1441	2172	1622	1490	698	544	1637	403	283	0	3	540	0	2	0	0	774	0	0	216	252	0	42	0	0	0	3105	1472	0	0	1291	0	0	0
YPR105C	5029	3794	1641	1918	695	0	34	14873	70271	2147	653	966	607	3137	201	649	2053	2649	428	2431	1043	480	1628	2316	1941	2	1811	0	1	3925	2	8847	7	1	371	268	24112	9295	0	1	0	1342	152	656	0	817	0	15	15
YNL051W	1173	382	359	63	173	0	7	1	1217	263	197	78	646	437	231	650	128	0	108	662	516	807	627	427	291	1	0	216	93	119	0	0	0	0	204	141	0	0	0	0	0	0	417	1253	0	681	0	0	0
YNL041C	1317	1417	1257	3115	1072	0	15	14	42610	1159	807	540	595	1568	1876	1049	147	1328	40	533	1569	684	1855	1563	4241	9	1	1391	11	1	7980	6	0	0	378	450	0	0	6	0	0	6	668	0	0	893	2007	0	0
YGL005C	719	27	614	11	194	0	21	5454	0	667	302	493	22	975	671	208	144	1866	156	234	224	243	359	868	0	316	515	467	16	0	0	0	135	1	88	96	0	1	0	0	0	0	416	577	0	480	0	466	0
YML071C	4128	1093	1040	1138	3047	1	8	9	3282	937	1276	1687	476	1846	41	1573	447	83	333	1511	947	608	1681	1621	1075	806	0	598	16	884	1	0	0	1	1095	1201	5367	0	0	0	0	1378	397	0	0	819	5	8	1426
YDR381C-A	82	18	22	0	12	0	0	17	0	103	105	303	3	99	480	154	67	306	72	38	511	56	191	231	94	156	10	128	216	0	40	730	0	0	52	42	0	0	0	0	0	0	93	0	0	0	0	0	1
YER130C	393	40	1	687	297	0	1	1158	0	167	23	0	693	42	51	0	672	2	209	231	861	474	822	116	1064	12	0	71	2	0	0	823	1	235	20	11	0	0	0	0	0	0	203	0	148	36	0	0	0
YDL145C	15472	5454	9286	9035	3036	1813	75	24055	16597	4063	607	647	1688	2911	1010	1929	1150	76	3361	2767	2161	4026	4259	3898	3761	4016	3099	3742	63	0	19030	4948	1	17023	1568	1885	0	3812	1	49	715	1026	3178	3728	1758	1694	0	103	2681
YBR003W	963	1018	1507	327	43	0	4	2957	0	274	590	1692	1457	126	0	452	444	1526	1035	331	1109	455	1400	812	1635	65	0	589	9	6	0	0	0	0	32	61	0	0	0	0	0	35	362	92	410	8	163	0	25
YOL008W	762	1	457	21	15	0	11	1098	0	168	308	598	76	176	2	264	143	17	321	151	787	429	425	206	59	155	0	0	0	1	1	1	1983	0	239	207	1168	0	0	0	2	0	98	0	0	177	0	0	0
YLR290C	951	143	459	10	515	221	2	2	0	203	95	23	712	262	6	351	1084	167	255	370	450	52	240	519	0	14	0	178	3	0	0	0	0	0	33	42	211	0	0	0	0	0	300	0	472	46	57	0	0
YNR041C	915	60	1595	10	62	1459	0	49	0	342	151	543	921	218	431	108	125	1706	499	441	561	860	404	609	539	599	1	1	0	0	2	5	4787	4	417	635	9866	0	0	0	1	1653	781	6	1243	0	0	0	0
YBR230W-A	22	9	3	4740	6	0	325	12	4997	67	54	14	0	0	0	0	12	88	47	47	75	0	90	87	0	37	0	0	0	0	0	0	0	0	39	13	0	0	0	0	0	0	35	45	0	0	0	0	30
YOL096C	351	336	56	3	83	0	549	1	0	163	350	141	230	572	413	28	428	293	78	94	539	409	184	245	674	197	0	0	0	0	0	0	0	0	37	33	0	0	0	0	383	0	201	0	410	96	0	0	5
YDR204W	1844	97	1571	53	891	0	8	2713	0	1525	523	1834	729	921	1298	1085	1739	1793	377	706	2525	873	1352	1503	21	524	3111	796	8	148	0	0	0	0	293	334	16	0	0	0	0	922	380	0	0	367	2509	2	39
YML110C	4583	2149	1565	1738	1477	4	15745	6611	1470	997	858	229	2267	714	1751	559	1755	1232	990	1163	2163	904	2167	3007	18	4090	4080	416	12	2530	0	305	431	3282	2517	3219	1101	0	43	0	34	3682	1751	137	1263	782	0	14	440
YGR255C	1790	2460	4213	1973	1484	240	25	3966	0	930	681	478	2113	1957	19	359	1053	1154	998	1071	1138	928	1162	1385	797	3787	1938	690	1127	0	0	0	0	0	1077	782	0	1	8695	0	0	3026	555	1	0	949	0	876	833
YGL119W	574	67	567	2001	152	589	4	11	10	644	142	11	3	991	0	369	166	1263	260	267	362	256	814	446	1	0	2835	180	54	0	0	0	0	0	60	28	2	0	0	1	0	222	571	0	0	0	0	0	171
YLR201C	704	594	7	101	18	1003	4	2332	4	202	206	601	608	497	914	135	350	822	433	656	588	214	582	850	46	260	0	320	11	0	0	13	0	0	310	195	0	0	0	0	3649	1	158	69	0	0	0	0	0
YBL045C	5359	5227	1684	827	1760	1676	38	9620	34496	1336	980	233	813	2681	709	964	2005	49	1739	1026	1538	1446	2565	3862	1205	8264	77	1619	40	541	476	4314	11708	2	1210	1020	1	0	0	0	3378	1319	383	562	1051	1152	3118	390	50
YNL336W	804	431	641	74	1740	219	5	96	1017	496	557	228	807	1896	15	769	99	176	269	349	875	261	784	1428	635	2680	1699	97	1238	1	2	5	0	3011	144	538	32	11142	670	10	1	4174	370	5	4	556	44	0	0
YNR075W	153	0	0	0	45	1	1	0	0	134	203	424	46	4	126	180	278	7	462	16	102	562	346	323	0	789	0	7	39	0	0	0	0	0	41	31	2	0	0	0	3	0	323	0	0	583	0	0	0
YBR203W	2099	1673	70	5	402	0	3	1	0	493	58	146	0	363	210	289	36	0	223	70	563	0	106	153	0	0	0	3	0	0	0	0	1723	0	137	73	0	0	0	0	0	0	597	0	1	61	0	0	0
YGL263W	805	1692	1267	61	2	3	1	0	9	0	176	0	17	0	301	0	0	0	183	7	166	0	27	98	0	354	0	596	11	1	0	0	0	0	53	6	0	0	0	0	0	0	0	0	0	0	0	0	0
YBR302C	49	99	94	61	34	50	0	62	1	31	41	37	19	14	35	48	28	4	11	11	71	35	37	86	13	87	25	21	40	4	1	1	0	50	28	40	1	22	2	52	1	72	27	6	0	8	248	0	3
YML132W	72	174	156	42	36	0	0	156	36	21	25	30	17	11	38	45	32	38	7	7	50	29	50	50	13	77	35	26	10	1	55	1	0	12	19	23	0	4	1	100	0	12	20	34	0	11	117	0	12
YFL062W	3	8	1	1	6	1	1	8	7	6	29	81	144	1	8	138	83	5	4	10	36	14	10	62	19	10	17	26	30	5	4	14	0	58	5	11	0	11	13	4	6	62	17	7	0	1	34	0	0
YJR161C	481	297	192	56	270	0	0	9	1	141	11	2	692	188	413	82	10	261	0	351	340	4	242	830	225	593	1374	41	24	0	15	0	0	588	228	165	243	36	1	26	1	2068	92	6	0	177	71	0	3
YGR295C	6857	3206	394	1810	3027	829	6789	6799	1753	850	1806	637	1228	683	2394	1511	1377	1412	1114	1110	2837	2649	1310	2853	2157	611	1074	1433	331	1108	0	523	0	1790	2054	1749	0	257	4314	312	424	2769	1909	2698	531	212	24	0	1
YDL248W	905	393	145	3	0	0	3	1	0	527	515	2	461	595	15	43	378	7	125	363	553	476	456	1196	279	1635	951	4	4	1	3	0	0	20	155	186	2	4699	0	8	39	2043	197	884	0	215	13	0	0
YHL048W	2412	4084	837	4204	475	3689	6	4	9751	401	306	710	423	1539	995	1126	468	1482	450	728	1209	529	1085	1296	266	1044	406	112	5	3	0	0	0	7	431	271	0	3	0	3	0	832	272	0	0	200	2	0	7
YKL219W	377	1	534	55	3	0	1	1	0	89	258	295	49	9	366	914	412	0	415	13	1232	1	416	157	18	0	0	1	260	0	0	0	0	0	39	25	0	0	0	0	0	0	145	0	152	0	0	0	0
YOR316C	4376	2029	3667	62	2570	1386	51	3289	1145	1537	1047	636	1375	3276	4141	3070	2364	1707	1882	1990	1089	2381	2326	1911	254	1555	1	1299	23	0	0	68	0	3309	544	276	6057	36	0	0	703	495	1329	1348	649	33	1890	705	0
YPL172C	1716	1	258	1	179	0	19	1402	0	170	122	211	25	409	0	0	0	0	0	264	595	0	275	80	1364	162	2730	373	11	0	0	0	0	0	58	39	0	6	0	0	91	7	332	523	0	0	0	0	0
YPL132W	1294	2	1158	3	34	0	3	3	3992	83	29	138	2	0	276	0	388	0	76	264	118	29	44	284	183	0	0	514	17	22	0	0	0	0	98	108	0	3715	0	0	0	0	105	0	1	2	0	0	0
YLR038C	556	2607	61	3215	0	1	1711	281	20164	156	246	604	177	443	178	158	307	139	274	105	498	201	129	189	114	20	0	63	7	40	16	0	189	0	79	55	0	1	0	0	0	0	298	763	12	0	0	553	0
YGL191W	1632	3387	3424	7545	346	0	1472	1359	1296	308	361	394	547	251	186	156	403	507	531	191	1205	424	670	923	761	367	1172	195	306	945	1959	708	1197	673	71	77	0	0	0	482	0	16	418	537	427	379	322	0	125
YML129C	25	110	38	1987	1	520	0	24	4194	36	69	159	4	112	77	44	178	32	78	37	569	73	50	137	144	0	0	3	227	1645	0	0	0	0	133	78	0	1	4412	0	836	37	96	31	587	1	0	0	0
YER141W	3845	937	1356	1631	1609	254	7	12	3371	873	1011	1511	1513	777	1201	185	64	113	646	704	3096	916	2994	1105	832	431	0	166	5	2	0	0	0	0	197	120	0	0	0	0	1	0	878	889	0	494	0	0	0
YJL003W	268	0	47	5	0	0	2	48	2	42	23	0	310	0	0	52	328	2	95	13	78	0	35	100	0	53	0	0	25	0	0	0	0	0	10	6	0	0	0	0	0	55	46	0	0	48	0	0	0
YLL009C	13	39	395	8	0	0	3	3	3330	15	7	0	68	0	63	0	19	28	40	23	176	51	34	105	217	8	0	44	8	848	0	50	0	0	28	84	0	0	0	0	0	591	69	0	0	0	0	121	0
YGR062C	1416	0	75	2	11	0	19	2876	0	114	147	110	12	462	71	164	360	0	409	7	308	3	59	195	0	150	0	10	0	0	0	1	0	0	103	120	0	0	0	0	0	2208	0	0	1	148	0	0	0
YLL018C-A	159	150	0	1	3	23	1	1	0	252	428	192	353	455	8	410	32	0	30	161	160	262	765	192	0	123	0	103	0	0	1845	1	1	0	141	131	0	2	0	0	0	0	0	0	198	1	1	0	0
YDR231C	1029	1351	845	29	200	135	6	17	26632	190	560	361	1039	807	625	3	307	130	974	184	1237	279	648	1020	453	785	469	416	11	1629	1	0	2727	1	197	21	0	0	0	0	0	378	417	394	0	19	0	278	0
YHR116W	123	127	1817	12	0	93	1	446	0	0	129	0	83	0	98	0	0	0	0	7	104	0	2	227	0	0	206	751	15	0	0	176	0	0	105	39	0	0	0	0	0	2	3	0	0	0	0	0	0
YDR119W-A	18	0	107	2133	0	0	1	0	0	85	198	31	54	54	0	0	0	0	0	17	189	1	148	11	0	0	0	0	0	0	0	0	0	0	5	4	0	0	0	0	0	0	16	25	0	26	0	0	0
YGL187C	1530	460	786	229	465	363	12	3878	1835	106	119	615	307	317	75	41	735	9	140	60	300	611	359	167	11	483	461	126	142	4	0	0	1369	1	80	37	0	0	0	54	0	118	354	163	2	413	79	15	0
YNL052W	1376	541	692	1222	212	21	4	760	0	289	340	113	98	530	460	18	815	283	349	42	668	499	480	261	1	282	1	57	128	1	5	0	1570	260	30	37	0	0	0	0	0	74	316	340	5	1	0	0	0
YIL111W	306	907	428	5901	100	2498	3	137	14555	494	890	1317	617	467	531	1325	344	497	586	410	1522	321	710	1036	288	1224	875	274	95	447	222	1	0	31	484	746	9482	2469	0	0	1	0	539	821	846	236	0	0	0
YHR051W	1092	434	739	1785	172	966	7	6316	1582	245	399	323	338	423	761	57	319	125	793	277	421	264	556	639	64	810	273	236	12	35	0	1	0	1880	228	153	0	0	0	0	1436	415	607	64	0	482	280	30	32
YMR256C	26	615	32	10	2	488	0	32	100	81	103	55	12	2	184	77	272	154	6	70	247	128	77	104	0	152	0	118	57	0	0	1	0	0	39	3	0	0	0	0	0	257	50	0	56	0	143	108	0
YLR395C	220	1629	418	2687	6	11	2	193	0	69	189	152	158	162	263	247	203	347	421	62	279	263	94	150	609	70	0	14	0	0	0	0	0	0	21	30	64	0	0	0	10	18	270	568	0	55	0	418	0
YDL067C	375	3401	748	4695	8	6	1152	22	22553	115	192	228	150	181	329	575	163	423	312	164	1183	442	304	352	284	346	254	254	604	13	732	369	0	0	129	57	144	0	0	1	290	42	483	145	300	12	8	47	171
YKL179C	1849	134	199	3193	251	1232	30	8900	401	246	418	1394	1593	144	214	23	82	1009	371	309	774	620	895	549	0	0	0	41	274	0	0	0	0	42	145	402	0	0	0	1	0	40	311	424	0	85	0	58	0
YOR303W	60353	29370	44466	49887	17959	15262	73062	75264	47652	6071	2165	1975	862	10538	3576	9731	6378	13840	2857	5424	7773	3530	9378	12994	14988	23635	18174	10013	5315	1661	3412	11926	44196	38021	6027	8339	85932	466	17307	81462	16705	10672	9431	9287	9279	5483	5763	17058	2884
YJR109C	24894	20762	15816	46249	7306	8276	10498	16888	22492	4336	2526	2113	409	4462	3428	2325	4193	2928	1528	3541	4641	5253	10533	3935	3783	523	366	228	12372	3429	8	2817	19558	13138	1184	1175	1264	245	458	689	1280	381	27014	16216	14905	4726	0	2089	417
YGR247W	1014	834	1017	8	16	0	2	2	0	182	248	119	342	13	388	342	216	1382	209	55	408	226	306	328	746	216	0	106	1	0	0	0	0	0	51	34	0	1	0	0	0	0	186	0	0	6	0	0	0
YDR155C	25980	32317	36005	79875	4712	15614	41751	13069	258162	2110	2775	3262	3258	3451	2916	4142	2770	4643	2518	2683	12067	4075	4743	7041	9270	12557	7326	12353	4036	11753	16174	10535	3235	299	10736	10849	24770	2780	5486	4663	11470	17878	5988	8234	7839	7550	1488	13035	7960
YHR057C	2294	259	2446	1080	378	3811	5	1884	247	397	228	17	129	719	246	607	452	321	1031	241	469	441	506	709	1606	1028	0	592	11	1190	168	1	557	1557	344	549	0	204	0	635	0	757	623	1017	0	27	2969	3172	0
YML078W	3580	3916	1386	13168	1418	2388	1204	1380	24831	32	558	0	340	967	1182	330	249	1114	817	79	828	418	267	815	1505	1550	53	385	45	837	1525	3918	4111	46	875	1103	28	8791	10	0	740	1849	484	971	0	1125	96	1	0
YCR069W	3769	3344	1935	3157	847	726	14	4747	8812	1283	646	595	2547	1392	1692	2051	549	2065	1638	2144	3557	1282	2489	1631	881	1641	408	97	1280	3116	2	0	0	0	360	302	6	0	1415	0	0	324	1091	1824	973	673	0	984	5
YDR304C	5318	4895	5917	12982	3277	529	16832	7558	15132	1052	494	1117	1429	483	1158	263	47	203	325	552	2948	1014	627	1509	457	2425	1771	771	16	1783	365	116	0	8	2195	2561	1704	0	17789	0	0	2	939	1371	775	183	0	2607	0
YLR216C	6294	1186	6559	55	1055	735	74	29000	18145	943	310	19	321	14	588	621	833	959	971	512	2622	1436	495	2164	1243	2657	10247	3409	61	1805	1	32	0	0	4709	4589	0	2	0	1	10957	11339	1160	1968	22	1143	2	2	72
YJR032W	814	4	1020	13	56	42	3794	5	0	90	100	75	21	236	11	9	3	0	63	253	179	315	288	136	0	489	0	4	4	0	0	39	0	0	29	8	0	0	0	0	0	0	164	0	6	143	0	6	0
YNR028W	1742	54	900	6	172	6	3	96	6	121	397	12	252	404	3	199	42	68	4	182	405	136	400	1003	494	1042	52	13	1	0	0	7	0	33	107	209	10411	0	0	0	7	408	62	1302	417	96	0	0	0
YJL172W	3069	1440	2279	5332	1811	143	27	4350	354	234	679	2	489	501	977	169	161	3	1199	545	760	923	611	1317	3659	52	854	1	0	1	3	1	0	5353	378	286	0	318	0	0	0	4740	938	1307	492	0	0	15	0
YNL130C	4986	4595	3090	2908	4511	248	65	19226	16613	501	1346	132	1691	1671	2395	937	1661	3850	4258	1198	2136	2418	1350	2688	3965	2187	6668	1239	3451	1486	3	6413	2291	1	1273	936	7831	7668	205	22674	15523	2652	1045	689	0	290	0	0	250
YOR100C	886	1439	799	13203	378	0	3	1	10291	236	160	428	95	0	0	269	59	32	0	23	762	0	267	44	0	0	0	0	0	0	0	0	0	0	0	82	0	0	0	0	0	3	150	244	1131	17	312	0	34
YDL142C	651	1850	198	9	4	217	6	14	9652	469	166	217	459	350	1352	532	739	22	299	411	1452	557	403	792	935	5	0	9	0	0	51	0	0	0	217	206	0	0	0	0	0	484	88	6	0	0	0	1121	0
YDR223W	158	396	18	3	3	0	0	0	0	281	408	489	393	252	305	576	941	5	1180	682	475	349	1110	798	1616	349	689	833	142	0	0	0	0	0	79	19	0	0	0	0	0	0	248	0	182	37	19	0	3573
YHR209W	2660	2423	1369	3184	1251	935	19	2647	4332	270	395	5	739	593	591	34	25	1263	296	272	456	390	432	625	22	680	2077	23	296	0	1	16	0	0	134	83	4	0	0	1	0	141	300	2	0	17	0	0	0
YGR189C	27903	10029	15057	34029	13157	2940	4420	83592	9346	1608	1299	379	5230	296	2226	2395	1312	160	2027	1207	2312	424	4262	2189	5002	828	1822	5414	4876	3	2772	10245	20076	4325	774	681	847	168	27	0	724	1640	3176	6230	3115	863	0	40	0
YGR218W	9220	2107	2832	3855	782	763	39	6621	9401	3558	478	1671	1408	1279	1057	546	964	4518	2496	2566	2174	2268	1684	2894	459	2124	1	890	2624	2801	5	4004	0	3241	571	860	52	5505	0	0	171	2397	3058	1487	3611	1679	16	0	1381
YLR429W	6506	1152	1223	7967	1646	318	33	12882	3	1592	1383	766	1649	3059	2460	1342	1388	1347	2351	1376	2529	3101	1965	3132	0	8228	0	1062	43	4572	5918	121	2	5764	1112	1517	33411	4928	45	0	15241	9792	835	1257	4574	198	907	0	0
YHR146W	4699	3074	1352	493	1398	20	10	5	24730	3073	622	550	504	1180	690	609	299	710	1218	2163	1073	1333	1538	6380	2986	3255	125	1312	1883	625	0	0	0	11	1823	2432	5394	56	0	0	1	1112	1918	792	836	739	0	0	1379
YNL247W	2372	68	1557	13	631	0	2492	9432	14805	758	127	1	50	78	625	0	73	151	176	620	418	1	1091	762	1	194	0	636	3137	399	0	1	0	0	1335	890	0	0	0	0	1	2726	518	485	531	400	0	129	0
YOL063C	1181	4670	505	25	605	1	5	1	0	1384	186	1610	1519	993	2860	2310	1163	495	886	811	1884	649	1539	930	811	0	0	1406	17	0	0	0	0	47	358	126	490	27	0	0	0	1	673	1668	0	0	0	0	0
YNL027W	399	622	688	2179	6	0	1	1	0	934	381	207	680	867	985	0	664	316	1031	409	427	260	947	627	3109	759	3	16	2	2	0	0	0	0	160	108	0	0	12	0	14	1029	299	754	0	1144	0	0	0
YLR241W	3357	2229	3169	460	1847	613	115	18909	17825	2580	976	1186	3228	4237	2125	1574	5629	5599	6396	1650	2484	6017	3926	2007	4083	6446	0	210	38	520	0	0	0	4187	831	566	0	21	0	651	0	577	2229	84	0	923	0	3583	1
YGL238W	3929	2353	2025	5940	1644	3373	38	14909	15916	1476	800	860	2462	259	2252	279	2811	186	3456	1737	1540	1970	2283	2306	646	2577	5	983	2685	3358	0	1	1	3524	456	751	3575	14	1	0	31373	1612	1983	1599	1785	1995	0	0	718
YNR010W	35	308	0	78	1	110	0	34	0	0	1	48	72	0	17	0	14	6	0	1	52	1	40	20	0	67	0	1	0	0	0	0	0	0	6	5	0	0	0	0	0	0	20	0	0	0	0	0	0
YKL049C	1	32	210	1	114	0	452	1	0	80	0	18	308	110	149	50	192	518	10	318	169	685	119	173	958	743	154	30	2	0	1	0	0	431	20	15	0	0	0	0	0	0	0	63	12	0	0	0	0
YLR087C	2115	160	142	1257	956	4	3	112	18072	1111	89	50	16	1154	739	470	959	462	666	497	567	603	344	767	3307	34	0	253	1	0	0	0	0	0	281	171	0	20592	1	0	0	0	1023	0	0	710	0	0	0
YBR036C	4497	3379	904	5828	2170	2065	36	7284	296	849	618	762	1139	862	1868	1307	562	999	656	313	1651	1555	2540	1488	1137	2193	1246	3058	69	1	136	0	155	0	385	269	250	0	0	0	0	136	1375	2327	0	1318	0	0	0
YBR161W	1334	1053	5	2	29	1	13	12	4	948	1010	1122	545	1204	58	499	1188	1136	629	730	990	37	1276	700	311	10	0	186	9	565	0	0	0	0	48	284	0	0	0	0	0	0	15	1702	0	60	0	51	0
YMR025W	240	21	33	150	272	8	1	1	200	3	99	343	119	7	37	1	0	5	1	0	93	0	24	111	0	0	0	0	1	0	0	0	0	0	16	1	0	0	0	0	0	6	1	0	0	5	0	0	0
YOL007C	6145	1666	901	13	434	1801	50	20077	4208	717	0	369	361	473	0	0	2180	0	1431	390	964	0	555	1450	786	3757	1	2501	34	0	2	3991	7719	0	171	60	0	2200	0	0	7187	1	139	1786	3153	0	0	0	0
YNL232W	315	1517	357	94	25	2	1	14	7	227	24	595	725	709	406	645	218	0	247	364	843	333	239	461	0	10	0	41	8	0	0	425	0	0	43	251	0	11953	1	0	0	0	196	448	0	0	0	0	251
YCR086W	258	1251	2	0	7	0	2	0	0	22	78	0	1	28	21	270	157	0	13	66	172	0	134	181	4	0	0	0	0	0	0	0	0	0	26	34	0	2751	0	0	0	0	25	235	1465	79	0	0	0
YIL132C	69	4	167	1	328	0	4	2	1896	131	45	1	0	0	0	20	194	423	4	23	17	0	53	13	0	0	1	0	625	12	1	0	0	0	0	36	0	0	0	0	0	0	0	0	0	0	0	0	0
YMR048W	179	251	39	1	0	0	0	0	0	120	154	1	106	443	1043	2	25	2	678	96	250	271	26	581	156	0	0	0	0	21	0	0	0	0	36	199	0	5624	0	0	7	0	130	0	0	5	0	0	0
YLR380W	1634	607	2227	3640	214	5	16	3612	0	368	149	1114	798	343	1009	0	39	775	211	449	417	627	248	1275	0	1084	0	43	1	1016	154	112	0	32	138	310	886	28	8	0	247	794	1023	1540	0	1371	0	0	0
YPR030W	2451	1	2	0	2293	1	12	6	567	134	403	797	1	467	146	281	22	0	689	437	357	664	1301	709	624	0	0	0	0	0	0	0	0	9	898	587	0	0	0	0	14	699	902	0	0	426	0	4	793
YIL169C	492	0	1	0	3	0	3	590	0	649	3	1062	296	747	332	19	266	0	87	74	345	0	372	409	2766	0	15	0	4	0	0	0	0	0	778	446	0	1	0	0	1666	56	1165	667	425	639	0	0	0
YOL159C	67	241	707	5513	173	0	6	469	0	164	279	463	124	306	0	185	59	739	777	119	733	362	156	315	48	11	0	11	0	93	0	0	0	341	118	86	0	0	0	0	0	0	5	0	0	0	0	0	0
YBR042C	690	1212	449	190	174	16	14	1810	543	142	505	348	541	1232	191	162	853	3	391	120	866	205	756	678	55	614	2071	5	0	1	0	0	4355	2	31	41	0	0	0	0	0	11	632	2	9	0	0	0	0
YIL036W	2503	3480	2249	1110	578	5	7	22	250	2786	2045	1787	1104	1222	3267	2502	2554	434	2694	2275	1632	2086	2130	1834	1008	2171	1329	0	1	3357	0	0	0	0	727	536	0	1166	0	2	4	7537	1185	167	0	348	1	0	0
YLR394W	1108	1	1035	11	419	0	0	1	0	671	132	312	13	529	345	148	220	20	40	347	265	244	467	511	449	83	0	0	1772	49	0	0	0	0	71	7	0	0	0	0	0	0	472	49	0	159	1	0	0
YDR256C	2	2	1	20	1	0	0	0	0	334	224	491	554	1011	1033	1050	404	1	968	460	388	90	701	344	0	43	4	3	178	0	5243	1	0	0	47	5	0	7	0	0	0	46	218	0	0	212	0	0	37
YMR094W	166	276	69	8	121	1465	47	1	7867	1	2	0	0	0	0	601	203	0	32	12	553	0	7	235	0	134	0	0	313	0	0	0	0	2	192	124	0	12	0	1	0	2	217	0	192	18	0	0	0
YMR078C	337	5	190	2	44	0	1	0	1	919	19	1	2	1	0	989	795	0	759	459	275	0	493	641	1445	0	0	153	34	0	0	368	2	0	74	191	0	5	0	0	1508	0	309	0	0	34	0	0	0
YPL018W	755	876	40	2375	71	1818	1	76	1	618	347	9	30	1005	347	1603	1370	938	777	503	808	639	576	822	222	627	1	92	0	0	0	19	0	0	292	52	0	0	0	0	0	0	4	6	33	518	0	0	0
YPR135W	1735	0	0	2053	734	773	8	4	2	501	142	3	299	693	2027	0	987	0	988	906	269	745	793	725	0	201	0	281	8	0	0	0	0	0	69	161	0	0	0	0	0	208	112	0	18	0	0	0	0
YHR191C	224	235	378	717	74	96	34	7	0	48	30	5	0	54	284	244	125	9	215	27	117	8	85	101	260	8	14	2	1	849	0	24	0	43	62	52	0	20	0	33	23	125	43	9	0	2	0	6	5
YDR151C	307	57	955	164	147	0	4	655	0	882	466	1177	966	450	1592	270	566	635	38	357	730	1351	891	624	0	232	583	383	10	0	0	0	0	0	79	78	0	0	0	0	1	1250	769	1	1803	3	0	347	0
YPL181W	547	214	241	4847	24	0	11907	2715	3	1608	1406	726	1542	2676	58	840	1056	3486	2116	670	1008	1132	2026	1255	24	3957	6326	1324	2358	520	4	2	1	10275	1144	644	621	1	0	3	103	569	647	1770	0	1187	0	0	925
YKL139W	24	219	0	34	35	0	4	0	0	59	180	120	62	150	0	5	22	1082	263	128	223	0	323	108	732	13	0	0	0	0	0	0	1	113	2	5	0	0	0	0	0	4	63	400	0	5	0	35	0
YJL006C	55	0	14	0	0	5	1	0	5	101	0	151	273	128	1	490	9	0	432	192	169	0	57	188	0	0	0	71	163	0	0	0	0	0	2	16	0	0	0	0	0	0	4	0	0	0	0	0	0
YML112W	898	11	0	0	29	0	1	69	1	447	8	221	19	268	8	9	379	147	6	118	383	602	680	137	115	774	0	0	0	24	0	4	0	0	363	295	0	0	0	0	0	14	40	0	0	243	0	0	0
YMR180C	230	1	117	25	0	0	6	0	0	105	169	18	169	24	41	0	1	511	159	67	651	272	272	112	0	52	0	1	10	0	0	0	0	0	0	1	0	0	0	0	0	0	31	0	0	6	0	0	0
YHR109W	509	0	281	229	19	0	2	3	0	32	246	0	50	130	40	21	82	0	0	4	86	1	13	187	0	6	0	47	1	1	3072	0	0	654	12	80	0	0	0	0	0	1480	451	1	0	0	0	0	0
YCR015C	1073	70	297	2	11	0	1	0	1	156	107	0	257	536	0	0	0	0	12	199	1040	0	114	122	0	3	0	0	0	0	0	0	56	0	116	51	0	0	0	171	0	1841	51	0	0	0	0	0	0
YBR291C	3433	5218	2700	150	2232	39	21	9916	1378	267	513	28	132	550	338	316	118	1003	22	178	1566	160	970	858	16	2271	12	1724	200	0	1536	975	1	0	1247	2940	254	8611	1	15536	1838	4	780	318	0	1670	0	0	0
YPR124W	711	414	1288	1495	542	277	3	1	24509	744	297	93	0	1	0	280	0	259	395	259	1315	0	880	964	4236	203	3444	0	0	0	8	1	0	0	326	439	0	1	0	0	2	946	585	61	1	50	0	0	0
YHR175W	1134	870	298	8849	456	441	10828	20	11881	236	422	450	869	528	0	893	641	79	607	186	1019	342	588	496	0	636	1061	1103	126	2	14	0	0	0	244	168	0	0	1215	0	0	1474	192	103	825	233	0	32	1
YLR411W	231	134	11	4	18	0	2	0	0	0	47	0	152	140	59	0	0	0	0	43	59	0	14	90	0	0	0	0	0	0	0	0	0	0	4	0	4	0	0	0	0	0	23	0	0	141	0	0	0
YCR054C	326	5	130	44	445	0	5	7	6	35	27	0	322	4	0	3	145	0	6	178	130	1	191	52	0	3	0	1	0	1	0	0	0	0	1	2	0	0	0	31	1	0	141	1	2	0	0	0	0
YOL145C	555	304	292	3	177	1478	4	229	5464	1701	471	929	3521	10	709	0	1585	10	710	1539	580	828	537	760	0	3	0	398	10	3	2	62	0	1	114	297	0	0	0	0	121	0	1308	510	957	226	0	0	0
YLR286C	7617	752	2671	13	1625	1249	19	12	10900	923	6	0	390	0	22	0	54	1157	193	857	1767	1	942	836	0	918	2	0	0	0	0	0	0	0	693	896	0	12004	1	0	0	240	1391	301	669	1206	1648	0	0
YDR371W	1009	1141	1640	9419	35	1816	249	3527	65	354	473	260	80	743	811	659	53	1527	673	764	361	284	720	495	0	1543	0	688	685	0	0	0	0	56	50	41	0	0	0	0	389	781	549	0	532	0	0	0	0
YGR088W	13647	13125	10020	15130	5657	6528	52	28	65	8982	5732	7380	7499	8627	4788	11705	1669	1511	1555	8897	9263	748	8506	5649	2061	1525	15133	0	360	2799	3	2143	0	0	693	284	350	0	223	0	1	153	369	109	0	634	1111	6292	2529
YPL260W	3567	906	1466	1374	468	6	18080	3862	2	1214	1337	769	4102	2550	2232	373	1378	159	2532	747	1629	2327	2696	1452	2164	253	3949	692	194	0	0	0	0	79	481	626	0	0	221	1	0	33	817	959	61	311	0	0	0
YMR264W	735	1346	1734	1465	29	1804	4	1620	253	165	374	361	337	414	205	365	597	204	415	197	1435	396	689	833	96	526	1609	779	34	128	0	0	0	7	247	458	0	0	0	0	3	68	388	892	0	18	0	13	0
YKL090W	337	594	277	5	0	737	0	0	0	209	416	527	1082	1410	545	1722	1541	2	830	440	525	1	457	467	227	0	0	550	24	595	0	0	0	0	53	42	0	0	0	0	0	2023	250	1076	0	0	0	73	1
YGL110C	611	3061	66	12	124	10	2	1	271	753	283	169	316	411	321	309	459	525	777	576	498	399	1110	753	19	192	0	1	105	0	1	1075	0	1649	427	539	40	0	0	0	0	0	121	0	209	41	0	0	0
YML101C	91	2502	349	7039	4	0	2	95	152	1	88	9	40	0	18	157	30	213	314	0	168	25	63	130	0	225	17	0	3	0	0	126	0	0	101	100	0	0	0	1474	0	0	110	7	0	1	0	68	0
YOR042W	4573	7364	2151	9717	257	452	20	2246	13024	1742	613	868	1731	1733	1717	620	1310	2505	752	1749	2213	1622	1898	3339	0	4631	2886	924	703	1	35	2233	4648	5681	1043	1389	0	168	0	13	16424	6573	930	2399	2214	631	0	17	0
YGR003W	194	0	295	3	4	254	3241	438	3	964	498	0	752	641	88	846	1	2039	645	532	821	1103	754	550	1332	106	0	0	0	13	0	0	0	0	64	106	2333	0	0	0	0	0	210	0	0	73	0	0	0
YGL166W	810	392	22	1952	292	8	9	2779	0	57	254	617	284	41	218	368	145	523	323	212	1365	203	958	457	1243	10	465	650	18	0	0	0	0	51	165	166	0	0	0	0	0	0	271	558	0	0	0	4344	0
YPL177C	1080	292	1197	7	769	1845	5	3	0	1464	273	617	842	867	860	243	797	0	1350	1433	3046	1228	1748	1121	1565	418	2037	7	5	0	0	0	0	0	104	22	0	18	0	0	0	63	567	381	0	517	838	511	0
YPR158W	1579	137	609	11	65	2313	6	1	0	237	423	535	1097	52	268	1517	938	2504	463	85	967	2064	491	984	754	119	836	1650	48	0	0	2	0	0	109	175	0	150	53	0	0	240	628	592	0	39	0	1	202
YMR240C	938	746	674	9	1	0	3	105	2394	961	536	0	434	0	225	34	557	982	703	411	586	429	117	470	1624	2	0	18	2	0	0	0	0	9	320	138	0	1	9627	0	7	0	324	536	0	854	0	0	0
YNL286W	478	908	608	20	4	13	6	3	6752	342	243	74	155	249	267	384	364	3	54	56	332	7	188	537	463	550	4	0	0	0	0	0	0	0	108	141	0	0	0	0	7292	0	153	0	0	118	0	0	0
YNL155W	2059	4053	1183	3333	312	2887	15	411	622	790	587	1267	2533	1150	817	977	443	0	1597	441	1475	1569	993	1850	1095	315	2481	1157	666	140	0	0	0	2	418	320	0	0	0	0	0	1597	346	801	1	368	1	104	0
YDR163W	318	851	482	2954	55	937	31	40	6466	51	290	227	187	76	216	208	439	475	392	58	200	186	317	378	4	235	0	1	0	1824	0	2344	0	1209	103	122	20	0	0	2	0	21	198	21	580	12	0	5	0
YDL209C	10	0	0	12	233	762	7	2012	0	157	54	221	42	58	53	37	498	0	68	43	40	0	255	19	196	146	0	94	2	0	0	0	0	0	12	105	47	19	0	0	0	111	46	9	24	6	0	0	0
YDR482C	14	840	1158	2833	15	42	425	553	15833	226	240	256	134	314	265	455	378	9	192	123	559	0	222	186	562	0	0	8	1	21	22	0	0	0	66	73	0	7	0	0	1	16	68	0	704	15	0	0	0
YGR278W	270	1890	185	4	919	1	3	1	0	360	277	0	215	200	0	1	326	0	1033	454	340	95	380	724	163	30	0	8	0	0	0	0	0	0	124	76	0	0	0	0	0	0	181	214	0	55	0	0	0
YGL128C	10	28	0	0	9	1128	1	816	0	448	196	415	141	655	1822	213	4	0	0	178	1005	642	521	106	6	21	0	0	0	0	0	0	0	0	17	18	0	0	0	0	0	232	102	590	0	0	0	0	0
YLR323C	753	0	0	0	1	0	2	1	0	0	85	239	257	343	0	332	815	145	288	89	252	0	108	246	560	22	0	215	4	0	0	0	36	0	26	51	0	0	0	0	0	0	84	0	0	0	0	0	1682
YNL245C	392	149	427	15	42	0	0	0	3562	68	108	9	19	76	223	113	41	46	145	117	177	177	72	320	504	897	0	367	971	0	0	0	0	0	158	36	1740	1270	0	0	12	26	215	86	0	15	0	0	0
YPL064C	180	4	106	0	20	3909	0	0	48	312	112	621	375	26	938	405	32	97	2	900	776	410	864	385	291	552	78	1	212	26	0	2	0	0	59	95	1	0	0	0	0	0	247	667	1082	493	0	0	613
YGL027C	4987	1860	3491	4731	1831	1927	31	10841	8961	829	729	12	2430	1315	1596	908	1201	0	1096	1209	3496	1137	1481	1556	990	8405	0	1208	5297	2430	5	1	0	0	886	628	0	0	190	0	0	1	535	3699	1834	237	0	9	5740
YCR017C	3226	2886	1903	8078	5067	4062	80	1520	30961	2893	2793	1139	2707	3385	1422	1993	1117	790	1352	2591	1815	1787	3573	2322	0	6839	1	6083	3946	17	5	1	1	2	1238	1154	19089	0	0	0	2	7904	1025	345	1759	432	0	0	0
YKL096W	63929	36735	59567	2795	20311	9774	226	18862	102299	4262	8769	4163	4813	8084	3852	6778	1901	7729	5804	5433	10120	5570	8896	14431	8067	30016	3677	4307	4527	4659	5996	4885	4573	3996	3254	1834	9715	14597	18643	2	4	77	1842	5052	62	3887	7797	8	76
YKL096W-A	1918	10000	3858	34203	191	432	9	1032	62280	187	68	49	109	140	107	14	822	145	83	133	563	467	313	698	524	849	0	2114	1880	0	1012	923	3353	718	53	54	181	246	0	102	157	298	513	467	135	97	142	316	250
YML054C	356	344	2	1	102	0	1	892	2	1276	616	125	298	1477	0	256	537	0	696	1302	685	82	1561	523	0	2270	0	0	0	0	0	63	0	0	156	56	701	0	0	0	0	0	903	170	0	0	0	121	0
YNL111C	22	0	0	0	2	0	1	4	4659	23	167	0	0	187	308	79	197	499	235	59	405	328	31	269	0	409	0	0	0	747	0	0	0	0	48	22	253	1	0	0	0	154	133	522	0	109	0	0	0
YJR048W	304	592	322	4377	67	551	2	77	13177	228	57	0	0	0	0	61	124	4	33	134	182	0	95	70	0	9	0	401	14	0	3074	521	276	48	20	34	0	0	2	0	26	324	337	3	226	14	0	0	0
YOR037W	1020	614	1	1338	13	0	3	288	0	213	0	407	499	28	3	0	3	0	0	34	237	532	225	134	0	0	0	0	0	3	0	0	0	0	2	5	0	0	0	0	0	0	25	0	0	0	0	0	0
YAL039C	1915	1256	1604	8485	10	0	43	1135	11495	240	255	300	641	175	834	224	95	0	516	180	1226	236	577	669	918	1187	102	15	0	44	0	4639	0	0	777	874	4307	8	0	0	0	0	263	394	0	568	0	1	0
YEL039C	407	1480	539	5429	46	1	2	1	144	161	183	56	226	139	1	178	137	495	9	99	285	0	127	265	2	96	0	19	2	0	0	0	0	0	56	14	0	0	0	0	0	66	123	37	668	1	0	0	0
YBR112C	1397	291	1955	13	232	13	22	7856	7788	2018	20	46	1342	221	3	196	1201	290	875	859	756	793	2262	1172	775	257	0	321	291	0	8	202	54	2	462	714	0	7	0	4	105	161	930	880	311	230	0	68	0
YDL117W	2550	1860	456	651	1291	1	8	8	0	1433	192	0	13	328	1467	1	0	0	0	627	462	294	339	381	745	0	0	0	4844	0	2	1	5441	4602	449	482	16324	1	17895	14697	60	0	612	438	145	162	0	0	0
YDR430C	1856	905	505	11	621	1	2	2	1	322	55	1025	965	355	1478	1037	2891	2	898	533	282	509	1398	816	2075	259	0	1255	3039	4066	1	0	0	58	101	382	0	0	0	0	0	1405	1266	245	2576	0	234	0	1
YJL005W	5579	1025	2060	885	606	0	16	10	0	3701	717	1351	1709	662	302	1258	2319	11	1258	2902	2149	2053	1851	947	2016	3864	4171	1	0	2259	1	0	8	1918	605	266	5	0	6495	0	1110	1368	1187	630	1599	444	0	0	0
YAL012W	10155	1815	2754	9942	2649	30	42632	143478	7309	19407	7607	9386	13703	16947	18523	17967	22629	11025	14189	17356	15793	18634	24387	16628	38796	39946	12733	2564	1289	806	1808	1535	11	7627	12175	14586	408	113	0	9	0	18948	7016	7145	570	9324	0	25	4613
YGR155W	9083	8863	9947	854	5453	1597	65	21402	21045	10766	7514	7707	14440	12359	11538	15152	21112	4094	14186	14161	19545	12274	18785	12233	25139	10565	6485	4076	2400	12055	2289	8236	13715	8	6536	8063	1	394	3	0	0	15033	4555	6853	4490	9888	0	0	6856
YOR065W	2753	357	1394	68	1204	32	14	1308	5016	2184	683	886	1176	1738	738	1768	783	1643	179	1236	2000	599	1250	1444	1042	1297	0	65	1709	0	0	0	67	212	672	486	0	3764	0	0	0	837	356	1448	27	978	0	422	0
YKL087C	548	16	338	3770	413	0	5	23	4	193	285	28	168	1303	305	11	208	4	3	260	341	5	181	242	698	289	1096	425	324	0	0	1097	0	0	144	73	0	251	0	0	249	5	151	58	41	30	0	0	72
YDR016C	78	64	1	638	5	118	0	7	1	40	94	120	77	96	339	133	246	0	190	96	231	21	180	124	0	2	0	2	0	0	0	0	0	0	2	36	0	0	0	0	1234	0	0	0	259	0	0	0	2417
YKR083C	0	0	104	2	0	0	1	17	0	36	87	87	70	111	0	0	406	0	16	16	58	0	67	123	0	0	0	0	0	0	0	0	0	0	11	4	0	0	0	0	0	1	33	178	0	0	0	0	0
YBR233W-A	17	0	1	0	0	0	39	18	2	46	3	0	106	174	0	0	0	23	101	4	520	0	75	13	0	0	1	0	0	0	0	0	0	0	2	0	0	0	0	0	0	0	0	0	0	0	0	0	0
YDR320C-A	56	0	1	3	0	0	0	17	39	40	105	100	47	35	182	31	115	284	110	14	155	64	13	31	0	385	0	34	0	277	431	0	0	0	27	29	0	0	0	1	0	0	40	119	464	80	0	0	0
YML070W	13895	9706	9073	16264	2578	4234	16020	6292	7343	5830	2491	4891	13515	7487	5979	2712	3361	1848	2018	4778	10589	6765	6224	6022	1332	2406	6586	970	1135	6416	3062	1	1	2162	1051	1027	81	225	1	1477	918	1638	878	159	0	30	1139	6389	414
YIR027C	2	458	0	1	0	0	0	0	0	298	34	33	165	0	0	21	3	0	17	11	334	0	60	266	0	0	0	663	10	185	0	0	0	0	108	6	0	0	0	0	1	0	1	0	0	0	0	0	0
YIR029W	1731	1	239	2	189	3900	20693	27	36729	326	239	230	583	427	1769	390	365	829	553	351	1339	300	671	870	53	486	0	0	0	0	0	1019	1	0	142	578	0	0	0	0	0	0	274	394	0	736	0	0	0
YIR032C	247	0	37	0	189	1867	1	1	0	131	265	110	96	103	823	882	132	438	3	35	687	765	249	536	502	659	0	0	0	0	0	0	0	0	60	153	0	0	0	0	0	237	215	531	0	0	6512	0	0
YIR028W	996	12	235	0	0	2463	7	2	0	323	28	576	0	1030	0	0	32	0	33	78	107	608	171	102	960	34	0	4	0	0	0	0	0	0	7	0	0	0	0	0	191	0	46	0	0	0	0	0	1889
YJR152W	2547	231	973	6	293	0	18	6	0	1093	419	669	0	1198	771	660	3596	161	747	770	1051	3494	602	665	72	365	0	0	0	0	0	0	0	0	20	18	0	0	0	0	0	45	571	1148	282	0	0	0	267
YIR031C	2813	3610	415	3343	1672	1173	7	6	0	1560	601	689	489	4182	2215	1375	2355	1	4936	800	3278	2262	1403	2427	227	5099	8399	0	0	0	0	0	0	0	432	623	0	22884	2	0	1	1	837	74	2	0	0	3	0
YKR034W	5	0	20	0	0	0	0	0	0	117	0	0	3	1	229	337	5	0	112	38	73	0	5	230	0	0	0	0	0	0	0	0	0	0	21	7	0	0	0	0	0	0	51	0	218	0	0	1	0
YIR023W	2257	157	1251	8	170	0	9	5	0	582	134	545	1001	1	0	342	98	198	922	262	831	17	493	581	5032	109	0	0	0	0	2	0	0	0	188	181	0	0	0	0	3638	403	328	1151	0	967	0	0	0
YNL314W	567	1	22	248	11	2513	4	770	2	266	280	98	127	135	194	245	13	155	834	180	450	456	177	270	214	0	1	15	1690	1	11	0	0	0	197	7	0	0	0	0	183	2	182	0	0	4	0	0	0
YGR113W	1102	16	0	0	12	0	1	2	0	364	272	437	1012	1041	80	958	1023	14	618	75	491	143	489	745	715	81	59	0	0	0	0	0	0	0	324	145	0	0	0	0	0	0	20	699	0	539	3	0	632
YJR151C	974	221	620	3	420	0	7	2548	0	727	12	866	1	10	666	0	0	0	0	297	220	636	1069	917	0	1114	6	203	5	0	0	0	0	0	203	32	357	0	0	0	27	219	592	1	0	192	0	0	0
YPL170W	443	759	686	1907	108	0	8	1	0	281	624	546	207	785	669	251	445	449	1010	46	506	383	472	850	186	814	0	88	7	2060	0	0	0	0	131	106	2	359	0	1	2	0	882	702	0	228	0	11	0
YHR028C	3727	1217	1067	3637	1113	1096	11	7	17783	1419	1052	1081	7044	4476	2624	1138	3665	1215	2587	2398	3442	4486	3351	3189	4532	1223	8512	199	1	3550	1	1	0	1	151	166	238	1	6	1	0	308	2086	1533	6170	6	0	22	0
YJL149W	354	60	431	46	29	0	0	0	0	73	70	26	0	0	26	27	313	738	74	244	247	330	625	216	1	38	1940	18	124	0	0	0	0	0	53	10	0	0	0	0	116	53	271	292	0	61	2	0	0
YDR020C	588	0	226	2	69	0	1	133	0	64	6	6	157	29	595	243	37	0	326	30	287	188	112	41	132	418	997	21	0	0	0	0	0	0	300	91	0	3	0	11255	0	0	75	0	0	0	0	0	0
YML113W	65	0	126	1	4	0	3	3394	0	88	125	0	148	358	0	0	0	0	48	117	71	0	93	248	0	0	0	1	2	13	0	0	0	0	19	35	0	0	0	0	0	0	251	100	49	109	0	0	0
YGR092W	1099	18	1460	16	575	543	5	3	0	734	235	0	512	825	127	244	904	266	438	941	921	1250	1254	518	3554	1	0	311	5	0	0	0	0	0	131	38	0	12	0	0	0	0	293	65	0	0	0	0	36
YPR111W	114	96	444	1	2	0	1	0	0	767	461	140	131	234	508	531	392	0	695	581	514	531	542	250	1598	380	0	0	0	0	0	0	0	0	84	58	406	0	0	0	0	0	302	0	157	0	0	216	0
YDR052C	745	46	370	4	449	0	6	2692	116	183	114	441	81	1	964	1618	2125	3	665	386	626	1378	296	427	689	156	0	151	1	0	0	0	0	0	125	67	0	6	0	0	0	0	198	502	0	273	0	0	0
YPL119C	446	2	5	2248	611	0	0	0	0	186	16	175	605	391	489	356	292	81	40	230	405	0	354	229	186	17	0	1	252	0	0	0	0	0	9	24	0	0	0	0	0	0	571	130	0	0	0	0	0
YDL031W	2202	10	386	12	94	0	175	74	17194	534	574	0	0	852	421	0	265	990	591	241	251	2	80	1078	0	7	0	1453	22	5290	18044	3670	0	0	469	444	7152	2275	0	3821	22558	0	569	1273	0	392	0	0	0
YNL112W	2790	1197	3660	34	1548	180	164	11998	1662	0	0	0	93	0	0	0	0	0	0	9	80	0	96	297	1762	2242	1	2390	34	2739	0	0	0	1	8	89	0	3	0	0	0	158	42	27	0	3	0	0	0
YGL078C	1906	39	2099	103	46	45	20	5648	10718	159	0	0	11	0	0	0	0	1132	6	5	12	0	41	416	0	1597	0	756	17	0	11	1394	0	0	303	548	286	369	1783	34	3923	2104	649	1788	57	0	0	0	0
YOR046C	7287	1877	1671	545	3179	622	16	9	25060	435	129	19	199	196	3	96	812	0	1024	519	518	1873	594	902	1	1	3	1406	27	4178	1	2185	2060	163	986	1110	731	0	78	0	2463	53	752	2014	535	859	1	0	0
YNR038W	253	57	479	3	83	0	13	8041	0	120	144	0	569	11	405	0	0	422	304	559	431	0	270	455	0	0	0	589	5	0	0	0	0	0	348	238	0	126	0	0	992	0	383	1162	85	417	0	34	0
YKR024C	226	111	31	3	1	0	1	0	17	80	286	1	442	0	0	0	0	3	149	369	40	0	50	341	0	0	0	15	0	0	0	0	0	0	6	9	0	0	0	0	0	0	1	493	0	0	0	0	0
YHR169W	448	1	366	4	156	0	8	437	10	0	0	0	2	385	0	0	0	0	0	0	48	0	0	112	129	7	0	0	0	0	1	2427	0	0	14	216	0	2682	0	0	0	2106	95	767	0	0	0	3	0
YLR276C	981	16	1284	195	428	1403	4677	348	881	50	159	112	199	197	1	343	39	138	443	3	80	745	318	381	0	151	0	143	2413	662	0	120	0	0	185	115	0	0	9	0	0	0	950	1213	800	1	0	0	0
YKL149C	329	1	7	0	4	0	0	16	0	97	119	1	4	15	0	0	148	0	335	54	232	295	202	70	665	1	0	141	0	0	0	0	0	0	6	1	0	0	0	0	0	0	4	0	0	10	0	0	0
YCL016C	387	0	0	42	0	0	3	1	0	526	0	0	1409	363	0	94	253	1584	57	24	484	82	505	220	0	0	0	18	0	0	0	0	0	0	48	17	0	0	0	0	0	0	40	0	0	0	0	0	0
YHR144C	250	0	0	0	757	0	541	2	0	1	33	5	0	637	388	22	0	0	41	11	84	0	90	126	0	5	1	0	183	3	4	0	0	0	27	14	0	0	0	0	0	45	1	135	0	58	0	0	0
YIR030C	221	0	165	2	79	0	2	1164	7	58	99	0	0	43	663	342	0	0	2	0	262	131	66	26	3	0	0	0	0	0	0	0	0	0	3	0	0	0	0	0	0	0	31	0	0	0	0	0	0
YOR180C	238	208	92	10	132	378	1	0	0	20	11	0	403	405	0	0	50	626	340	101	109	6	316	123	32	126	0	0	0	0	0	0	0	0	6	0	0	0	0	0	0	50	253	0	0	0	0	0	0
YLR422W	2409	1690	1560	17	1339	671	10	5	33	1530	204	584	3872	2	182	105	1504	265	2257	3134	1732	1012	1217	1040	4285	881	1	128	1838	1109	30	1	16748	9	327	406	119	2065	0	0	164	1778	1239	2520	0	0	312	0	0
YLR128W	596	972	857	205	39	0	1187	7	0	150	30	344	23	541	1	0	169	78	41	114	316	0	359	621	0	233	2376	0	1	18	0	0	0	0	90	555	0	0	0	1	0	1	0	26	0	57	0	0	0
YNL118C	6144	2903	2646	2163	648	745	14	2193	0	2647	1973	2389	3111	5069	2133	2127	1766	9	2221	1779	1778	1188	3272	3397	1840	5176	0	0	0	0	0	0	0	0	992	376	0	142	0	178	0	2029	597	2912	0	1638	0	9159	2158
YLR361C	559	0	577	6	102	8	1	159	3	364	691	63	99	990	631	5	373	1480	263	309	963	1365	624	1415	152	671	1	1476	3421	0	0	9	0	21	14	193	7254	30	0	0	468	1	115	0	8	407	11	0	0
YLR270W	5954	6143	2530	12430	3437	2637	16	780	1052	2102	1612	2507	2566	2816	3221	3157	1481	5653	1215	3928	3166	1311	3220	5667	3997	1936	10800	865	3698	4740	5155	3237	49	291	1121	1135	0	1	0	2	0	16	442	3540	0	1003	0	1	1224
YOR173W	7250	6902	5647	9714	1800	305	21	19	0	3280	2428	4237	3119	2194	3571	3008	1797	3022	1544	2274	6431	689	4534	6147	627	5050	8155	0	8	3992	1	0	0	0	1154	1790	0	0	0	0	218	2430	299	0	1	896	176	915	0
YKL046C	3459	3762	3116	20376	877	594	6619	11442	1071	1366	1001	1472	1432	775	1566	1221	2452	1664	2996	647	4717	2430	4600	3262	495	8804	270	2396	1894	0	4134	4003	4282	2761	1485	1908	1209	383	1	586	1	7706	2117	2276	1740	82	0	1588	0
YPL194W	433	0	0	0	0	21	0	1	0	41	276	1	251	414	10	0	50	116	35	581	110	0	102	146	0	0	0	51	3	0	0	7	0	0	220	75	0	0	0	0	0	0	1	57	0	13	0	0	0
YER143W	2759	1561	1382	3522	204	1361	11	2596	18527	261	326	1000	253	446	481	274	601	0	1615	146	1405	706	705	1447	8	4577	0	21	635	0	0	4	0	854	825	1592	0	18515	0	0	0	5874	375	980	2405	593	5951	4093	0
YFL061W	26	0	0	0	0	0	0	58	0	47	48	6	0	153	56	4	1	3	4	39	247	152	0	30	1	151	3	0	0	0	0	20	0	0	37	19	57	1	0	0	0	0	32	0	0	0	0	0	0
YNL335W	48	0	80	2	1	0	0	366	0	50	70	130	33	2	0	389	147	0	178	17	47	0	48	97	270	58	441	0	0	0	1	1134	0	5	124	91	7399	1295	0	0	1	0	5	0	0	19	0	0	0
YOR022C	1009	1087	579	8	7	2	3	2	3	1084	190	622	105	948	709	1268	697	38	483	1375	554	444	1144	884	1261	374	1	224	10	0	0	0	0	0	69	157	0	0	0	0	605	0	505	0	0	0	0	116	0
YOR163W	861	3410	1640	6746	448	2392	3381	3225	2485	290	303	536	410	947	605	853	418	51	221	162	1087	966	459	1113	724	761	10	644	276	0	1	0	0	122	540	775	5	3	1208	6	11	99	569	302	10	86	0	880	1635
YOL052C-A	169	1271	234	3	6	0	0	0	1	196	440	334	322	432	335	856	0	22	116	219	503	31	487	220	0	376	0	0	0	0	0	0	0	0	98	46	214	0	0	0	120	15	65	0	0	71	539	344	519
YMR173W	45190	21381	25265	19110	18227	9314	41448	153730	84084	18958	14516	9552	25977	15729	26606	21024	23742	7445	9055	17912	27085	14951	32133	24787	43757	49744	36888	11129	1206	2751	7474	38328	10	12307	5697	6239	2516	10480	23	67001	64703	10475	6154	6945	402	6845	0	5062	31
YOR204W	4994	2224	604	1936	1892	217	22	1324	3475	535	143	294	312	323	0	290	630	171	0	250	181	1806	575	827	3313	7	495	568	6	12	154	3	0	5	203	166	0	1	1	3055	50	1945	3151	2887	31	1572	0	0	0
YHR019C	23278	13122	13159	8399	9995	1746	20509	31466	35442	1525	1667	1234	569	1414	1840	969	619	140	1178	1703	2363	1414	894	4062	2286	6643	1872	8935	6438	5463	9	6415	28788	7984	5382	8441	77	7559	0	2315	19805	8517	4750	5302	3182	3513	533	6	1
YKL054C	8676	3571	4538	4436	1995	48	210	17	9849	1276	437	249	1419	676	396	0	1753	1393	1107	1033	914	89	1385	2552	246	1428	31	1065	12	2967	5	1765	14961	1922	745	638	2	4	0	99	552	507	2468	2213	3610	563	0	0	0
YFL001W	664	311	0	2	12	0	8	1	3197	22	152	0	60	513	0	0	0	0	0	24	140	0	2	141	656	0	0	12	0	0	0	0	0	0	13	41	0	0	0	0	0	0	118	0	0	0	0	0	0
YAL013W	854	3	205	2851	43	58	5	220	1741	597	526	439	925	1057	844	218	1122	303	781	1077	711	1138	1567	708	1596	815	3282	301	3	3060	40	2593	1	1	1015	291	0	7962	1	0	0	2693	1161	979	56	221	0	0	0
YBR201W	805	1	178	2653	21	0	3	45	0	67	4	110	218	1	160	0	83	109	0	198	257	392	94	281	486	6	0	0	0	0	0	0	0	0	400	303	0	0	0	0	50	35	14	179	0	15	0	0	0
YDR051C	424	6	1192	2083	429	0	4	778	6	500	228	163	1556	506	194	473	655	733	805	570	1728	342	646	739	0	260	0	1	8	0	0	0	0	0	302	238	0	0	0	0	0	2038	165	0	0	0	0	0	0
YIL049W	1199	38	0	0	10	79	2	3	0	314	204	592	502	243	0	18	2	0	5	87	216	1	50	284	729	536	0	0	27	0	0	0	1365	1	109	191	0	0	0	0	8329	0	24	0	0	0	0	0	0
YOR030W	318	57	0	0	33	1009	2	539	0	703	362	328	1384	1345	1692	626	1289	0	335	1051	452	341	976	808	2332	1473	2049	591	5	0	0	352	0	0	16	131	4534	0	0	0	0	0	111	0	0	0	0	0	0
YMR238W	6970	3785	6063	4409	4894	2063	595	12844	4363	1493	879	628	547	2110	4885	3	1380	4916	2422	844	1516	870	1520	2581	319	1247	1780	5220	455	4394	0	2671	0	93	1548	1633	28176	3916	2102	0	5	6621	1990	2597	0	295	1244	1	0
YDR411C	3925	2274	1691	228	339	2	39	14881	35	973	393	1	804	1174	499	782	199	1167	741	432	713	290	674	1438	23	1541	0	0	2	1	1	0	0	2740	413	712	0	0	0	0	0	3337	3	473	911	186	0	5966	0
YOR236W	231	24	716	752	16	0	2	627	0	44	12	437	35	101	0	0	62	0	824	0	351	128	120	311	0	932	1095	234	42	19	1	0	0	0	153	5	0	1	0	0	0	0	92	0	0	277	0	0	0
YOR245C	2106	1077	1474	1152	1383	220	211	24	981	988	544	186	270	1222	1624	1480	1872	1516	594	453	1536	1037	935	2040	0	2520	3094	26	454	0	1	2	3298	1	366	139	1	26	0	0	0	1	272	0	0	237	119	0	4782
YOR311C	4890	1753	18	2260	456	0	92	3198	3928	316	324	539	43	524	198	53	111	2261	385	288	2040	276	328	1047	857	964	0	1044	2397	0	2890	1	0	13	856	673	0	0	0	0	671	103	709	1588	633	195	0	5961	0
YNL130C-A	12	1	0	0	0	0	0	0	0	7	2	0	0	30	71	1	29	0	0	10	76	5	23	28	173	1	39	0	0	0	0	0	0	0	0	5	0	0	0	0	0	0	2	0	208	0	0	0	0
YKL121W	1731	63	1	87	455	598	4	3	0	1551	192	257	1780	2	135	212	948	1007	1178	1452	578	1126	1168	832	0	22	0	1	584	0	0	0	0	0	28	125	0	0	0	0	0	172	666	0	0	1422	0	0	0
YDL160C	11	0	0	0	249	0	1	0	0	72	116	19	0	13	0	28	218	0	24	126	64	162	61	1	8	0	0	0	0	0	0	0	0	0	33	70	65	2861	0	0	0	845	158	91	1	792	0	2	0
YMR316W	132	1885	554	4247	14	45	449	106	13451	357	275	440	165	382	386	30	386	2	435	65	394	18	548	221	784	531	927	360	4	141	0	0	0	0	1655	1622	0	148	0	433	426	2125	279	935	2	804	0	2496	0
YOR080W	2764	596	801	35	553	0	12	8	0	1036	575	503	364	1648	1573	484	626	156	484	981	766	1214	781	608	305	1253	0	1060	2066	0	2	5401	1	1	103	110	0	0	0	0	0	0	115	241	0	1	0	973	0
YDL024C	598	4	939	2595	1418	0	7	2	0	1339	638	0	1523	264	184	755	144	0	560	816	776	296	1589	861	956	124	1141	0	0	0	0	0	0	0	257	308	13	0	0	0	0	0	159	0	0	260	0	0	0
YHR011W	122	153	227	2	104	0	5	3	0	236	4	190	2	0	75	132	520	0	360	149	186	0	50	77	0	26	0	0	0	0	0	0	0	0	238	192	0	0	0	0	0	2	51	0	1664	32	0	0	0
YPR082C	89	3	1045	12	4	0	0	0	0	64	16	117	119	35	34	7	65	0	45	68	143	1	174	282	205	607	0	204	7	0	0	0	0	0	112	89	0	0	0	0	0	0	12	144	0	230	0	0	0
YLR348C	1764	1038	1068	2626	1428	335	15756	15523	22	4119	1838	2429	4805	6413	2377	3859	3423	3990	2831	3802	11549	1369	7868	4834	6	3301	1	1	436	384	1	52	12	3694	1307	978	0	0	0	0	0	0	125	1	0	669	0	3963	0
YKR035W-A	1247	1166	2181	34	133	771	16	1773	8582	259	199	114	454	58	725	89	1022	7	503	234	602	150	156	593	326	891	2154	4	2	1	0	61	0	0	145	168	1007	0	0	1	0	279	411	715	0	124	0	0	0
YKL002W	629	3895	307	5379	805	1437	7	443	10137	354	155	424	786	473	35	874	386	1184	393	259	1520	384	355	1221	886	1759	2916	262	8	0	0	5	18	1	516	644	0	0	0	0	8	0	512	351	0	142	89	247	40
YGR227W	333	1387	2058	1155	169	0	16	7252	3297	47	32	10	671	351	2101	0	76	1621	145	428	992	597	538	327	0	262	0	363	5	159	0	0	0	0	96	31	0	0	0	0	0	1	386	733	0	1	0	0	0
YLR437C	49	208	0	1	122	0	2	487	0	36	16	6	0	188	193	121	1	58	76	28	120	0	114	50	0	189	0	0	19	1	8	60	0	0	44	28	1	1	0	13412	0	0	45	0	0	59	0	0	0
YPL049C	2601	2171	2472	3337	1501	42	41	9387	25	3184	534	1045	1342	400	1413	568	824	2	1783	1198	3017	2156	2904	1922	0	2122	2611	1021	17	134	0	1	4451	1	613	987	0	0	0	0	6257	177	765	4367	1	121	0	386	0
YPL266W	787	1071	502	7	118	1979	7960	11	67	182	0	0	0	0	0	0	0	0	0	18	206	94	104	268	0	341	0	7	0	85	9	3444	8	2	103	174	9638	5980	0	0	1	0	240	1072	0	25	0	2815	5
YDR263C	90	4	8	0	0	7	0	0	0	282	65	7	634	1	0	492	233	869	35	297	987	400	534	110	0	0	0	150	2	0	0	0	0	0	8	21	0	0	0	0	0	0	0	0	0	0	0	0	0
YLR129W	1140	1672	1414	22	833	21	33	1	4482	14	28	44	490	3	0	0	8	0	7	98	82	0	6	723	92	0	47	833	70	801	0	3	9	3	440	554	0	0	0	0	0	84	2605	0	0	215	0	0	0
YPL265W	9288	2384	4260	10512	5453	5049	17515	1928	12761	1715	234	0	550	1067	694	29	42	537	1224	1167	1160	588	1048	563	467	51	0	314	2133	821	2	3479	38	2273	323	166	548	110	3	0	283	660	11081	11661	1622	1692	0	297	204
YOL021C	3047	1238	368	206	867	0	703	2442	12663	928	122	665	259	141	17	1916	280	0	857	271	2546	446	725	1766	1337	356	0	1759	2271	1	2	23173	8	0	177	636	10	3540	20138	1	0	26	1863	2278	5119	1011	0	0	0
YDR403W	0	69	361	4	0	0	0	0	0	146	0	0	982	2	1266	1785	1	0	6	116	105	0	253	53	53	0	0	0	0	0	0	0	0	0	1	38	1090	0	0	0	9	10	86	0	0	0	0	0	0
YDR402C	32	4	30	46	7	0	1	0	0	66	1	1	851	51	203	193	5	7	0	164	60	2	43	51	0	0	0	4	2	0	0	0	0	0	11	51	0	0	0	0	0	0	1	0	0	0	0	0	0
YIR004W	1031	214	1584	755	273	1386	3	348	2509	345	469	0	1311	313	592	506	0	199	461	339	770	400	261	713	0	1734	2	626	159	188	4860	541	1	154	119	265	0	32	0	12	516	0	676	451	183	80	0	0	0
YDL174C	11458	2880	8037	14241	3882	1584	72	9655	111642	1727	1319	1490	1525	3423	2956	5258	2664	3228	1774	852	2772	1584	5508	2510	1086	219	889	62	4000	4873	55	13608	8744	8800	3422	2649	1506	173	0	3941	7348	3380	3588	3532	2208	1568	1	4146	746
YDL178W	1233	467	888	9	242	0	15	2600	15137	915	145	55	442	435	33	0	1169	126	164	943	1498	1262	935	720	1530	397	2	476	755	418	0	1024	0	0	87	53	0	4	0	447	0	39	591	376	175	13	0	0	0
YEL071W	33198	15252	16083	19586	10073	8197	702	11799	19588	3761	2582	1108	13431	2409	5877	3764	17766	3808	8717	5064	17373	12318	16607	5253	12086	3768	3737	2228	5499	7428	2541	4204	1660	8366	1977	1606	225	452	88	176	480	777	9076	6560	4973	3556	0	548	176
YJL065C	379	775	1	17	157	0	1	34	512	149	263	144	169	126	41	536	414	29	0	346	507	120	269	236	291	304	0	552	17	64	0	0	0	0	46	10	0	0	0	0	0	0	30	377	0	56	0	0	0
YMR126C	37	52	187	2	19	0	0	0	1	269	16	0	398	110	0	169	174	24	92	302	219	597	315	511	1	2	0	0	0	0	0	0	0	0	7	19	0	0	0	0	0	0	173	0	0	0	0	111	0
YNL116W	1277	907	93	3595	12	0	6	4	0	415	51	48	1351	2	598	963	443	46	769	77	607	572	1322	266	761	856	0	65	2	0	0	471	0	0	18	32	0	0	0	0	0	0	433	1	0	121	0	0	0
YER179W	49	1523	1	3	799	0	3	1	0	205	9	0	330	253	264	437	14	362	41	267	279	292	236	106	0	188	0	3	148	0	0	0	0	0	192	155	1884	0	0	0	623	0	186	0	0	0	0	0	0
YMR211W	25	223	0	0	1	0	0	0	0	524	362	7	350	0	0	69	2	6	525	163	1131	750	343	360	0	248	0	0	0	0	504	0	0	0	70	68	0	5404	0	1384	0	0	73	538	1308	121	0	0	0
YHR164C	1348	1329	509	17	558	145	227	5854	1	643	242	568	435	1897	1200	1135	708	2113	748	759	1002	972	1248	553	1150	2889	2477	649	258	62	0	0	0	3	525	388	1	0	0	0	4634	963	341	13	146	10	0	0	0
YER166W	3700	2516	636	3615	931	1	14359	85	6	2298	905	423	1676	1067	1530	869	2113	291	2947	2049	1909	1986	3366	1995	132	1	112	3501	28	0	0	0	0	403	395	286	0	479	0	0	8	2740	1935	0	3	425	0	0	0
YDR093W	5776	109	1387	1588	104	28	30	7571	461	4087	700	771	3749	28	1782	1568	1219	62	232	1856	1320	1068	2906	1250	3021	2755	1	2062	411	8522	5340	2	0	2	356	374	0	0	0	0	106	1273	1385	0	64	63	0	0	0
YMR162C	2413	2182	449	4679	895	0	36	21781	22143	1748	164	565	45	381	937	703	984	0	1362	1121	1078	1936	1020	1483	929	2572	0	1604	76	771	7	0	2	4816	51	190	0	0	0	169	2054	2635	1088	27	0	0	0	0	0
YOR005C	481	0	186	1	0	0	0	1	5236	417	425	244	1274	609	660	0	2751	0	1400	608	767	718	827	629	1	1	0	496	3	1	0	0	0	0	420	159	0	0	0	0	1	551	823	19	0	837	0	0	0
YLL001W	3006	7	869	2310	438	1210	24	2125	6367	861	1283	1061	5119	1713	1093	2544	0	24	3833	1568	1429	978	1883	1772	3689	3422	1	201	3959	4530	1	2699	2	1	768	508	0	0	0	0	0	0	1716	1544	2304	1378	0	0	0
YKL213C	3993	2200	777	10768	1687	1426	52	64	34574	3018	785	859	1820	722	1718	1802	938	1039	1677	1532	1443	4473	2745	1957	0	739	98	788	14	2312	0	0	0	0	1290	1229	15051	147	646	0	5362	44	1959	1387	72	754	0	0	0
YDR069C	1207	1469	90	239	95	1	4	2	0	377	254	107	3048	1096	466	388	2610	2072	475	691	1092	2679	1400	542	1735	12	0	0	25	0	0	0	0	0	3	263	11	0	0	0	0	0	217	1350	0	0	0	0	0
YHR044C	44	7	0	0	306	562	1	7	5	260	163	0	204	82	0	23	0	1	286	73	360	0	524	241	0	1149	329	0	0	45	0	0	0	0	42	129	0	0	0	0	0	1	0	0	265	0	0	0	0
YHR043C	1340	3400	3050	1917	891	299	17	3459	27065	226	226	453	370	223	854	225	235	699	290	653	668	560	412	805	835	856	0	186	15	4260	144	712	1	1	309	471	0	0	195	1	0	0	53	21	0	184	0	6	0
YNL001W	625	1487	25	3355	328	0	6	105	2	208	185	1	179	312	24	0	532	1195	258	132	556	0	367	549	475	510	1	3	0	4700	0	0	0	0	201	159	0	0	0	0	0	3	166	0	0	0	0	0	0
YDR273W	753	375	1	26	18	725	3	3	5	156	0	28	0	1	0	274	317	0	0	182	81	209	160	367	0	264	168	17	0	0	0	0	0	0	21	159	0	2555	628	0	0	0	20	0	0	248	0	0	0
YDR141C	3117	1575	1959	16	1152	2558	115	330	6805	1526	471	345	142	318	326	388	933	0	622	872	1885	475	1536	1178	63	1453	0	1596	26	7	0	0	0	0	465	434	0	280	0	0	5	1	891	0	6	888	1	0	0
YDR068W	1025	892	849	2132	726	0	23	9330	27	660	459	455	375	590	631	243	654	971	254	396	621	200	485	1333	131	39	0	505	131	1	0	0	0	0	422	186	0	0	0	0	0	0	199	25	0	255	0	0	0
YDR440W	506	1069	149	2	11	3291	8	5441	0	184	299	1	581	827	0	1	489	0	9	283	469	616	289	282	0	0	0	730	10	0	0	3796	1	0	33	224	0	0	0	255	0	0	6	0	0	0	1544	0	3
YIL010W	1949	2117	367	4831	495	745	5	43	233	403	442	535	304	403	1015	832	246	644	774	188	918	913	369	1139	69	1565	1	1227	1526	359	0	129	0	0	304	481	23170	0	2455	63	448	498	631	0	0	146	86	0	0
YER088C	5813	1649	3797	66	1731	2116	22	9	43314	5662	3606	3470	3159	4395	1120	4145	1891	5779	5408	5301	4727	2063	6928	5869	6	2011	82	5	1286	1	3	10464	8890	5195	1443	1920	0	893	3551	0	0	594	1796	5	8518	2162	0	0	0
YJL090C	631	5	226	3103	404	2	2	3	22	396	183	397	1743	184	0	79	1546	0	885	469	699	0	229	164	155	0	0	103	2	0	1	0	0	804	133	197	2252	0	0	0	0	0	432	0	0	420	0	0	0
YPR175W	305	57	26	0	22	0	24	11014	7994	224	9	13	3	484	11	3	17	3	158	8	126	19	57	149	28	51	612	20	10	0	0	5090	0	1	206	262	0	0	0	0	0	1236	16	350	0	115	0	0	0
YBR278W	244	1179	15	30	4	0	3	3	0	269	284	594	207	146	754	207	157	402	101	103	340	333	347	246	0	707	0	187	14	0	0	0	607	0	134	96	0	0	0	0	705	0	0	0	0	272	0	0	0
YDR121W	144	17	509	1	13	0	1577	83	16570	74	74	6	1	421	0	75	137	28	153	166	270	0	177	175	0	0	0	709	19	15	0	0	0	0	208	277	0	0	0	0	0	1498	99	0	1	0	0	0	0
YGL041W-A	658	6	111	4340	5	0	1	383	0	185	176	14	0	148	220	39	185	610	3	277	306	136	104	199	157	783	58	0	0	0	0	0	0	0	171	186	0	0	0	0	0	0	141	131	0	0	0	0	5177
YPL107W	195	590	391	1060	194	15	7	87	4595	277	320	36	636	121	1	799	366	532	212	355	620	17	354	351	3	311	1014	0	0	0	0	1	0	0	50	73	0	10151	1914	1	0	0	153	0	338	182	0	0	0
YGR021W	229	0	286	2	86	0	0	0	0	178	90	9	552	0	20	2	0	55	2	133	148	0	20	250	0	1	0	8	0	0	0	0	0	0	185	135	0	0	0	0	0	231	174	0	0	165	0	3998	0
YKL065W-A	7	92	62	96	2	0	0	46	0	14	146	90	166	162	52	379	10	62	189	1	43	0	63	45	0	1	0	0	0	0	0	0	0	0	4	0	0	0	0	0	0	0	0	56	0	0	0	0	0
YIL103W	166	1043	521	11	135	0	1	4	0	357	43	94	40	883	135	49	0	1367	783	211	352	638	497	497	974	1278	10	0	0	133	0	25	0	0	141	454	0	0	0	322	833	2498	186	206	26	0	0	0	0
YKL191W	773	291	1	0	7	0	2	745	53	9	78	1	37	0	250	0	487	0	45	6	185	0	193	277	0	1	0	131	0	18	0	237	0	934	46	24	0	0	0	0	0	151	116	0	0	187	0	0	0
YLR172C	2951	1018	2083	167	3033	0	28	4135	26006	129	323	14	504	540	537	317	528	1449	563	42	599	393	508	1008	276	2574	2	2027	3064	3354	971	538	0	186	945	2472	11936	1991	1	160	16579	1570	1610	624	2	2290	0	4	1
YLR143W	259	1634	1009	21	405	0	4	1078	0	233	61	0	605	1956	631	358	1	0	105	901	877	2	599	186	439	1065	0	628	0	435	0	0	0	0	369	120	554	0	0	0	0	0	144	0	0	2	621	0	0
YOR114W	664	1107	843	3947	126	0	13	6776	0	324	187	513	435	418	1528	622	1431	20	1205	138	547	5	225	768	0	131	677	276	2	0	0	58	0	0	328	110	0	0	0	0	3028	1392	0	0	0	32	0	0	0
YMR130W	936	785	993	6	263	181	14	6513	511	216	274	0	135	62	920	106	989	1	6	118	560	265	88	81	8	204	192	0	0	0	0	18	0	0	144	179	0	0	1	0	0	0	195	330	0	208	0	0	0
YJL133C-A	206	3037	564	13088	50	318	47	91	9237	507	319	341	137	398	157	842	712	225	199	419	1514	370	651	969	545	952	669	354	1213	965	0	1969	1	131	249	229	2061	434	0	0	299	26	197	234	389	22	447	1048	1007
YDR294C	5211	3042	1871	1611	3476	5334	26	269	18238	1039	1179	2043	783	1044	1085	1525	1103	972	1126	888	2563	528	1399	2223	628	4315	5084	501	1208	2998	99	6	0	4	1446	1591	12	8838	20999	2	3336	11290	641	2061	37	216	0	0	10843
YPR183W	9069	4399	6139	2446	2361	1274	54	17157	57777	63	211	251	436	364	168	152	634	701	643	299	640	304	1592	1250	224	1570	3238	4036	65	1984	1	59	1167	1884	2516	2197	13818	0	3	0	0	2104	1032	968	2628	1623	0	0	6425
YDR284C	2890	2507	3172	4878	1082	240	30	3098	16	1193	310	172	2190	843	3434	765	1814	1881	1013	630	2004	900	1365	1910	1066	1984	0	71	15	0	0	0	3470	4	905	830	1	336	262	0	9864	4036	603	645	11	0	0	0	0
YLL018C	28481	13609	12339	8997	5952	3574	1217	62514	118530	2391	2516	2104	2270	1532	722	969	603	513	918	1564	4489	628	3409	4708	1604	11216	2	5531	5112	9797	12727	21372	5	7	6267	8261	23360	8317	15	53375	3	4060	6109	8256	10706	3024	2320	0	1717
YKR071C	3219	531	202	3395	3067	365	33	4527	0	914	1109	308	1012	1563	2398	1652	3588	1212	758	423	1651	1264	1140	983	1923	1795	3861	883	17	0	0	21	1	1	768	550	0	0	0	2636	3575	135	1476	1193	1749	763	0	0	0
YGR093W	755	1	248	41	237	1	5	1539	24	629	3	297	152	704	1	432	461	122	599	365	611	876	560	434	0	13	0	510	5	32	1	143	0	0	103	103	0	2	0	2791	0	0	477	102	0	0	0	0	0
YLL008W	1981	0	2	547	508	0	845	1237	3236	235	99	0	0	0	222	29	0	4	728	96	77	0	167	282	1415	1	0	0	0	2199	25	5046	2	2467	206	119	0	507	13	0	53	0	682	1377	5178	385	0	0	0
YAL026C	3735	2181	2726	1590	170	1168	17	5080	0	2833	265	325	1845	1148	814	928	2325	1945	750	2804	976	1636	1971	2069	2341	2144	0	502	176	6	2152	0	12185	272	297	314	0	164	0	0	52	335	1051	1479	780	559	0	6	0
YOL073C	1436	2480	235	11	87	1	9	1	0	287	403	1096	723	3	560	194	374	1507	179	483	894	300	1341	557	434	1726	0	256	4	0	0	0	0	0	757	607	22662	10	304	0	1	55	207	23	0	11	2	1	6064
YOR223W	27	666	81	1405	11	0	0	113	0	267	18	452	366	200	512	248	182	39	183	234	491	77	695	263	0	144	0	0	0	0	0	0	0	0	61	15	0	0	0	0	0	0	220	7	0	2	0	0	0
YGL196W	1468	867	828	636	1316	0	9	4	1535	2439	1311	707	2271	1561	1067	1348	27	187	1484	1301	3668	835	2240	2079	607	1438	0	0	3	0	0	0	0	0	704	671	0	0	0	0	0	1148	628	477	0	10	0	29	0
YER124C	970	7	617	4	66	0	2	3	0	38	589	0	0	0	0	0	0	0	0	583	777	0	445	463	2128	1925	1	0	0	0	0	0	0	0	0	42	33	660	0	0	0	1196	313	0	0	1	0	0	0
YHR143W	2370	369	1882	739	803	746	8	8	0	28	178	76	382	0	301	24	422	330	0	79	491	674	416	416	482	79	0	172	4	0	0	0	0	0	13	72	1	0	0	0	0	43	191	0	0	131	0	1348	0
YOR264W	579	1666	127	1	0	3	1	0	0	104	464	0	679	490	18	4	799	1	257	25	410	230	76	307	0	0	0	0	0	0	0	0	0	0	162	203	0	0	0	0	0	0	0	106	0	0	0	0	0
YNR067C	59	2107	7	5	0	0	0	1	0	357	25	25	0	36	0	0	652	0	330	531	282	39	98	346	776	0	0	29	1	0	0	0	0	0	35	108	0	0	28	0	5535	2433	635	0	0	0	0	0	0
YEL070W	224	48	48	0	0	2	0	1	77	42	1	0	0	0	0	0	0	684	149	0	15	0	1	253	0	0	0	0	0	0	0	0	0	0	91	80	0	0	0	13	0	0	1	0	0	17	0	0	0
YBR007C	1332	516	528	8	519	0	11	2	27	1054	881	1248	281	1135	5	512	1374	363	0	584	620	1002	953	1635	126	6	0	64	898	7	1	1	8131	2	213	237	0	0	0	0	0	2539	660	440	0	4	0	0	0
YMR276W	9924	9106	4375	5292	1729	251	12964	17178	20710	609	203	920	2208	2175	1087	2477	1684	469	1190	1162	1755	1652	2341	3910	4627	4957	1782	2756	2491	2523	3261	419	10877	2851	1898	1391	0	754	1822	1	21200	3520	3069	2337	3107	1649	390	0	606
YNL258C	1644	91	1834	10	74	90	11	3229	0	1212	235	1100	392	272	1903	0	1312	0	753	892	1365	1766	774	764	2257	1758	0	401	1	767	4	759	0	450	357	408	1200	0	0	1	0	4227	250	103	0	534	0	0	0
YIR010W	143	1098	405	4	15	380	2	1944	0	131	18	70	262	7	0	403	60	1208	68	167	233	348	259	1042	0	368	0	327	6	0	0	0	0	0	130	129	0	1	0	0	0	0	117	0	2	634	3080	0	0
YMR287C	144	0	0	0	93	0	0	0	0	242	199	0	0	0	777	119	31	0	0	575	119	1087	309	183	0	0	1263	0	0	0	0	0	0	0	31	125	0	1207	0	0	0	0	105	0	0	0	0	0	0
YPR017C	127	56	11	790	1	0	98	0	1193	79	127	162	497	712	877	95	276	299	122	16	699	329	222	412	7	625	0	186	10	0	0	1	0	0	270	86	8	0	0	0	0	0	1	501	0	0	0	0	0
YGL043W	2896	208	1051	486	139	4	23	5437	18037	882	140	298	1392	1	232	0	266	26	1027	663	1050	46	1002	1081	274	395	0	277	7	38	0	3	0	0	407	940	0	98	114	0	73	5	306	163	0	199	0	0	0
YDL219W	380	46	24	4	54	7	0	12	0	37	15	1	2	0	0	0	475	146	31	22	85	0	89	90	6	0	2	1	211	0	0	0	0	0	47	95	0	0	0	2	0	1	155	149	39	367	0	0	0
YOL087C	2684	3134	3449	1807	2700	83	16	1352	4675	2154	773	1762	3078	2289	82	1737	1942	153	1016	1788	2476	587	3259	1660	3176	893	522	1355	1143	0	1	0	0	257	268	329	0	44	0	0	0	0	693	462	0	1802	0	0	0
YFR044C	18250	7876	10141	15054	3782	3395	282	14110	11674	2110	2157	2095	1828	2561	791	672	2468	2629	3064	1152	4999	1666	3238	4867	1125	2927	3829	1989	3916	284	4364	4843	2	7400	3768	4507	3	9780	89	1	362	6613	935	1818	419	1037	114	0	5262
YBR281C	1626	129	1193	3158	44	1292	8	3	9	1947	933	1838	982	3827	1016	76	2297	2948	964	2266	3994	818	1556	1763	2630	859	0	1577	9	44	11905	1	0	5120	291	400	0	0	0	0	0	4870	465	400	1	0	0	0	0
YNL191W	106	1507	139	5	0	0	5	0	0	4115	3277	2574	4403	6548	1939	1473	2650	3371	3779	2893	3744	2872	3291	2087	5956	2594	0	1	0	57	0	0	0	0	341	804	0	0	0	3	0	1	281	0	0	2009	0	120	0
YDL101C	1091	69	44	1	16	593	6	1	2	312	455	279	0	1485	15	70	486	0	236	258	438	270	413	272	0	515	1	392	11	0	0	0	0	0	22	94	0	2	0	10306	0	45	20	687	1	0	0	0	6455
YGL061C	189	0	0	0	7	0	1	4597	2	304	58	0	7	0	88	142	0	0	718	186	105	324	77	139	0	0	0	32	1	0	0	0	0	0	25	51	0	0	0	0	0	16	0	0	5	4	0	0	0
YBR208C	5461	1229	4820	1108	262	11	23	6	168	2940	282	587	55	813	1879	2191	3670	1371	2863	2863	2999	21	2126	2080	3418	0	13	1	1	0	0	0	0	0	483	1250	0	22	0	0	231	22	1759	10	0	1517	3	2420	393
YHL016C	313	2	190	2	859	569	7	4	59	511	31	578	823	1135	575	293	204	268	564	184	905	15	1392	385	157	26	0	0	67	0	0	217	0	0	135	67	1440	0	28	0	0	2282	1717	1091	0	805	0	315	0
YML080W	128	2	1	3713	426	0	1	0	26	0	0	0	0	0	0	242	497	0	64	0	21	0	0	104	0	1	0	1	0	0	0	290	0	0	194	161	0	0	0	0	0	0	263	0	43	219	0	0	0
YLR401C	1498	0	4	478	568	3	9	2398	20785	131	0	0	0	2	0	0	180	0	0	1	106	0	142	295	0	118	526	691	11	4016	0	2	1	0	404	295	0	0	0	0	0	402	363	0	0	0	0	0	0
YLR405W	34	716	262	113	19	0	117	145	852	0	8	0	475	5	13	0	0	1	710	274	113	0	0	298	1319	163	7	8	7	0	17	43	0	8	193	121	0	0	19	0	10	216	34	1	32	3	0	8	0
YBR252W	77	1	386	4	20	0	3	142	0	76	6	37	12	254	134	51	186	0	97	74	371	70	127	183	356	6	0	0	2	0	0	0	0	0	154	169	0	0	0	0	0	0	30	0	670	0	0	0	0
YDR370C	1046	183	27	3	0	1285	1	0	10819	304	49	89	845	259	0	0	148	0	224	54	372	81	31	296	537	0	0	827	18	1	0	0	0	0	127	18	0	0	0	0	0	0	0	0	2136	0	0	0	0
YKR054C	1740	3207	801	8	42	0	8	6	0	2218	204	843	1602	361	968	989	1576	1717	987	893	565	242	1890	1987	2478	70	0	614	37	1783	0	0	1	4208	290	471	0	0	0	0	0	485	103	78	0	75	0	0	235
YDR424C	36	336	322	1482	5	0	0	67	648	22	22	30	0	51	90	214	84	94	48	39	85	116	45	147	0	214	505	20	148	259	3	18	0	0	60	42	0	0	4331	0	792	31	163	55	0	123	0	0	0
YMR299C	390	58	125	3	24	2467	20	4819	0	419	159	0	264	172	38	444	367	609	318	260	410	20	139	408	13	1303	474	8	0	0	0	0	0	0	65	131	0	0	0	0	0	325	242	0	0	0	1	3	363
YHR068W	5688	1611	3156	943	2005	2012	290	7557	66801	453	1	469	244	848	568	466	135	88	1279	629	2133	823	641	1138	700	1038	149	3407	3835	2965	4438	2499	1	0	1157	1881	84	0	0	0	8	0	1455	3733	2838	377	0	0	0
YDR359C	629	986	598	11	495	219	28	12615	0	844	544	299	449	52	1562	758	517	0	47	806	348	363	1503	731	1934	126	0	763	17	0	0	446	0	0	56	233	0	0	0	0	322	504	73	5	0	626	0	461	0
YPR023C	2466	1600	780	1215	185	593	12730	20	12623	900	918	2150	2426	2178	2590	944	1640	1915	1584	730	2810	1028	2625	2348	4319	2283	4786	386	11	85	0	1	1	0	641	749	2067	6	30412	5	4	118	1120	2010	1	333	28	0	0
YEL018W	7	30	0	2	14	0	0	0	0	297	2	393	492	675	124	23	101	821	350	43	578	2	206	196	502	210	0	0	0	0	0	0	0	0	21	38	0	0	0	0	0	0	34	103	0	225	0	0	114
YJR082C	121	0	1	3084	1	0	1	0	0	61	88	150	31	288	430	529	112	121	103	23	245	43	192	164	138	69	68	2	0	0	287	0	0	0	6	15	0	0	0	0	150	22	82	93	0	0	0	0	0
YNL136W	67	122	1998	7651	19	477	5	251	1	270	511	878	535	234	504	143	554	909	372	351	875	86	457	999	107	312	0	171	21	3785	1	0	0	0	529	358	0	0	582	0	0	927	575	49	0	776	0	0	0
YKL204W	4225	1043	810	3074	1275	44	32	7519	25206	822	337	592	11	519	899	185	1522	1595	30	347	518	1023	1097	829	1	442	153	1657	20	2514	3	0	1	1	915	594	225	2708	1650	1	3411	3	482	796	227	305	17	0	2661
YMR171C	2274	1028	6	2616	64	0	1597	10040	7	1658	1126	580	1706	1709	1553	953	1932	1487	3491	1133	2209	232	2263	1731	1965	2858	0	5	0	5028	11	5253	2	0	369	232	0	12002	3	1	0	3	1078	1	2425	181	0	11	8752
YGR015C	312	0	4	169	69	0	0	1	312	14	266	64	80	512	905	436	209	343	93	290	936	243	410	356	1266	1	0	17	0	0	0	0	0	0	0	127	0	0	0	0	0	0	93	20	0	0	0	0	0
YKL172W	1654	789	391	4	1128	0	20	6209	43434	5	16	0	0	293	0	1	0	427	9	430	76	368	165	797	490	124	0	630	22	652	452	3698	349	466	564	938	5896	4217	0	0	1132	1018	868	2329	2948	745	0	0	0
YDR206W	348	0	0	0	0	3	1	1	0	4	39	83	10	0	3	24	2	0	587	5	69	124	121	103	0	1	0	0	1	0	0	0	0	0	0	2	1	0	0	0	0	0	0	0	0	0	0	0	0
YLR284C	1104	43	95	4237	936	3	16144	31	0	254	110	385	255	140	274	2	0	0	458	676	304	289	552	381	2012	160	31	0	291	811	23	0	0	0	779	324	0	0	0	0	48	2	28	0	0	4	182	0	0
YGR146C	651	401	664	1246	68	737	6964	17918	0	696	288	175	354	999	917	3636	2025	191	2153	476	1167	871	1204	1201	9	548	0	1631	185	0	0	0	0	0	418	341	0	0	4311	1	0	13	924	57	2214	53	0	5358	0
YAL059W	39	0	127	2	0	0	0	27	3	98	52	0	0	0	166	0	70	0	0	5	40	0	53	39	0	2	0	0	1	0	1	0	0	0	1	14	0	0	0	0	0	0	139	0	136	396	0	0	0
YEL030W	17	1	0	0	1002	3	35	8780	0	226	280	13	166	444	1203	609	741	0	589	222	249	671	1339	407	0	0	0	0	0	0	0	0	0	0	53	92	637	0	98	0	0	0	33	0	0	0	0	0	0
YDR446W	25	196	34	17	2	0	1	23	897	40	0	0	67	0	0	0	0	0	10	0	11	0	0	4	15	0	0	0	30	0	0	0	0	0	3	1	0	0	0	0	0	30	5	0	0	0	0	0	0
YHR021W-A	223	503	1138	14	231	8	2	2	0	162	194	53	0	3	111	13	5	0	44	114	207	0	66	79	0	108	0	0	0	0	0	0	0	0	15	0	0	0	0	0	0	0	0	0	0	0	0	268	0
YHR132C	6187	4599	1421	82	949	3605	25510	3426	9306	2548	994	131	1813	2197	3116	2136	1829	3616	1639	954	2238	2394	3329	1239	563	4054	2836	2531	1444	0	10103	2	1	7182	843	777	0	1	0	1533	51	956	1201	1540	1382	4	4133	0	0
YBL001C	538	3363	1681	10210	79	758	23	41	18832	375	310	659	249	346	936	439	302	973	709	312	1193	405	299	478	71	46	322	413	984	441	3	0	0	1312	576	603	3895	621	0	115	472	4	735	69	717	439	15	0	14
YMR128W	2648	1231	1170	11	330	0	69	6	19776	0	0	0	33	0	0	104	0	0	0	304	77	0	0	810	0	0	0	20	2056	4568	1	91	1	0	239	460	0	8270	0	1	0	0	789	775	777	0	0	0	0
YDR125C	10	71	108	1	1	0	0	0	2	62	39	11	355	18	269	135	380	0	0	391	148	181	105	113	0	0	0	76	521	4	0	0	0	0	85	11	0	0	0	0	0	0	13	0	0	203	0	0	2
YLR390W	69	0	5	0	0	7	0	3	0	102	81	28	87	33	1	127	185	0	18	135	105	102	119	77	0	0	0	31	5	33	0	0	0	0	96	86	0	191	0	0	43	0	129	0	0	0	0	0	0
YBR065C	18	0	0	0	250	0	1	0	1	214	204	845	603	563	90	379	335	28	648	686	251	179	431	415	529	605	0	0	68	1148	0	0	0	0	128	173	1378	271	0	0	1	0	11	1	0	0	0	0	0
YBL101C	2672	2251	1465	2388	1741	15	37	19	0	2414	1084	2338	2901	1909	3448	1300	759	3550	2175	2860	2973	992	9324	1379	0	928	4610	22	296	351	0	0	0	226	444	393	0	196	0	94	97	269	1957	4207	920	1128	51	0	467
YLR228C	1258	0	290	3	16	1	22	5496	0	1325	603	37	1833	371	1	537	41	177	1414	629	1422	760	766	1421	224	817	0	0	2202	0	0	0	0	0	54	305	3945	0	0	0	0	1	1034	1954	0	1786	0	0	0
YJL201W	1026	2313	333	16	68	52	2	5	0	315	220	379	570	1594	677	1109	1099	0	678	498	731	272	265	626	0	0	0	4	1	0	0	0	0	0	355	97	8040	0	0	0	16271	693	160	508	0	1	0	0	0
YJR106W	846	500	1232	9	3	1	1	3	8930	55	292	114	547	225	3	120	52	1541	611	160	253	0	304	443	567	17	264	0	0	722	0	0	0	0	259	91	2	0	0	0	0	505	225	69	0	0	24	0	0
YHL030W	4320	7182	1567	1195	1076	2387	11	9	20	1142	863	481	4390	954	731	1695	1533	570	1689	1541	513	2384	1017	2001	1043	6916	185	1493	22	21	0	0	0	0	544	353	0	485	21400	0	55	1609	2055	1438	1200	0	0	846	1
YOR092W	5014	2232	1884	1235	5232	838	292	13536	7	911	667	1186	1229	368	861	1204	1322	264	746	1270	2324	426	1565	1585	0	283	0	1978	2640	3251	2	17	0	0	547	494	394	946	0	1862	19	3634	971	397	1928	2	0	0	0
YLR436C	2508	1671	1897	17	490	519	21	1770	0	699	229	381	173	150	276	275	718	167	880	696	746	2813	1141	771	0	271	0	292	10	39	1	0	0	596	43	134	0	0	1	0	0	27	1663	335	0	106	0	0	0
YBR176W	1067	375	72	2058	43	67	2	2	671	266	256	2	717	10	582	483	276	78	1	473	350	0	299	361	76	252	0	115	7	0	0	0	0	0	178	306	0	0	0	0	0	1	14	366	0	349	0	0	0
YER176W	3126	1245	1040	6047	470	2689	20	7859	14752	2379	974	2662	1816	1403	791	2157	2618	2	3184	2492	1897	1683	3386	2536	5500	432	36	45	0	0	0	0	0	0	33	635	0	61	0	0	5800	842	1050	42	2332	347	0	0	0
YBR078W	16011	6296	10295	6178	13291	2773	120	21430	12595	1658	807	819	2185	3524	1985	3684	8677	4166	2081	754	3619	5092	3343	3412	11277	4846	2496	6510	4656	61	2450	1359	638	63	2240	2276	708	7505	92	179	799	2992	3025	6480	7766	1884	46	173	396
YHL043W	118	124	92	0	0	0	0	176	1293	221	201	288	401	435	29	489	138	764	105	296	269	0	99	138	0	3	0	0	0	0	0	0	0	0	22	14	0	0	0	0	2306	0	4	0	0	0	0	0	0
YLR299W	5069	1496	2402	5861	580	0	638	522	3	632	282	534	1712	3433	1542	652	1494	5104	3116	948	1532	3367	2313	2959	7250	3334	3511	1756	2417	1243	1	3323	0	0	819	710	4	4	5027	1	244	3614	3383	4063	1	387	2181	0	0
YKR076W	7592	8503	5545	47921	4625	665	39578	7079	17140	97	358	725	1937	1994	3221	2513	17212	3	3155	507	2031	5968	3884	1901	711	32246	30454	7500	366	18177	4441	2502	4	1328	1474	3021	15586	3	12967	5197	21748	6767	2886	1166	2755	729	1	0	0
YMR176W	766	648	556	14	3	1145	2	221	0	1747	133	7	907	810	369	903	46	1268	1648	1925	1181	899	357	1123	1	39	0	451	0	0	0	4179	2	0	47	99	0	0	0	0	4447	5	664	0	2511	0	0	0	0
YLR443W	1600	1123	1038	2657	1947	1	14	11	831	369	233	179	591	756	451	0	234	200	385	378	679	1062	995	522	1666	0	0	692	477	0	4734	0	0	13	83	105	0	0	0	0	218	274	440	872	147	398	0	0	0
YBR076W	15	0	0	0	0	0	0	1	0	19	409	5	79	69	0	72	61	5	162	206	143	0	197	68	0	0	0	0	0	0	0	0	0	0	1	31	0	0	0	0	0	0	22	0	0	0	0	0	0
YKR004C	347	72	82	25	4	5	1	3	23	376	218	254	19	391	84	627	163	1	568	494	197	128	524	181	569	306	3	533	66	0	48	7	0	0	3	173	7	0	0	0	0	471	8	181	1161	89	0	24	0
YFR027W	96	84	46	54	0	0	0	1	0	0	1	1	2	61	0	23	40	0	65	0	48	1	134	51	0	3	0	0	0	0	0	0	4	0	0	0	0	0	0	0	0	311	15	0	0	0	0	0	0
YGR007W	4023	2025	1351	7796	368	917	22164	6250	26224	727	73	527	679	84	12	4	933	7	1348	1085	1604	734	1140	1817	1044	2116	627	92	4	1861	2	8	1	2948	348	592	9398	12511	4835	45236	19505	231	151	760	0	290	0	25	1381
YGL222C	2	589	4	1569	4	0	3	473	0	23	32	15	22	0	3	68	18	0	0	0	122	87	33	1	3	0	0	0	0	0	0	0	0	0	27	8	0	0	0	0	0	0	20	0	299	0	0	0	0
YER035W	800	927	357	26	120	0	23	48	4622	184	316	357	432	94	706	818	446	831	131	226	384	404	595	1764	725	1236	1280	890	914	0	0	5	0	4	191	101	1	384	2816	0	0	1260	146	438	0	422	0	4234	0
YEL015W	967	332	1149	739	259	0	7	2000	1	1137	550	401	914	2036	1295	14	1777	1255	742	1409	855	578	941	1123	152	643	1353	329	5	85	8985	0	0	0	377	832	0	0	0	1	5	0	127	616	31	338	18	0	0
YBL047C	19581	5226	6351	14480	3388	1535	65	5485	37	5314	1552	1288	4474	1539	3643	2650	4778	2702	4878	5513	3693	3255	7535	5596	5796	14669	1009	2807	35	6200	18	2916	4	9130	2422	2635	0	12113	0	255	4724	1038	4942	3223	270	2106	0	0	0
YBR033W	618	9	668	4105	684	0	13	4	0	668	283	74	1	415	437	868	196	156	685	215	258	904	514	170	18	85	0	482	677	8	0	0	0	0	317	264	0	0	0	0	37	4	341	0	0	0	1087	0	0
YPL095C	2898	303	799	959	620	263	7	2061	299	258	335	500	488	571	734	810	117	0	888	413	789	366	576	366	828	22	0	0	0	0	6	0	0	0	315	106	0	0	0	0	247	301	159	0	0	1	0	0	0
YAL003W	24638	4879	11903	11748	8072	4699	44179	62251	284220	252	390	366	432	176	403	99	638	777	1379	100	1536	1176	474	2784	1819	4855	42	8308	3409	528	14458	11008	147	2513	2230	2070	300	5210	1457	3663	7896	5102	4536	4883	7745	4644	1274	959	0
YGR271C-A	172	57	320	1276	26	73	6	1726	59	41	0	0	1	0	2	162	220	0	0	222	310	6	81	188	1	0	2	107	3	428	0	7	0	0	144	44	12	1	1	32	0	0	2	0	0	293	0	0	0
YHL039W	1036	25	2273	1193	1437	0	7	6	19766	352	357	179	624	91	1232	972	485	0	968	197	1449	73	534	527	8	294	4355	314	98	0	79	3019	0	0	392	132	2	0	0	0	2	31	1304	0	30	848	0	0	0
YBR271W	36	1276	477	12	536	0	16	8826	1	1	3	0	0	662	0	565	0	0	37	69	655	12	71	165	105	0	0	12	0	200	0	7	0	0	28	186	0	0	0	0	0	0	137	989	0	67	0	0	0
YJR129C	79	0	782	7	0	2	1	0	0	20	10	2	11	12	0	0	314	0	105	51	79	0	122	308	947	383	924	0	0	3171	0	0	0	1	222	164	0	0	0	0	0	0	143	0	0	42	0	0	0
YIL064W	512	3	294	7906	696	0	7	1420	0	29	0	0	0	0	0	0	0	0	20	80	18	0	0	88	992	0	1	0	0	1568	0	0	0	16	165	134	2743	0	0	0	1	4	264	0	0	94	0	0	0
YGR001C	993	290	310	1084	91	1196	2	832	9	77	124	0	86	145	22	386	54	84	104	134	659	73	201	199	892	2	0	0	0	1	0	0	123	0	51	55	0	0	34	0	0	198	158	2	0	125	0	0	0
YNL024C	55	0	0	0	14	0	0	0	1	0	27	0	0	0	229	18	42	112	2	15	372	0	17	105	0	65	0	0	1	0	0	0	0	0	34	60	0	0	0	0	1780	0	0	0	0	0	0	0	0
YMR212C	3269	717	1882	778	695	34	13	2913	5	468	241	483	12	478	1555	415	963	793	649	517	684	1	403	500	116	2607	0	609	8	218	3	0	0	0	269	334	20171	8964	1803	49	20001	2	1511	0	1	671	0	49	0
YOR133W	9248	3002	4201	7232	2024	1882	2857	21634	27810	1267	573	327	422	1738	271	425	1564	1694	831	1009	2525	909	1210	2364	1644	7499	2284	3861	1158	3855	9278	4912	10131	401	4057	4855	2730	3299	15709	601	6781	8637	4291	7350	3331	4700	0	697	13
YDR385W	17910	5496	9220	3038	7118	2777	6122	7711	28483	580	95	54	1130	395	516	1	192	1121	833	756	1606	895	586	1651	2755	2083	32	7625	939	7438	827	4000	5480	11383	2311	2858	93	643	321	922	2622	2250	5156	5966	3006	5713	0	6	72
YPL037C	2944	9797	6204	33513	432	1671	10256	2588	78643	279	478	531	171	275	799	1068	490	729	571	272	993	626	431	1213	1450	2459	362	3486	3132	1224	4944	4404	50	1	542	574	3867	0	0	294	2897	3128	2244	1638	3280	495	300	2890	262
YHR193C	4715	9296	9367	6770	1049	2427	22814	1162	80183	257	579	312	677	527	535	300	317	346	553	338	974	258	328	1174	682	2299	1228	2050	200	2550	965	3089	3605	2285	550	444	823	1416	2	3	2918	1220	3840	1062	1355	1689	266	665	144
YIR007W	308	1411	1577	3811	741	1	5	2682	1	1675	173	673	1516	2	1324	1198	1566	109	1302	799	770	1411	1443	1420	1836	1878	4	303	1	3492	1	0	0	0	535	368	0	0	0	0	0	569	656	2240	0	580	0	0	1763
YCR075W-A	33	5	25	153	5	294	0	34	1873	4	22	0	7	12	92	70	22	1	12	5	22	53	46	13	5	121	0	47	5	0	0	0	0	0	20	11	2	0	0	0	0	0	20	35	0	0	0	0	0
YNR034W-A	22	0	40	92	16	0	0	0	5450	122	88	489	146	60	0	0	120	197	217	100	252	0	122	347	0	146	0	0	0	7	0	0	0	0	38	15	0	0	0	0	0	0	28	0	0	0	68	1	0
YNL327W	3171	148	1497	131	603	602	13	5	0	535	1	2	0	1	0	0	0	0	0	279	730	0	3	325	390	428	0	0	0	0	0	0	0	0	138	237	0	0	0	0	0	0	273	0	0	114	0	0	0
YDR036C	897	304	287	113	60	0	2	52	7136	285	823	68	1117	11	297	0	630	90	506	384	579	170	530	427	1444	223	0	2	678	0	0	0	0	0	220	294	0	0	0	1	0	5902	201	13	0	379	0	0	0
YBR177C	13250	9229	3569	7025	1928	419	2382	10832	18381	2354	2794	3809	4092	7654	5977	4522	3846	2816	5436	2410	4788	4395	6266	6482	3473	6610	1333	6558	874	792	0	2804	0	0	3443	3016	5	0	0	2501	467	126	1652	1660	1	2766	0	27	2
YMR031C	1649	769	1269	51	817	798	762	2	1641	2429	2023	2849	2260	4132	3527	241	3537	3315	1422	1844	2156	845	3700	1720	6854	340	1013	38	309	689	1	0	1895	0	552	93	0	55	2283	53	258	2	995	1035	481	354	0	0	4
YDR147W	314	255	1513	36	510	131	4	1405	912	478	342	607	1485	804	1244	483	761	0	1394	367	755	224	545	935	927	2854	0	0	0	0	0	0	0	0	138	130	0	0	0	0	0	1	120	0	0	0	0	0	0
YPL046C	36	0	0	0	21	1047	250	3	0	116	43	7	18	76	167	131	99	34	125	67	163	109	31	84	44	141	0	1	0	0	0	0	0	0	76	19	0	0	0	0	0	0	2	0	0	108	0	0	0
YKL160W	450	1921	782	2732	87	2550	58	479	12843	118	218	38	142	205	407	254	232	736	289	94	363	338	203	473	521	1551	671	710	244	106	0	26	0	85	62	186	0	28	5	0	89	433	245	165	127	5	3910	66	0
YOR144C	351	1	431	4	1063	0	3	16	3	163	0	0	0	0	0	0	808	0	502	200	85	0	477	550	0	1	0	150	2	0	0	1032	1	0	2	13	0	0	0	0	0	222	0	0	0	0	0	0	0
YKL048C	393	27	61	0	5	0	12	4277	0	0	200	16	28	13	81	11	2098	0	10	139	568	421	55	185	0	0	0	0	924	69	0	0	0	0	1	28	0	0	0	0	0	0	0	964	0	0	0	0	0
YJL196C	5714	2968	7499	512	2301	154	28	3451	3837	560	1183	1780	2532	1675	522	529	655	313	1128	1234	3810	902	1698	2220	1191	3786	1313	1238	2786	6288	4857	5678	2	864	530	706	14256	3	3	1	4	0	232	0	137	539	0	8304	0
YCR034W	6219	1267	2423	1697	1616	0	12869	12435	30957	38	104	0	179	0	117	298	282	8	708	101	733	362	194	568	1	2003	0	1156	2625	0	455	827	0	637	487	317	18	5802	5031	1	488	539	1160	2	0	41	0	0	0
YLR372W	3791	858	2349	4024	1476	4	13	854	2	48	241	1	323	557	644	0	251	0	68	16	1003	356	137	464	717	5	1	2528	2067	938	1511	209	2	3509	294	199	365	706	0	905	1225	422	1042	849	2171	765	0	0	0
YGR200C	1487	618	518	6	1628	0	35	19735	122	211	179	13	1163	12	325	309	370	13	251	206	1286	5	519	510	7	1150	33	652	5	133	89	5581	2	1	470	587	0	5	0	1	0	3744	575	4	0	639	9	0	0
YPL086C	813	119	371	384	666	117	6841	10	2688	108	0	0	33	200	0	1	3	1536	0	6	90	0	208	330	780	0	0	412	6	621	0	0	102	0	2	48	0	97	0	0	0	3	242	276	0	0	0	0	0
YPL101W	1510	1325	261	921	953	0	8	220	6	355	67	916	508	282	15	384	1454	746	490	269	514	75	682	764	0	0	330	516	9	3203	2	0	0	140	15	183	0	351	0	0	0	0	540	399	0	1003	0	237	0
YMR312W	954	668	1588	508	228	0	13	5466	18159	99	25	1	0	135	108	387	550	0	7	364	201	2	52	485	0	431	0	155	48	0	0	0	0	0	25	92	4	0	0	0	0	2	95	0	1404	65	0	0	0
YIL029C	182	151	0	0	175	0	0	0	0	160	469	459	212	2	97	772	462	706	495	108	500	165	198	301	0	889	703	376	10	0	0	6	0	0	40	39	0	0	0	0	9	187	60	0	0	31	0	0	0
YLR050C	870	1269	909	14	21	1610	10510	9	38	32	65	0	0	1	754	341	138	1	517	128	181	298	47	188	0	0	24	2	636	0	0	1	0	22	172	498	0	0	0	2	5950	2068	147	361	0	32	3540	0	0
YCR100C	139	21	0	0	0	0	0	0	0	705	228	284	1234	342	504	1054	131	588	548	460	1011	312	821	507	0	126	4037	0	0	0	0	0	0	0	1	30	0	89	0	0	0	0	0	0	0	0	0	0	0
YCL045C	9720	4571	4838	6954	3150	1120	121	54052	6	546	678	732	971	3877	2887	452	710	756	1783	2008	3704	1726	1426	4747	8100	5037	0	4498	53	222	9	13621	11319	4020	763	598	273	1212	13888	138	211	4163	1430	2041	3848	712	0	48	0
YDR056C	2657	884	1254	8986	1356	10	7823	2357	15060	203	468	213	228	206	784	87	112	728	583	224	703	470	608	1322	18	1952	26	16	0	76	1	0	122	0	444	507	2898	1	0	0	0	377	1263	781	2975	349	0	18	456
YJR088C	1478	1863	450	3648	1076	12	16	3845	27878	494	376	371	482	337	812	83	414	742	18	309	1442	692	420	1152	609	488	0	174	10	1233	0	143	0	1	525	694	0	0	0	0	0	8	416	651	115	541	0	0	0
YKL207W	3040	3121	2976	5477	670	1525	18112	3364	26906	786	1368	1261	993	1914	1247	527	663	3009	977	833	2829	838	1280	1416	1306	1102	916	37	290	3634	1	3046	1	2218	1507	1500	0	15223	0	1	261	1357	810	0	190	124	3144	1587	0
YGL231C	1100	1877	1322	4276	290	1479	6199	926	1569	220	444	388	96	307	287	357	405	748	125	429	1281	138	513	686	79	364	0	483	17	0	0	0	0	1	140	101	1	0	0	0	0	97	321	542	0	44	0	1535	0
YIL027C	212	1602	370	6	13	20	3	1	1356	108	173	42	1	123	0	46	0	182	44	157	252	61	358	309	0	9	0	271	11	0	2	0	0	0	257	236	0	2	1	6534	0	2	78	349	0	179	0	1274	0
YLL014W	47	4	968	29	12	384	2	0	4872	43	17	20	51	72	98	223	105	187	308	106	161	60	76	187	0	35	0	67	29	0	0	0	0	0	17	27	0	0	0	0	0	0	130	0	225	2	0	0	0
YLR186W	1352	924	1082	14	1103	1	454	7	6730	114	2	0	0	26	0	0	0	15	77	0	95	0	19	225	0	26	13	1046	26	0	0	0	0	0	433	859	0	5026	0	0	0	0	116	301	442	608	2851	0	0
YDR512C	67	50	11	8019	1	269	0	65	8334	119	170	157	111	176	221	298	193	360	219	153	350	127	153	217	315	178	0	90	6	717	0	0	0	0	73	95	0	0	0	0	1551	547	115	195	1246	3	2	0	0
YDR516C	3730	2059	2007	249	372	1704	24	4740	324	2246	2149	2185	2427	943	2252	691	1153	1358	299	2078	2597	441	2872	2162	1648	690	2031	652	21	1070	0	0	0	0	295	141	657	0	0	0	237	321	1328	2229	19	1298	0	2	0
YGL200C	3945	4711	1277	13726	2155	1776	253	12928	64393	275	215	620	776	202	391	1043	729	8	507	122	1765	493	1039	848	97	4132	102	1017	2450	764	8	1601	0	737	1343	1484	10046	5	0	0	9353	1422	623	453	695	1523	5811	12474	2
YLR080W	590	69	1089	4678	8	0	0	0	1098	287	187	890	483	655	910	0	0	1286	437	243	354	311	1073	921	330	973	1	898	21	0	0	392	0	0	278	303	0	0	0	0	0	1744	404	492	2084	139	0	0	0
YFL048C	1959	2355	1608	17	1970	478	17	6143	10995	620	409	596	329	1773	24	318	790	2941	1475	520	1947	634	769	847	2063	439	0	184	485	0	0	1357	0	1960	190	114	0	0	5	0	0	19	424	0	1087	178	0	0	326
YER140W	382	0	47	0	0	0	0	0	0	568	363	1	221	40	2303	1	372	0	1026	65	366	0	514	201	722	0	0	4	0	0	0	0	0	0	97	7	0	0	0	0	0	0	92	0	0	1	0	0	0
YLR083C	2771	1102	3112	33	508	1	8574	353	8921	645	96	67	652	1168	395	189	828	0	4	910	745	693	616	893	0	355	0	1134	22	4721	3	3010	2	8406	314	211	1	0	0	89	514	94	2153	673	44	173	0	2	7
YNL313C	751	13	1207	17	148	9	59	25137	0	1	1	4	643	1	283	13	272	0	1531	494	137	743	44	575	0	13	7	1049	1769	762	2	1000	12397	6128	143	374	2	51	0	0	9364	3269	592	1862	307	15	0	0	0
YDR040C	1120	1382	1684	3357	1053	10	4605	530	3044	891	606	840	788	1372	283	1764	1628	911	1682	961	1095	789	2555	389	811	62	2049	345	771	204	22	275	749	3	43	41	44	27	0	98	25	126	1101	389	571	158	3	77	1
YDR039C	1	0	2	0	2	0	2	0	0	23	1	6	16	16	2	2	5	16	17	12	15	29	30	4	1	2	6	4	5	1	0	2	2	0	2	0	0	1	0	1	0	2	8	3	41	0	0	0	0
YDR038C	88	456	322	961	291	26	10	2586	4016	199	19	151	189	275	8	143	157	130	368	209	563	128	222	250	562	1	2	0	0	223	0	0	0	0	18	70	0	0	0	0	2111	34	142	51	1	132	0	0	0
YOL158C	375	1531	2165	1529	258	293	3	8	33815	1789	750	0	2993	2974	210	990	507	950	684	2186	1811	890	2296	1702	209	569	4079	1883	2647	12	0	0	0	0	1619	1960	0	2	18112	0	37794	138	1092	0	0	17	0	5	493
YNL084C	4952	2650	3819	6413	1688	204	337	13579	33456	988	1200	694	614	467	1383	1602	1451	12	1417	809	2905	1599	1405	3157	3200	3445	2702	636	3104	5876	10278	9	7061	0	973	975	0	3731	1	16162	15176	2821	892	395	1501	709	0	317	4195
YGR254W	225846	72268	115546	46430	67386	20615	37259	173430	159878	17395	30224	25008	39948	31096	18344	15917	38020	38693	25142	18289	56530	36702	27039	84108	18980	101149	34526	22304	24845	78492	98888	74082	41442	19797	127504	315852	63156	65421	1335	32150	6978	55195	46490	79928	11242	76205	2568	2805	2797
YHR174W	559005	206402	283481	157945	180122	41925	207341	1138459	1186038	15831	21598	16096	22399	17616	24581	10186	26713	41445	29231	18374	56686	38983	22947	70487	48886	72600	67490	133523	64957	181242	138723	70018	74136	79740	177490	443120	71331	53463	32879	34798	36040	136699	129091	268286	82245	179994	655	11501	1408
YBR247C	604	2	1024	50	56	0	14	6098	0	112	0	0	0	0	0	1	44	0	33	0	48	0	0	187	0	1588	0	21	0	35	4748	0	0	0	264	301	6	3388	0	0	0	0	541	517	284	637	0	0	0
YGR145W	1283	0	71	0	246	1450	24	11538	30384	0	0	0	0	0	0	0	0	0	1	0	44	0	0	372	0	0	0	1143	17	1430	1	2318	1	0	191	144	0	0	0	0	371	493	271	150	0	412	0	0	0
YDL161W	6676	3161	762	2117	273	1372	15	55	218	1310	988	2105	3959	1604	2105	1466	4194	1022	1394	1618	1282	1060	2559	3901	2106	3416	0	375	101	1346	0	2038	0	1	2504	2953	25360	0	0	0	6911	320	2300	2469	0	1109	0	140	0
YLR206W	85	33	33	0	15	0	1	0	2	37	0	0	37	1	0	0	39	7	2	12	210	69	276	18	23	4	105	7	2	0	0	19	0	0	109	11	3	0	0	0	8	0	11	37	9	15	0	0	0
YJR125C	4147	1135	3035	6276	899	1955	17	8	29956	1566	731	1327	1794	1079	2535	649	888	526	2656	1561	2246	1572	3080	3655	460	4039	8641	2021	41	327	8636	580	1	3498	2928	3331	398	149	0	195	1	2075	2123	4169	273	1096	0	0	0
YLL038C	88	168	14	0	0	0	3	1	0	184	70	5	429	605	189	793	66	0	190	161	118	397	347	285	1434	21	0	462	1	1	0	487	0	0	0	7	0	0	0	0	0	0	270	0	0	274	0	0	0
YDR153C	2352	128	2451	1286	652	1249	9	1172	1	581	525	59	268	121	431	267	1189	1222	609	860	1163	414	908	720	622	583	0	2	1	335	0	0	0	1	411	261	155	2	0	0	0	0	463	0	0	881	0	0	0
YGR071C	725	47	635	10	240	178	4	1230	0	285	207	0	20	608	86	19	0	47	593	131	678	1788	614	420	1076	245	0	110	2	0	0	867	0	0	52	9	406	0	0	0	4161	0	227	0	0	0	0	0	0
YPL236C	1159	55	42	1	3	1726	2	2	0	253	209	993	1353	1393	1538	590	228	0	1108	393	1732	2046	995	676	1948	530	0	308	4	0	0	0	0	0	77	217	1	0	0	0	11139	0	317	56	0	0	0	0	0
YOR246C	1479	1873	97	2470	646	0	52	6033	0	279	194	716	1028	1087	1553	366	1906	524	978	590	1551	689	1097	1125	988	638	0	542	20	36	0	0	6	0	53	594	0	0	3	0	0	0	299	0	0	0	0	0	0
YNL080C	946	695	341	738	65	0	6	6	12	859	294	669	379	292	1110	0	176	0	351	774	945	324	1512	891	1007	247	1099	133	3	1	0	21	0	0	598	377	4002	0	0	0	0	101	140	160	0	98	0	0	0
YFL024C	1035	854	635	11	450	0	11	186	0	934	700	1188	1307	965	1749	405	1059	299	1408	740	2628	1525	2257	1083	2731	1516	0	124	1197	0	0	0	0	0	363	288	0	0	0	0	0	2487	32	1	1	1	0	0	3338
YMR124W	5521	3093	1260	6649	1291	0	5301	16813	1	2436	678	745	1049	228	705	374	548	79	1101	1476	738	1565	3183	1798	58	1672	2471	289	6	6664	1	1	2	345	759	730	11	1	6736	1	0	0	823	2350	1161	1379	0	0	0
YIL005W	4824	2682	1896	1812	3118	0	7695	7162	3	825	539	634	2410	226	1634	764	329	860	654	488	1425	1552	1382	1886	1301	761	0	69	2	2	3	0	0	10451	558	192	1676	0	0	0	6627	629	414	56	0	83	0	0	0
YHR123W	3069	542	2024	704	905	4477	114	6	3168	1078	1158	503	900	2873	564	445	1293	137	3209	1340	1911	2995	2153	2657	3468	6273	1	0	0	4559	0	1	6973	4	375	1461	0	115	13150	3	1	193	685	955	43	1048	0	0	0
YMR049C	2692	491	1004	37	154	20	11	6	24	79	0	0	77	0	0	0	0	86	0	130	188	0	226	231	0	1	0	2	3047	4977	1	4099	3	0	826	492	68	7325	1	0	26699	2895	867	894	0	115	0	0	0
YHR032W	1448	1581	632	22	2891	56	3291	18	58	1627	770	1226	243	3110	1581	385	541	620	298	407	3870	1433	2377	1593	391	2598	1	14	166	7254	5	3	3	5792	452	399	0	1	0	0	2556	1806	1194	1	0	1	0	1	0
YDR414C	112	4	1	1248	83	0	0	0	0	435	47	0	1	0	215	66	281	549	528	209	163	318	180	284	39	614	0	67	1	36	1195	0	0	0	3	17	0	0	0	0	10482	0	30	93	0	0	0	0	29
YBL040C	1767	3795	2975	731	1461	30	8977	80	24018	849	536	338	999	952	690	429	156	1292	664	159	845	902	698	842	44	669	1257	112	2	9	0	14	44	14	1170	929	0	0	8	11	1908	814	262	28	0	21	0	0	0
YLR246W	1983	230	0	1	3	0	4	0	1097	520	471	444	35	81	467	1494	726	772	1048	405	990	854	180	1223	424	764	0	104	2	0	130	0	0	0	204	103	0	0	0	0	0	1421	249	0	0	0	0	0	0
YGR175C	4807	1712	2403	3155	2296	92	260	10452	656	526	462	1	651	42	0	85	351	1401	698	643	2476	689	817	1533	0	281	529	903	282	618	1	0	2135	206	339	389	145	72	0	65	0	11	1026	3645	488	1473	0	0	0
YPL028W	13428	3345	7294	7545	4695	3338	2002	19929	22911	1387	942	1503	1179	2098	2554	1359	3422	4597	2230	548	2821	2638	3637	6072	1566	9746	1	2763	3335	7700	125	8178	2263	83	5542	6550	0	1763	22046	5248	8511	7504	3882	4016	2507	6603	32	4354	1381
YHR007C	5422	4229	2062	138	2589	68	39	2650	6552	5772	5220	2465	4315	4350	4993	640	6048	2546	8805	2426	5327	7346	6154	15790	1392	7752	4899	1887	15	1025	1	28	3408	402	3925	4671	445	328	17	0	44	236	3131	8009	271	694	0	7797	0
YMR208W	3345	240	2903	4434	3139	1	10928	6451	24905	486	315	358	584	1	937	116	271	2928	1405	212	616	982	768	870	0	98	0	185	8	13	1	1	8459	3	727	1078	7356	2	0	5	0	491	772	811	1251	622	0	0	0
YML126C	1195	9	695	1178	559	0	13	269	11407	34	155	17	245	98	0	0	1428	205	435	181	570	1305	962	202	0	836	0	293	3	62	59	0	142	0	49	36	0	29	3	0	78	175	23	364	37	308	0	0	7
YMR202W	1927	1645	1953	1172	590	0	8	713	2499	56	134	203	129	398	490	145	827	1356	204	219	1816	1515	1023	465	225	160	0	3	223	683	38	511	2054	1	158	266	0	1	0	4	0	149	477	690	234	139	0	0	0
YJL167W	14850	8629	12164	32174	8314	2985	111	25608	87632	1059	1632	1869	2401	3253	2694	1187	5415	4848	4225	1402	7384	2408	2787	6150	1735	4653	972	2603	46	855	5230	2101	2	3452	3722	4960	0	2	910	11778	422	2130	3150	3987	1449	3869	579	0	4
YNL280C	5274	2763	2585	71	1169	1257	19	2147	1876	471	463	407	1811	1255	1718	3496	3113	4043	3415	1180	2054	1000	1592	3324	1351	2613	3797	0	30	46	386	55	5591	0	1653	2540	3939	3443	7	0	19913	1726	2125	1314	2211	2173	0	24	0
YGR060W	3524	1857	1020	194	869	0	12532	2216	17993	991	842	4	349	469	1493	789	758	1203	2255	603	1734	1914	1795	1745	1510	2212	1	6	721	6	15	6	0	0	3175	3365	7	36	0	0	88	1182	1276	3379	77	2254	0	0	0
YGL001C	4481	1493	3175	2203	2483	410	37	6726	5380	366	125	391	919	921	487	1	814	3861	1207	766	2448	1453	906	3055	2	2002	0	0	0	6651	5	93	1620	0	4708	6967	12219	17	0	0	12	935	516	907	0	1067	0	14	0
YLR100W	4493	2150	610	8945	1681	5	73	2526	1688	279	756	1064	597	1865	1299	1863	1771	2302	1799	441	2621	1772	1149	1618	547	1112	3083	266	4	27	6406	39	3690	1	1553	2081	0	9232	0	17	2301	570	980	1089	0	73	0	0	1952
YER044C	1617	935	5173	2339	416	0	362	4	572	166	500	585	495	293	803	968	658	298	391	366	1236	388	487	1293	161	593	1412	1	0	1	0	0	0	0	1049	898	0	1792	4356	14872	0	902	660	2057	578	829	0	0	0
YMR134W	227	29	89	682	11	155	4	2819	1312	205	190	335	12	432	546	763	533	10	454	241	382	230	424	608	667	961	0	238	4	1	3	5	6196	2	187	291	0	0	0	0	0	455	317	0	0	0	0	0	0
YLR056W	4277	2888	4301	1124	4407	37	17318	8673	4813	1296	1237	865	2811	2749	5366	1409	5286	4658	5809	1950	1701	1679	2038	8077	122	8014	0	0	0	95	0	369	0	1600	4513	4938	528	27	0	0	1050	3135	2258	4887	3628	1702	0	4680	0
YGL012W	9982	4354	4638	64	3116	11	15601	42730	4378	1061	1273	774	1642	2443	7005	613	2629	168	2467	405	3099	2436	2376	3460	292	1809	81	3863	3800	5	12583	3	13	31440	2407	2639	886	0	5	0	9759	3273	2523	2605	7890	1625	0	0	0
YMR015C	1529	1785	915	587	760	6	11	1689	13098	1254	473	221	1426	1282	1457	470	2976	328	2350	433	1750	1597	1889	2511	275	191	0	15	180	37	0	0	0	172	69	57	9	4	0	0	476	374	753	3692	582	605	0	0	0
YML008C	10914	3666	2434	668	1780	2	165	17221	17177	1012	1761	100	2286	2461	3644	1153	3536	7293	3635	1890	2339	3546	1528	8297	1798	3418	2094	2667	53	14	2	1857	12	4120	6839	10288	899	7386	272	6942	15577	1373	3295	6327	2920	3341	1	12990	0
YHR072W	3294	279	112	4493	705	2	8251	13178	30126	1391	521	596	721	884	758	42	1745	2434	917	1500	3227	2360	2172	1503	1099	363	0	0	0	4022	3933	1	0	0	471	210	0	320	0	0	643	3	819	122	0	1206	0	0	0
YMR220W	3286	3402	576	147	479	0	6	29	821	767	445	513	2	691	1666	355	747	879	1169	1073	2469	1978	1478	2425	1505	39	2300	81	1940	11194	2	4	1	2360	873	993	3	13936	1	7473	22402	276	867	345	0	86	0	0	0
YHR190W	10642	4489	9740	19089	3147	3792	6094	720	29	2678	2068	2567	4408	3464	7082	1733	2387	3602	2352	2320	4767	3407	4195	5733	8037	5490	4233	1637	408	1863	5	12273	5	8078	4172	5531	0	14161	1	16138	2164	3769	3635	5009	0	4000	0	2594	1932
YPL096C-A	4	54	35	32	0	296	0	9	83	55	0	0	0	53	0	81	77	1	8	70	132	1	6	31	27	0	0	5	339	0	0	5	0	0	7	14	1135	1416	0	4	0	0	65	0	225	2	0	0	0
YFR041C	279	0	462	4	291	267	3	1	2	137	81	32	4	237	451	49	509	578	10	37	255	184	271	106	4	62	279	14	5	0	0	0	0	0	42	45	0	0	0	0	9	0	0	94	0	57	0	0	0
YML130C	3284	3044	728	1772	1292	518	69	2790	21100	517	329	1337	1351	797	49	258	1903	1712	1104	712	878	3207	375	1062	229	1020	8521	2114	193	0	0	1	0	1	87	402	0	111	0	1	0	900	840	75	31	84	0	0	0
YAR002C-A	2306	1297	1023	2128	732	48	13515	5745	1939	100	152	103	111	10	435	298	276	0	276	44	955	124	106	417	1033	550	0	375	12	584	3	3030	2005	2	547	562	0	0	0	196	3	0	147	4	0	228	0	0	0
YAL007C	3880	1871	5172	5171	1611	4	36	8425	24554	128	29	136	51	596	58	112	658	32	758	109	998	588	242	606	425	1118	2	917	1005	2	0	0	0	1	504	368	0	1637	0	2824	995	1239	510	825	98	430	0	24	0
YDL018C	1768	2	664	4	76	0	6	2	174	197	334	555	298	1436	301	912	646	1245	86	447	1064	257	303	816	46	1248	0	0	1	0	0	0	0	0	315	408	0	0	192	0	4820	4	2	233	0	1	0	0	0
YOR016C	1882	897	294	191	33	768	46	659	9570	71	272	225	642	110	260	90	317	595	207	265	1056	217	223	527	14	166	0	1	100	0	4	12	0	0	214	134	8789	0	0	0	0	1360	77	22	0	0	5	0	0
YHR110W	315	2528	340	190	435	1689	1	191	1	270	484	1175	416	941	704	486	518	726	907	80	1086	492	542	854	417	478	0	86	32	0	0	0	0	0	365	726	0	0	0	0	15	0	258	1029	0	20	0	0	6124
YGL002W	677	1473	48	11	127	0	4260	3435	14924	292	248	261	403	1389	347	705	253	128	1779	260	3469	1036	880	1034	985	1033	2861	3	0	138	0	1	0	0	301	833	0	0	0	0	0	0	271	20	0	26	0	1805	0
YOR393W	0	1	0	0	0	2	0	0	0	2	7	0	0	1	9	1	6	3	16	1	4	2	3	4	0	0	14	0	1	1	0	0	0	0	2	1	0	0	0	0	0	0	1	0	0	3	0	0	0
YPL281C	1	0	0	0	0	2	0	0	0	8	8	3	5	7	11	2	13	3	9	5	5	2	2	8	0	0	19	0	13	1	0	0	0	0	1	1	0	0	0	0	0	0	7	1	0	2	0	1	0
YMR323W	426	0	0	0	32	15	2	258	0	144	393	0	0	442	935	269	372	0	39	36	115	1	192	250	0	18	782	10	109	0	0	0	0	0	30	88	0	0	0	0	0	0	4	1	0	1	0	0	0
YBR239C	1827	14	611	3	15	0	5	0	21	89	0	0	509	0	669	193	0	0	413	96	159	112	350	408	0	0	55	109	4	0	0	0	0	0	53	31	0	0	0	0	0	0	202	1473	0	38	0	0	0
YGR029W	1375	2688	972	3149	277	135	9	2327	0	12	248	215	335	537	814	456	197	144	224	191	798	268	352	406	0	1124	0	329	9	1044	0	1262	2618	1	103	112	0	0	0	0	0	1	162	0	0	439	0	43	0
YGL054C	2946	1820	2306	710	1493	104	5418	667	8656	792	449	862	475	918	1296	582	976	659	473	399	1618	435	542	1072	434	655	828	273	834	526	0	800	0	1	337	225	713	0	1455	0	956	787	605	1359	0	134	0	701	0
YPR037C	308	250	286	6	41	0	1	230	447	42	69	59	352	330	182	85	65	10	155	10	643	971	377	250	2	176	39	1	0	0	0	0	0	0	50	49	0	0	0	0	0	0	211	207	0	91	0	0	0
YML012W	6033	3941	4518	7586	2935	46	124	1877	15086	1227	1739	1154	1286	1477	1039	2217	1492	1448	1694	619	1729	736	1292	3231	1548	2999	11	1868	43	13	1038	5840	461	1545	2531	2231	0	2	8167	4815	3411	214	1014	2249	1	366	0	0	0
YGR284C	4154	4394	3845	2768	795	1105	49	24585	22022	926	689	377	409	1576	736	568	2133	1437	501	620	2951	1471	673	1978	1255	455	2520	518	13	0	0	12	0	0	1309	909	0	1	7594	1	7	3486	161	431	297	496	0	0	0
YML067C	1331	3609	1232	4317	948	0	2	2	23	477	540	414	1196	189	25	752	594	0	548	465	1300	257	867	1313	2	114	0	38	2923	2482	8	2	2905	60	675	832	25	1	0	0	0	66	333	0	12	66	0	5	0
YAL042W	2166	1264	1761	3378	879	1862	3707	3960	15123	251	423	8	2790	831	586	1032	1557	835	865	659	1959	1310	1836	1134	624	773	3177	48	33	1960	57	1594	0	0	404	150	17	1	0	31	0	522	696	1306	2	147	0	0	0
YOR244W	311	5	1666	15	3	0	5	2	0	445	121	0	348	162	35	72	58	2080	0	577	296	632	588	422	47	54	0	1	307	0	0	0	0	0	131	140	0	444	0	0	0	2099	0	4	0	0	0	1	47
YNL125C	4980	1530	325	7	89	921	13	7	0	846	447	4	1615	2222	3936	2217	42	0	1450	795	1652	1208	1776	723	97	1	0	0	0	6340	1	0	9	0	524	129	861	0	0	0	0	990	706	129	1	0	1	0	0
YMR219W	3789	1672	683	1454	815	2292	5712	862	1851	2517	1019	321	1803	962	896	637	1358	409	889	1719	1286	1267	1932	1951	1460	77	4625	1	90	1	0	0	0	1210	1326	1263	0	0	0	0	6582	180	691	1722	1440	1653	0	0	0
YDR363W	205	198	629	2	745	914	3	0	0	475	554	458	0	439	273	583	616	1	560	161	335	622	759	386	0	289	1	8	2250	739	0	1168	0	1	14	200	0	0	0	0	3	0	70	0	9	35	0	0	0
YOL017W	617	136	96	512	10	466	229	201	523	270	35	89	122	2	5	482	185	2	998	52	190	212	296	381	7	1289	1802	11	36	4	0	65	0	46	261	84	4	0	3	145	18124	1125	6	3	0	8	0	0	0
YDR365C	1218	839	329	4	1275	340	9	2186	25237	803	822	0	3036	2874	2513	0	2387	1	407	922	1538	0	239	1639	4165	3231	0	822	2283	6105	1	9625	3	3803	940	722	208	1	0	0	0	1399	1508	283	0	942	0	0	0
YNR054C	889	833	311	5	36	0	22	7195	2	69	0	0	0	0	0	0	0	0	4	10	11	0	9	390	0	1	0	0	0	949	0	2157	0	0	216	49	7998	48	0	0	1	0	142	201	1	294	0	0	0
YIL151C	547	283	2060	2488	633	1943	2	3	29	1363	713	919	1120	260	1984	198	2130	374	1745	643	1732	1322	1951	1139	2150	101	0	0	36	0	188	0	0	1	65	71	2926	0	0	1232	0	143	291	0	395	781	0	310	0
YKR096W	2141	3445	467	709	477	1	10	4	12130	2880	443	436	3911	1583	1880	736	3196	1	1462	2875	2432	1829	2133	2020	2235	1611	4793	127	56	1	12552	0	2532	3	79	312	1802	0	183	0	7	4600	75	3	406	1089	109	0	0
YGR098C	778	1340	1082	26	132	0	13	4323	0	714	0	0	0	722	0	263	1055	207	646	720	262	0	211	440	0	140	0	0	0	0	0	0	1	1849	195	111	0	0	0	0	0	510	23	0	0	0	0	0	0
YJR017C	1554	523	765	6586	420	428	12	294	12262	89	196	225	737	494	556	573	386	51	876	327	746	257	914	450	310	1129	582	314	769	151	0	0	0	512	123	186	0	0	0	0	2150	719	342	0	9	361	552	0	0
YLR233C	200	1097	2	2189	0	0	33	1	0	267	1	103	0	1	2	492	1794	1	835	564	277	604	432	233	66	240	0	730	5	0	0	0	0	0	4	101	0	0	0	0	0	59	107	0	0	0	0	0	0
YIL009C-A	160	276	132	517	14	111	2	551	7	136	33	119	135	348	56	48	239	1	416	137	525	129	226	167	1	185	0	16	15	13	0	5	0	0	8	61	213	1	28	7500	0	133	78	0	0	0	0	0	0
YHL010C	1242	12	149	819	18	0	25	10558	0	84	1045	404	423	28	929	835	2121	6	636	377	232	354	817	454	30	10	0	0	0	0	0	0	0	0	180	172	0	0	0	0	0	0	1207	413	593	9	0	0	0
YBR026C	6108	3600	4005	3620	1313	4262	21	214	48554	1328	1230	640	1369	2222	1829	1174	693	1523	284	1858	1609	363	1479	2778	113	4466	711	218	67	0	37	0	984	1	2636	2864	351	0	0	43	444	1745	673	26	0	1501	0	0	0
YOR051C	3436	470	2080	56	1239	0	57	4	21068	246	158	206	101	112	20	247	90	1823	137	286	701	0	301	751	0	1005	1144	628	7	860	12590	35	0	357	806	648	0	0	0	0	3	7	839	761	125	339	0	0	0
YMR111C	1313	1576	2	5	15	0	3	74	0	275	467	649	880	1296	342	387	215	119	514	222	1049	441	485	747	0	1	3897	993	11	4	0	1477	0	0	247	112	0	0	0	2770	0	614	271	0	1	486	0	0	0
YDR518W	3164	207	2898	12	1455	2947	3907	2760	8331	82	514	436	522	896	106	0	772	3022	460	375	1853	770	877	1717	0	1772	1	0	0	3745	2	0	4	675	1039	830	0	0	0	0	0	1726	976	1423	2	275	0	0	0
YLR300W	23384	7763	12510	2732	8204	2718	168	47248	10651	2797	1622	839	5070	7084	7186	1240	4658	4582	7537	6493	8289	3359	3139	8580	6903	2473	1753	5020	3357	4686	4253	1313	11034	3770	388	492	2179	89	885	0	357	1355	3126	10564	4321	1254	0	0	0
YDR261C	1793	3412	4818	40	669	1012	27	11329	2	1180	1386	0	1073	1852	135	1106	1312	1462	2337	1706	2073	1666	1038	1685	1	2263	2857	719	219	1	0	0	8	0	563	250	6354	0	0	0	0	929	646	664	1	0	0	0	0
YOR033C	765	21	216	2674	14	0	5	403	0	880	613	0	1342	1326	4	879	947	1984	2154	937	956	1	641	826	717	3036	20	1903	465	2923	7111	7	1	2783	25	220	0	892	0	0	1	1	643	797	0	129	0	0	0
YBR163W	755	6	0	384	519	681	10	4684	0	527	294	547	776	821	580	40	298	0	962	661	729	0	909	775	1075	2259	0	93	0	0	0	0	0	0	90	229	2773	0	0	0	1	0	520	10	0	1	0	1	4183
YJL085W	837	2191	457	1484	476	686	5	174	0	841	15	1111	65	1127	1228	170	920	101	462	632	745	887	953	765	0	0	0	6	3556	0	0	4	0	0	80	190	0	0	0	0	0	23	778	0	0	0	0	0	4
YBR102C	839	240	728	5	4	0	5	1735	30	154	595	206	291	452	2139	420	1584	0	97	1014	1176	2306	1631	1029	1792	3527	0	493	292	0	86	0	0	0	736	209	0	1	0	0	0	341	238	6	3627	0	0	0	0
YDL121C	661	773	420	2035	43	156	5690	331	56	0	1	11	0	0	0	0	1	0	20	5	380	190	46	36	0	30	0	449	45	0	0	0	0	0	110	45	0	0	0	0	0	113	260	33	0	0	0	0	0
YOR317W	17702	7832	14019	15830	8390	647	63	3410	47680	4894	3141	3475	2038	2400	3184	2518	2725	4928	1237	4718	4101	2400	4686	3940	462	2790	4306	926	272	2	2	913	2419	0	942	1350	80	1575	0	154	1	1087	2046	9912	1531	2242	1718	707	6
YER015W	280	216	0	0	266	0	9	4298	1	867	232	639	203	176	0	1282	0	125	1457	168	380	483	471	326	0	1880	0	0	57	3697	3	1	1	5293	176	95	0	0	0	0	0	286	532	0	0	1	0	0	0
YIL009W	393	5	1043	458	199	1	25	5582	2	913	0	799	88	1396	0	0	153	640	3	69	162	703	842	830	0	0	0	387	5495	0	0	0	2722	2	109	45	0	0	0	3048	1	0	439	0	0	0	0	0	0
YMR246W	5207	656	1213	57	2626	140	21	21	947	2647	852	2622	2087	898	1414	8	5372	999	2968	1368	2114	4094	5239	5439	5846	5054	1	1592	8	24173	339	3773	0	3	2119	3029	45521	43816	4	26	24431	1	4178	16621	5571	7287	0	1	0
YFR019W	2052	3431	1897	1731	1035	1555	17606	11580	0	1040	177	603	326	472	47	291	630	407	749	2564	738	193	779	1010	3035	43	5647	190	1	0	0	0	0	0	63	91	0	347	0	0	0	1600	1023	0	0	38	973	1669	0
YDL045C	1262	1404	1480	512	804	0	14	3006	3	764	694	1449	1151	1374	955	746	1200	1969	323	242	777	1022	795	850	2294	132	67	141	1315	0	0	0	0	0	534	745	0	0	0	0	0	1779	178	2	1217	316	0	0	0
YIL019W	566	0	961	11	13	0	11778	3673	4	4	22	0	0	0	0	199	0	0	460	10	26	288	0	144	634	48	0	0	0	0	0	0	0	0	107	59	0	0	0	0	0	0	194	0	0	0	0	0	0
YDR021W	174	58	63	2	4	0	17	6743	13	79	1	0	0	0	0	13	0	0	31	2	44	0	0	121	0	0	0	0	0	1399	0	535	2	0	201	66	0	0	0	49	0	0	12	0	0	267	0	0	0
YNL023C	679	87	1224	7	7	608	1	84	0	20	98	0	1085	0	0	149	67	1469	813	936	410	0	59	98	1097	239	0	893	150	773	0	1	0	0	33	59	0	0	0	0	0	969	1483	0	415	14	0	0	0
YDL166C	134	28	27	2883	105	70	17	1804	0	31	1	0	0	21	0	0	0	0	226	185	130	3	0	156	1	14	0	781	30	0	0	0	0	0	90	125	0	0	0	0	82	85	30	0	0	518	0	0	0
YJL157C	4165	291	354	4	78	0	24	1612	555	415	502	0	346	255	371	686	1368	512	737	864	1457	2043	908	1747	3610	438	0	281	2	0	0	0	0	0	361	161	0	4	27217	3	0	3	296	0	3	346	0	0	0
YLR238W	205	477	746	1	34	35	1	0	0	756	164	464	395	752	0	972	658	0	682	834	324	304	446	497	0	0	0	0	0	0	0	0	0	0	196	206	0	0	0	0	6184	570	0	0	563	0	0	0	0
YNL127W	1134	345	440	6	20	373	2	7	0	481	1214	115	649	1368	16	486	1116	1	874	1019	1258	556	1611	1190	76	620	7351	628	6	0	0	0	1636	1	592	316	0	0	0	0	0	0	766	0	0	182	0	0	0
YMR052W	650	21	0	0	78	1	2	331	0	85	60	70	26	3	0	70	138	2	34	73	83	6	120	307	341	0	0	0	0	0	0	0	0	0	44	13	0	0	0	0	0	30	74	0	0	14	0	0	0
YFR008W	277	0	503	3	39	350	3	1	0	283	252	269	255	100	600	31	112	58	151	211	532	253	409	436	776	139	188	258	6	0	0	0	0	0	167	43	1	0	0	0	500	0	206	0	0	0	0	0	0
YMR029C	3472	136	2028	2263	269	1027	17	759	0	1511	513	2107	1989	1840	777	1200	1088	1031	1903	586	1747	655	782	1603	977	4	0	97	5	0	1	0	0	2	633	211	2	0	0	2	0	126	588	1280	1236	878	0	770	0
YKL182W	62038	23990	30215	12912	19504	8258	10444	35949	65304	13781	1729	3473	19441	8421	8477	1228	11925	12222	10114	15386	15139	15869	16071	27538	23466	31728	1559	8832	3605	12022	15245	13323	25832	19569	8855	10841	31620	15024	4745	1935	23442	15876	22334	29948	7178	14390	5512	12897	1
YPL231W	46332	18448	20449	13213	8588	2681	199	22608	54273	14900	3508	5717	14940	12735	11141	4709	22100	7327	26583	11483	25972	49097	28415	46237	40700	56028	22767	17568	8516	15566	7838	14190	15099	18659	8044	11956	4858	22277	5027	29062	14195	17175	29574	54864	6184	16605	1387	2763	1395
YBR041W	3365	3523	4124	5914	1697	18	68	543	3314	1271	595	1045	1987	89	750	917	4091	3500	1387	916	1818	1937	1745	902	0	764	229	1233	304	0	0	15	954	10	227	204	0	31	414	0	328	278	988	408	908	447	0	0	0
YKL187C	251	2	59	125	35	0	1	0	840	437	99	0	0	63	208	1365	15	0	464	127	306	28	38	182	0	596	276	383	5	0	0	0	0	0	157	17	0	0	0	0	0	86	238	364	1	65	0	0	0
YER183C	371	754	675	8	55	2	3	15	8	261	231	187	256	3	795	142	577	214	307	233	1098	165	308	161	310	296	53	0	0	108	0	0	0	0	95	62	0	0	0	0	1	0	103	7	947	198	205	0	0
YKL060C	362619	157635	190023	125990	75817	34001	113941	676683	812371	17729	14996	10707	20518	14878	12362	8315	32843	21716	14482	15833	77204	45926	32803	52816	21750	40842	25322	48691	30708	72960	58955	25538	31084	23250	90163	149971	21916	10163	3953	11522	11966	17346	110712	159323	26622	105198	2120	6590	1726
YLR377C	137	0	0	0	99	0	0	1	0	256	129	123	836	154	1	0	931	0	15	303	380	156	290	129	0	0	0	0	0	0	0	0	0	0	0	0	0	0	0	0	0	0	141	0	0	0	0	23	1
YJL155C	3792	848	1412	6048	722	2340	15	6215	4	1507	713	1926	1516	902	2271	1482	745	948	1877	1682	2613	2258	1815	1324	1788	5127	2381	668	10	0	0	0	0	0	483	547	0	0	0	0	1885	1619	751	723	0	750	0	10	0
YDR339C	97	328	364	3	615	0	0	231	2649	133	56	0	160	374	52	0	85	508	187	0	233	0	60	124	90	0	29	677	20	31	0	0	0	0	204	97	0	4	0	0	0	0	185	232	0	240	0	6079	0
YLR051C	156	656	704	432	365	0	567	133	0	118	0	0	126	124	0	0	1	9	243	31	62	162	5	323	0	8	0	0	0	1	0	0	0	0	2	80	0	2302	15	0	0	0	230	0	20	144	0	0	0
YMR277W	1046	45	1021	3565	375	0	5	5	4	390	288	1023	773	130	871	2108	1700	2414	0	579	601	367	725	633	0	619	0	1	0	0	6	878	0	0	315	498	0	0	0	0	0	972	197	0	0	4	0	0	0
YPR062W	1347	762	1722	1784	66	2212	472	123	27537	367	406	20	321	126	9	201	141	824	506	538	725	247	565	808	818	590	9	966	1115	1332	0	783	786	2518	814	1228	0	7	1	402	3843	448	224	1418	2807	374	2845	17	56
YER056C	9365	4608	4961	2580	2075	1219	13093	18042	31746	1817	686	219	1	1433	0	196	536	2494	1380	777	1474	735	1683	1186	6	3047	0	19	8573	1004	5	1	0	7740	985	1719	5661	177	0	0	41	1058	4542	1500	5290	344	2	307	6538
YER060W	414	82	5	0	302	0	2	1	0	2301	447	298	510	854	2000	547	127	0	1091	2628	910	542	2028	797	0	2267	0	0	0	0	0	0	0	0	290	120	1	114	0	0	20519	0	934	0	0	83	0	0	0
YER060W-A	0	1	1	0	2	0	2	3	1	309	306	417	6	97	606	294	132	1	37	198	225	413	621	155	105	2	0	0	13	0	0	0	0	7	11	43	2	0	0	0	759	2	2	0	3	0	0	0	17
YDR539W	3115	2174	2291	15	2178	0	20	3	38	706	1	0	742	1762	801	241	204	1132	1090	820	904	0	880	1100	0	588	1	9	1	0	0	0	0	0	308	690	0	0	0	0	1	896	607	0	1	79	0	0	0
YMR144W	189	757	1	1	82	0	2	16	1	184	145	29	8	543	0	217	223	0	185	37	145	160	19	116	0	781	0	8	1	1719	0	0	0	7	101	1	0	0	0	0	0	0	55	0	0	293	0	0	0
YCR028C	350	319	75	391	278	0	2	316	0	675	732	0	1873	11	1067	950	49	2179	2972	114	611	1317	749	795	1	1888	0	0	0	12	0	0	0	0	126	105	0	4	0	172	0	455	570	545	1	1	0	0	0
YBR101C	1836	591	926	800	983	25	7	171	659	160	317	326	250	179	469	9	768	803	276	696	924	3727	386	827	2407	395	5527	3645	157	2448	3	409	0	0	944	994	0	915	0	0	0	979	497	168	518	680	0	371	23
YMR058W	25523	5600	5363	3783	9491	1389	12526	17529	17496	2544	2790	1629	14569	10663	18433	6519	16054	2558	9760	1755	5829	10681	9320	4411	2801	4053	1	157	7106	18578	15068	2265	10188	14922	2050	1267	777	26351	4884	133	16421	18	3902	1459	2721	326	0	9758	1
YMR319C	2726	1383	936	8	596	0	16	4030	11	1895	355	2053	2387	2966	897	1979	1158	354	482	1070	1155	489	1649	1727	6406	431	0	41	3732	0	14506	5574	1	0	778	245	23	971	3875	0	0	1197	849	2000	2578	1605	0	0	0
YFL041W	3631	624	1404	2187	2925	785	199	18894	13482	791	1035	199	1258	1012	2522	2867	1701	1640	1506	340	830	1402	2366	1674	3237	3932	2139	2665	2617	0	1014	127	1	2710	516	508	11633	0	0	0	9283	3091	2463	287	5157	261	0	10	36
YOR390W	329	17	62	0	0	0	1	0	0	1	108	28	327	59	279	24	7	0	84	4	37	0	179	137	308	0	0	0	0	0	5	190	0	0	12	43	0	0	0	0	0	0	51	0	0	0	0	0	0
YPL279C	58	0	12	0	136	0	0	0	0	59	2	1	13	173	33	14	259	1	309	106	35	0	183	60	140	0	0	0	0	18	40	6	0	0	2	8	0	0	0	0	0	0	1	0	0	12	0	0	0
YPR104C	121	229	45	2	345	5	2	44	0	518	328	187	2330	376	19	165	226	0	422	552	1138	0	919	478	646	3	0	1	651	0	0	94	0	0	33	77	0	0	0	0	0	57	466	430	0	0	0	0	0
YGR131W	0	0	0	0	0	146	0	0	0	4	10	0	127	6	8	100	0	200	73	63	32	0	1	66	0	1	0	0	0	0	0	0	0	0	125	117	0	0	0	0	0	0	401	606	0	467	0	0	0
YCR089W	1405	453	246	59	524	1	42	8731	230	1571	100	318	1079	2	0	0	0	617	0	1488	671	523	813	737	0	599	121	0	0	0	0	0	0	0	38	156	0	0	19	0	0	0	309	0	0	0	0	0	0
YNL325C	474	706	0	2	28	0	8	1086	0	133	295	292	454	399	1454	831	4	3	756	222	418	4	719	80	1	0	2156	0	0	0	0	0	0	0	5	91	0	0	0	0	1	0	53	0	0	64	0	0	0
YDR130C	777	22	3	0	63	0	8	5	0	239	209	73	218	3	371	2	283	1	109	511	474	164	186	333	0	156	0	138	1	3	0	977	1	0	90	121	0	0	2	0	0	17	163	3	0	0	0	0	0
YJR093C	761	0	23	1	9	4230	12	3132	3249	409	456	1057	883	1363	845	496	465	221	1818	208	556	628	1027	879	696	445	1723	307	5	0	29	0	1608	2	384	364	0	0	1	0	228	1288	107	93	386	643	0	0	0
YER032W	1537	2	384	1674	98	0	2	276	0	579	148	972	0	1527	0	14	114	0	0	425	528	1680	166	977	1385	0	178	3	1553	0	4686	0	2	0	20	58	0	0	0	0	0	1172	498	1	2	2	0	0	0
YIL065C	287	444	562	4052	169	26	10078	141	14094	167	237	453	301	112	246	236	70	1391	252	274	813	62	182	645	150	315	188	4	334	0	0	84	0	0	515	411	0	0	0	14	0	0	573	519	1057	710	0	0	0
YDR534C	593	388	0	1	0	55	1	0	0	627	291	565	822	12	1336	9	54	62	323	1137	1149	1	2162	380	6	0	0	0	0	0	0	0	2152	0	4	50	0	0	0	0	0	0	21	0	0	0	0	375	0
YOR382W	1217	1840	1213	23	242	950	1729	3	18313	424	11	60	169	15	101	832	786	217	19	473	3949	149	290	170	1	84	9162	1	0	1822	76	1092	0	0	1165	1784	4664	0	0	0	7203	0	193	300	2748	288	0	0	0
YOR383C	2328	1094	962	10	1061	882	7	3	10293	1399	718	433	1042	288	1182	2226	910	60	865	1702	6612	1897	2904	1123	272	1717	5606	1	0	0	39	0	0	0	1590	1968	3	9163	1	0	9	20	601	0	104	646	0	1010	2
YIL131C	16	0	50	1	24	2	11	2842	0	87	216	436	492	781	0	0	0	0	61	426	54	0	0	243	169	0	0	916	4	4657	0	1	2	1	127	41	0	0	0	0	0	0	298	0	3	0	0	663	0
YNL068C	1550	355	948	13	82	0	4	4	0	158	0	0	801	4	0	702	671	0	54	298	181	543	409	366	2273	440	4983	2	0	0	0	0	0	0	197	319	0	0	0	0	0	9	66	1492	0	14	0	0	0
YLR342W	72475	26754	40989	23693	48376	5359	509	121405	146919	9732	3163	1024	7279	4207	3119	1449	9465	3598	6572	6717	9770	15048	10459	11271	12662	11953	60	18119	5052	1188	22879	15119	42876	5891	3015	2480	41508	47946	7189	8552	4561	14920	14125	13384	13945	6247	0	5293	0
YMR306W	247	0	154	0	0	0	0	3	0	1	205	62	6	0	0	23	111	1778	299	142	190	0	296	494	0	0	0	0	0	0	0	365	0	0	44	46	0	0	0	0	111	0	132	77	0	0	0	0	3827
YPL221W	13175	2729	5674	4846	2231	1178	5696	30304	34158	2609	1611	2343	5040	3177	1505	4216	8675	839	6437	3711	4931	2368	8785	2360	1526	529	3557	10538	3621	2391	11	1328	414	19675	920	295	283	19533	59	2	13647	909	3403	4104	1	474	0	0	0
YAL053W	7512	8771	8858	4345	3151	345	316	19067	651	1428	553	440	1815	3353	3133	1794	2375	2443	4959	1272	1970	2062	3781	2278	2912	377	2884	1983	886	1	860	2	1	851	1474	720	14705	3913	0	1	2630	8274	4573	4089	1209	266	0	0	0
YGL139W	1064	4	469	2	1112	16	8	1612	0	11	464	168	753	545	328	110	619	244	521	966	803	767	1369	539	145	94	0	183	6	1392	3	0	1582	198	161	113	0	31	0	0	0	1	1016	0	1636	179	0	0	0
YAR050W	36	503	25	132	17	2436	2	1	0	298	104	3	40	863	819	40	82	370	680	217	194	4	812	440	0	429	0	0	8	0	0	0	0	0	445	166	894	7	0	0	0	1	1256	171	3020	2	0	0	0
YKR102W	643	424	0	1	24	248	1	65	0	536	0	155	0	295	1	0	0	0	1459	233	324	36	2016	191	0	0	0	0	0	0	0	388	0	0	50	6	0	0	0	0	0	231	0	36	0	0	0	0	0
YIR019C	266	4	0	0	47	0	1	0	0	1232	35	1	0	1	607	0	1	0	54	433	164	0	437	208	0	55	0	0	0	0	0	0	0	0	25	43	0	0	0	0	0	115	466	0	0	265	0	0	0
YHR211W	140	642	0	4	50	128	15111	53	0	847	370	0	276	2	1002	185	1989	3	670	77	255	1	694	592	0	1	0	0	5	0	0	0	0	0	16	185	174	6601	0	0	0	0	176	0	9	699	0	0	0
YAL063C	117	649	2	4093	0	2	16	0	0	673	178	369	1208	777	279	69	533	188	301	239	179	111	734	747	0	585	0	0	403	0	0	0	0	0	19	344	14906	3	0	0	85	1	315	3	82	4	0	0	0
YBR008C	111	3047	33	5226	1998	2708	24	7571	75576	1159	319	156	652	5054	976	1209	1878	3491	2811	297	4603	6570	5940	936	11891	20875	66161	69154	37995	0	1	444	2	5278	518	674	0	0	7	5620	5922	84822	3493	5	5763	18	0	0	0
YIL134W	226	0	36	0	1	1	1	0	0	73	37	235	160	451	354	398	6	209	198	43	223	0	124	181	0	157	0	1	0	1789	0	5	1	0	21	48	0	0	0	0	0	0	11	0	0	18	0	0	0
YIL098C	187	0	1	1180	41	0	0	0	0	27	57	88	12	230	362	7	55	189	2	96	314	73	185	285	0	349	2	141	6	0	0	0	0	18	19	15	0	0	0	0	0	118	62	0	0	11	0	0	0
YDR236C	211	2068	629	9372	110	0	1	0	847	263	233	463	622	11	402	139	655	60	51	614	556	276	455	339	280	867	0	94	2	6	1	0	0	0	212	288	0	3	0	0	0	0	92	0	0	209	0	61	0
YHR176W	99	373	1108	9	32	0	3	2976	0	2505	1275	1172	2538	4061	940	4367	9308	1478	8877	2379	3197	4068	2341	3180	6896	4101	6	0	0	0	0	0	0	0	547	407	0	0	0	0	0	1391	536	0	0	962	0	0	0
YER182W	412	71	824	10	9	325	2	4	24	181	221	637	5	92	398	0	222	0	96	19	501	1	271	315	2	4	1027	0	0	0	0	72	0	0	85	8	0	0	0	0	0	90	414	0	0	0	0	0	0
YDR070C	337	1103	590	10807	15	296	0	0	3368	836	1741	479	2947	2726	900	5622	182	802	1591	451	1787	87	1355	2375	370	1194	4196	0	0	2876	2	0	0	0	364	92	0	0	0	0	0	0	32	0	863	257	7860	9163	2727
YBR047W	41	0	0	1	2	3	0	0	0	58	53	56	40	213	77	490	546	3	230	117	167	12	272	10	0	3	1161	4	597	0	0	0	0	0	6	6	0	0	0	0	0	0	20	0	0	0	0	0	0
YLR077W	2199	0	4	0	3	0	4	3	2	980	623	240	21	356	1542	31	0	109	492	794	1181	1273	317	1126	15	1627	441	44	1	0	12	0	0	0	257	316	1	97	7	0	8153	0	261	4	711	0	0	0	0
YLR454W	4086	5727	1927	47	1418	1885	59	12970	2299	6435	1095	1963	5006	821	959	2213	1598	677	1964	3024	2315	503	3466	2272	6027	2451	0	403	2874	762	8	4567	1	0	195	530	13685	4	3	15561	56	1504	1882	631	0	1292	0	0	0
YPL103C	1376	726	12	296	5	38	15	4899	4057	67	633	115	1077	402	676	385	559	450	633	593	2360	0	934	387	1	45	0	0	0	1718	1	0	0	0	261	306	0	0	0	0	1595	4749	437	1970	0	519	0	2	0
YFL046W	1094	159	882	2576	72	0	660	2698	375	307	112	256	43	15	274	237	228	577	596	318	723	348	532	755	1	7	0	641	25	88	6	46	0	0	224	273	0	0	0	0	0	0	244	0	0	392	0	0	4
YJL161W	724	1250	11	4	13	1	0	1	0	94	664	33	94	594	675	310	404	125	56	182	695	416	533	265	5	756	0	365	15	0	0	0	0	0	167	135	894	0	0	0	0	85	223	0	1032	8	0	0	0
YPL222W	590	605	761	8	273	0	1	1	1	1440	313	867	2005	1794	40	522	1780	1970	990	1457	3403	133	4535	1331	1892	481	746	26	3	0	0	3	0	0	31	29	0	0	0	0	0	93	317	0	878	1	25	201	0
YNL168C	3445	1857	1699	6976	547	938	20217	502	18360	302	104	658	329	202	2907	563	353	683	1452	125	1163	1772	829	1145	319	2985	1231	41	1	2181	0	0	0	0	871	1915	51	0	0	0	12321	1830	381	1879	0	251	3718	1	2498
YMR221C	2529	813	2068	18	166	0	2588	4594	0	871	77	0	782	203	675	719	1400	2	1165	418	824	680	1075	1038	571	148	0	206	2732	0	959	0	0	0	198	105	4	525	0	21	0	240	1041	583	0	0	0	0	0
YDL222C	2562	1308	1626	801	1369	25	15	3	0	5470	1916	2623	3400	2613	1938	4940	756	284	534	4089	5286	346	12896	1246	0	228	6494	0	0	0	937	0	0	0	212	188	335	37	0	0	0	91	298	0	5	21	88	326	66
YKR049C	125	622	1466	170	42	0	1	62	1	133	143	146	407	87	157	358	404	129	492	43	598	424	616	480	518	336	1215	362	72	1	2	0	0	0	314	322	5087	13	0	0	4445	0	365	510	0	506	0	0	0
YGR052W	776	2	418	7	37	218	6	4	4763	341	740	788	172	0	248	27	0	1008	120	409	1192	0	2204	188	0	260	0	379	8	0	0	0	0	0	98	64	0	0	0	1	0	0	282	37	0	70	0	24	0
YER004W	3545	4072	1790	3174	1109	1480	14362	10086	57	288	114	325	584	1184	635	1013	869	973	1424	567	1680	775	766	1353	1245	2750	1080	1534	1642	741	18	1	7493	14	1486	1991	0	2	0	17137	1	3115	1421	152	303	1491	1020	86	3
YMR020W	4196	1221	1705	2451	233	0	162	23	9110	649	396	596	33	1231	232	108	1435	1210	646	842	1525	471	919	1441	91	20	5377	1686	20	969	3	0	1	0	1766	1523	0	0	0	0	0	8	470	115	0	783	0	0	0
YDR110W	914	2	247	4700	2	80	4	2	1812	455	1293	1622	630	520	574	0	1859	74	262	634	457	0	1056	515	0	128	0	0	0	0	0	0	0	3	64	21	0	0	0	0	0	0	700	667	1698	249	0	0	0
YNL256W	1927	1415	607	955	393	214	101	149	17502	1392	1787	598	2416	1685	1201	596	3121	1875	2562	1835	2757	1618	1726	1954	3928	265	16	706	30	24	18	2	29	0	234	238	8	0	0	3	20	1438	1489	23	0	962	0	13	0
YGR267C	7299	4855	2996	1619	378	660	197	13201	13954	1089	730	1473	2071	1384	1849	542	670	1833	1737	963	3933	1571	1637	2906	5000	1506	973	1316	2505	371	0	707	1	4069	2144	3795	0	7020	1	2400	4369	780	1491	1567	0	306	0	25	0
YMR113W	601	547	904	1718	24	0	3	0	2	222	125	549	607	406	1045	302	1347	0	43	32	1425	1784	1813	425	0	1092	515	984	19	0	0	0	69	1985	284	333	0	0	0	22	0	60	410	0	0	499	0	0	0
YKR009C	1368	789	6	2938	631	0	50	1	46	865	53	496	1	906	1	433	451	1088	281	374	774	567	2773	357	133	1584	0	89	2	0	0	0	0	0	75	123	0	37	0	2273	0	326	152	0	0	108	0	0	0
YNR047W	2762	165	55	68	969	0	7	26	2387	376	887	1178	1474	1	566	770	2107	0	702	936	215	1182	1639	1130	511	670	3990	1496	12	0	0	0	0	0	234	100	0	0	0	0	0	0	137	616	0	0	12	0	0
YNL135C	793	2453	2698	919	88	3039	2318	1404	81169	413	300	397	176	394	756	348	576	658	321	214	1206	784	627	1386	985	3949	2664	1417	1472	17	1637	2031	858	1246	662	896	1892	2128	1	331	2	3930	1254	989	662	429	1636	125	867
YDR519W	300	981	469	2957	87	1080	422	588	3476	47	228	355	433	144	308	0	428	302	328	76	1000	316	68	378	542	356	3	20	79	0	0	66	0	1	140	192	39	0	0	0	0	0	239	96	482	22	0	0	0
YML074C	12513	14017	11578	4060	3012	1197	2629	15670	64703	1080	615	654	374	1140	879	1122	885	1410	356	654	2209	1522	997	3263	1986	3920	3	3541	1516	3049	229	5456	1	4296	2214	2848	1211	9350	0	0	0	4609	3575	807	6148	1991	0	4117	1
YLR449W	2825	2767	4899	53	2019	977	18	7991	0	50	131	0	3	0	98	0	0	379	102	85	95	67	83	612	308	906	46	2042	80	43	0	1775	60	0	533	800	0	0	0	0	382	179	943	536	2759	464	0	1	0
YLL043W	89	0	0	2	1096	1	3	1	0	591	460	6	752	160	579	1	366	2	554	350	1204	62	1085	89	102	0	14	29	3	0	0	0	0	0	58	307	0	0	0	0	8	13	404	1	17	0	0	0	0
YMR178W	2255	2040	2199	5741	423	8	23	4906	28794	486	730	1994	878	1760	570	563	875	122	716	252	1606	1019	1062	2421	1380	1964	0	660	15	1	4300	1	3527	1	1163	1545	10550	2688	0	0	2414	1259	1002	894	544	426	0	436	4
YLL029W	3536	1864	3492	27	948	2196	13	191	6085	3348	1032	1487	3987	1962	2129	1472	5677	2369	425	3449	3818	2588	4310	1396	986	2934	9959	771	4	1	2	0	10390	90	515	670	0	104	0	0	0	28	1130	2096	31	1114	0	0	0
YEL047C	676	323	1095	124	120	7	2	1	0	147	37	21	603	0	0	13	164	78	37	244	277	410	511	48	0	11	0	0	101	6	0	0	0	0	51	26	0	3	0	0	0	20	214	16	37	134	0	0	0
YLR214W	22	76	50	0	594	1186	0	2	0	482	380	48	544	0	3243	0	1696	1	3433	129	3620	1	1091	777	2047	430	6022	681	3734	0	0	0	0	136	291	277	36	80	0	0	0	579	546	1	0	0	0	0	0
YKL220C	136	1	2	0	17	0	21	10308	7503	949	159	9	47	1142	1121	0	2349	46	506	415	356	598	1057	316	0	2	0	0	0	0	0	0	0	0	10	35	0	0	0	0	341	2170	2	0	5	0	0	0	0
YOR381W	1016	163	811	1114	6	0	3	1	0	1608	724	293	1	440	27	3151	2859	0	1216	373	968	155	633	829	0	1754	1	0	12	0	0	0	0	0	52	16	0	0	0	0	34248	0	159	0	24	0	398	0	0
YNR060W	28	3	1422	10	69	3680	0	0	0	23	231	264	1928	473	0	0	576	1	0	532	328	532	482	415	0	21	0	0	0	0	0	0	0	0	30	28	0	0	0	0	0	0	73	920	0	0	0	4	0
YOR384W	548	0	0	0	1	0	0	2	0	1206	293	813	1941	1862	2	1134	4839	191	900	820	1382	3180	3174	1060	208	0	0	0	0	0	1	0	0	0	25	71	0	0	0	0	0	95	285	0	0	0	0	0	0
YLL051C	1284	1568	1870	30	1150	0	14	574	6	1373	727	195	1589	4141	1023	5	1368	39	766	1754	1392	2398	1853	1450	1951	1544	2227	26	1	0	0	0	0	0	149	344	0	0	0	0	696	2028	830	9	0	1301	0	0	0
YOL152W	100	6	0	0	202	2	0	1	100	748	416	476	3158	1480	1562	151	6369	482	3976	366	456	789	2526	622	1050	238	97	7	2875	0	0	0	0	0	55	88	0	0	0	0	273	2	337	2010	0	0	0	4	0
YLR047C	240	72	0	0	0	0	1	0	0	271	198	305	1130	75	561	849	1658	0	173	559	267	207	128	563	3765	1632	0	0	0	0	0	0	0	0	20	49	0	48	0	0	0	4	126	18	0	905	0	0	0
YPL141C	351	578	165	6	56	0	1	0	0	453	1	0	171	1695	578	0	977	1	1	207	284	0	470	256	1448	0	0	0	0	3629	0	0	0	3	186	168	0	1	0	0	39	173	690	0	0	576	213	0	0
YCL026C-A	1448	4	612	4	14	0	3	1	2	0	1	0	0	418	933	0	0	0	42	48	313	0	0	45	4	4279	8199	9594	9430	0	0	17	0	0	180	242	5122	0	0	5267	0	7949	936	542	15831	397	0	0	0
YDR373W	3	1	87	2	62	2	0	12	16	5	103	34	31	70	45	31	125	33	31	118	189	181	148	44	1	3	0	0	1	0	0	0	0	33	1	0	0	0	2	0	0	0	30	11	20	17	0	0	0
YLR060W	5256	1822	2710	4394	845	4099	28	6901	14739	859	442	361	1258	1	1301	597	1028	1826	354	331	3025	754	1642	1571	2173	1329	1	2009	1259	2797	1	1263	3	523	368	278	1	0	0	1760	79	151	3404	1217	1045	880	0	0	0
YFL022C	6679	1220	3620	7099	2693	749	9399	2968	26358	639	732	219	2725	139	959	1092	387	2558	885	734	2320	493	1701	1624	81	839	1	3722	818	105	3	9686	299	8074	990	1020	36	647	0	1345	0	62	1512	490	1202	867	0	3	510
YOR324C	123	0	37	1	1	139	2	434	97	19	0	1	52	7	1	0	33	2	72	154	215	483	172	63	59	2	0	0	0	0	0	0	0	0	0	1	0	0	0	0	0	1	9	76	0	7	0	0	0
YAL028W	787	1009	14	354	14	20	23	12332	8	882	782	932	1088	1623	1261	809	1438	475	2088	750	1588	1226	1753	1069	1980	661	0	1	426	0	0	0	0	0	70	79	0	0	0	0	0	0	440	0	0	53	74	0	3033
YOR271C	995	144	675	1386	363	1251	10	268	3058	461	270	229	5	88	3	0	414	729	203	133	343	395	599	499	0	274	0	18	266	26	0	84	30	0	97	51	0	167	0	0	0	0	695	0	381	216	0	0	0
YHR049W	7786	3849	5894	13291	2964	26	12027	7293	1900	491	190	125	121	128	180	1074	122	1103	575	117	721	1128	181	477	2439	525	0	19	2641	184	0	2259	77	1	1872	3015	63	0	0	107	769	2652	749	1	78	1044	0	1	0
YMR222C	784	3	1343	1382	840	0	5	18	0	42	286	80	413	0	357	156	159	0	359	89	949	0	485	211	50	797	0	16	0	100	0	0	0	0	144	140	0	0	0	0	0	0	150	0	0	1	0	0	0
YOR280C	1411	1680	1256	4623	229	22	4	5	1048	9	14	14	125	12	0	0	44	0	0	60	208	140	164	569	0	0	0	1	0	1687	0	0	1623	0	301	224	0	0	0	0	0	871	46	0	0	39	0	0	0
YBR207W	3399	153	977	38	312	2819	9	91	646	273	213	1045	2520	923	2522	834	1500	2669	1660	485	2149	2948	1295	1282	1025	2981	2876	1175	1555	2	1	0	0	0	272	611	0	27	0	3687	7289	243	534	463	0	47	0	1	0
YER145C	7707	1700	3236	1492	1585	1	41	10075	9296	867	520	580	1815	1831	3089	48	5447	5008	3632	72	3929	2447	1301	869	4228	754	626	2	546	1618	2726	143	5	42	198	136	9	419	656	353	1165	2	2512	1171	347	109	0	0	0
YCR076C	667	74	176	3	234	0	5	2445	0	102	91	128	325	669	366	199	50	0	283	71	463	212	440	449	5	93	27	0	0	0	0	0	0	0	11	168	0	0	0	0	0	1119	0	0	1306	0	0	0	0
YBL042C	574	0	3	0	565	3	4	3	0	84	146	0	0	315	20	12	386	0	0	119	294	0	551	200	1	0	0	1	0	0	0	125	0	0	564	541	0	0	0	0	0	0	457	0	0	0	0	0	0
YPL262W	7962	946	5405	9335	2366	0	104	11202	227	1108	900	174	700	1716	0	1960	2135	2739	334	482	2056	1292	1630	2938	3145	3920	5176	653	710	7181	56	9448	992	2	2684	4026	793	0	0	0	0	2274	2582	2548	2327	3179	0	0	0
YAL035W	20555	11608	9726	9239	3821	220	4686	18620	75144	2049	1300	833	4519	1090	2273	2847	390	432	3242	1612	2370	1808	1526	4405	6560	5108	5745	2609	6883	7842	16289	6780	30448	23	4095	3833	1	1482	248	20	22247	7793	8939	5808	10886	1230	2	0	0
YAL008W	931	3471	1210	10469	39	94	11	473	5037	270	243	59	650	168	73	366	74	195	330	233	787	101	735	1022	1437	1444	0	1	9	1	0	1	0	1	1054	1159	0	995	0	0	6487	1590	800	343	579	439	0	8	0
YAL034C	3240	75	809	105	731	2654	9	2	0	2055	1277	1231	1830	1928	156	57	1305	341	688	1730	911	708	2402	1896	401	1749	7568	2193	20	0	0	0	0	0	77	265	125	0	0	0	16311	2066	101	2346	1	495	0	8	7782
YAL022C	1636	19	1435	4373	2287	101	5	3	7997	584	257	0	764	2766	46	116	835	1699	735	95	2011	2970	679	875	234	679	0	348	2252	24	172	0	0	0	543	449	0	0	0	0	0	5	366	0	0	347	0	0	0
YAL019W	1126	4	602	693	180	311	27	6139	820	701	138	1051	0	8	155	0	2	754	1605	170	270	0	74	349	1292	0	0	192	3	342	0	1	1	0	63	137	0	72	0	0	0	81	636	167	535	153	0	0	0
YHR128W	1938	1253	76	1	587	1231	4174	2433	573	10	128	0	0	0	809	626	50	0	0	391	195	0	233	155	711	0	47	50	158	0	0	315	0	0	264	439	0	0	0	0	0	0	297	409	0	615	0	0	0
YBR021W	196	0	153	1	1529	1101	13896	14	23117	85	0	3	1003	6	1345	0	23	16	35	19	721	0	1	139	0	128	0	132	7	9	0	2	18	0	322	14	0	0	0	0	0	0	695	77	0	0	0	0	0
YCL027W	1	3	1259	12	791	1316	1	0	0	3	41	0	0	1	1597	1056	0	296	0	159	192	0	148	272	0	811	0	74	2	0	0	0	0	0	27	225	0	0	0	0	0	0	1	169	0	0	0	6	0
YBL016W	1048	344	1076	17	649	2271	19	8302	0	301	201	2	458	0	911	206	209	0	9	371	1036	0	206	492	654	1183	0	8	0	957	3	4424	3025	1	174	384	0	0	0	0	0	0	3	0	2186	0	150	3	0
YIL097W	702	2	1089	246	281	222	1	2	1	494	790	1460	646	1590	423	1167	2375	0	1128	1054	1083	1708	1234	1048	489	1222	2979	0	0	0	0	1	0	0	147	289	0	924	0	1	0	0	341	121	358	6	0	0	0
YHR059W	259	13	0	0	29	0	0	1	0	1	0	2	34	17	0	130	0	0	0	0	222	0	23	82	0	70	21	0	0	0	0	662	0	0	2	44	0	0	0	0	0	0	53	0	0	0	0	0	0
YCL058C	0	17	3	83	1	10	0	0	141	0	0	0	0	2	0	0	1	0	0	0	1	0	0	6	0	0	0	0	1	0	0	0	0	0	0	1	0	0	0	33	1	5	1	0	6	0	0	0	1
YNL133C	198	1	146	138	1	0	1	1	12	148	240	162	22	106	290	18	0	0	42	73	360	121	92	256	160	259	36	0	278	0	0	43	0	0	59	17	0	432	0	1	26	0	1	0	0	0	0	0	0
YLR068W	38	1	176	1	62	0	0	121	8	0	0	0	0	0	0	0	1	0	0	0	16	0	5	88	0	0	0	2	0	0	0	55	0	0	34	17	0	0	0	0	0	0	97	67	359	0	0	0	0
YGR196C	794	970	656	10	1274	3	16	16	23927	1980	230	763	983	1879	0	1413	915	165	884	1225	1085	249	937	721	901	100	0	191	292	103	0	0	2	6750	260	156	0	1291	0	0	0	0	169	680	0	14	0	0	0
YGL254W	35	65	554	9	170	0	0	0	0	139	7	147	525	0	330	30	486	1072	526	42	841	251	664	463	95	42	0	158	0	0	0	0	90	1	124	105	0	0	0	0	2	0	53	0	0	97	0	0	0
YBR179C	2631	1509	1951	21	46	2	4	3	1	310	508	733	384	223	262	734	1652	12	659	586	516	1216	741	331	6	0	0	2	0	0	17	0	0	2418	47	31	0	0	0	0	0	0	760	0	0	0	2132	0	554
YLR088W	1875	3049	2810	1309	550	2541	41	10507	0	1354	401	672	1421	1015	419	29	937	1	1307	260	711	562	471	1175	1567	693	0	1	2	0	0	0	0	0	329	243	30756	0	0	0	8	210	692	713	245	354	0	0	0
YLR459W	4723	1584	6162	402	303	1761	16	315	1	522	305	1232	418	2619	47	0	459	9	132	926	2405	328	848	1147	0	219	0	1049	20	0	143	1	0	0	345	157	46	0	0	0	3	622	205	0	0	1	0	0	0
YOR178C	118	1	1267	10	0	0	0	0	0	0	23	198	359	30	0	0	197	2	1	9	176	0	49	40	0	0	0	0	0	0	0	0	0	0	43	45	0	0	0	0	0	1	0	1	0	0	0	0	0
YMR250W	8396	3106	5404	11831	4009	4548	30	1351	40021	3772	4503	7329	8122	7148	9614	4658	7034	3672	3441	3953	5912	968	9641	6665	380	2646	14583	5	144	1501	0	0	1	1	3396	1918	0	0	7401	1	0	3489	1245	1441	1432	2049	2416	1168	103
YBR020W	266	0	0	0	81	319	2	1	0	744	2	0	182	0	1	19	0	0	0	184	151	145	196	200	0	0	0	0	1	0	0	0	0	0	0	22	0	177	0	0	0	0	141	0	0	1	0	0	0
YOL051W	1170	2	32	0	212	0	4	0	0	229	50	126	408	473	1352	525	20	0	35	181	240	1287	731	7	75	1	0	1	0	1	0	0	0	0	328	134	0	0	0	0	1	0	157	3	4	1	0	2	0
YLR081W	30	5	1210	4	0	55	0	0	0	0	0	1	333	0	0	0	0	0	0	24	129	68	227	185	500	139	1	0	0	39	0	0	0	0	2	13	0	606	0	0	0	0	0	0	270	0	0	0	0
YDR009W	457	2	685	7	147	0	1	2	0	14	253	54	1	0	0	130	0	0	53	291	172	0	248	54	0	411	0	0	0	0	0	0	0	0	23	138	0	0	0	0	0	0	50	0	0	0	0	52	0
YPL248C	61	1165	9	5	768	0	2	0	0	185	224	87	0	1305	17	0	55	0	819	303	1500	1	495	257	0	814	2683	7	0	0	0	0	137	1	266	97	0	18153	0	2	0	1705	230	2	0	16	0	0	0
YML051W	2017	1291	795	5813	471	2578	9	1763	0	596	157	158	495	205	0	714	578	159	880	1112	805	1486	628	1115	280	2774	0	0	0	1049	3	2	2108	1	815	275	0	0	13137	1	4	2969	734	0	3069	1017	0	0	0
YER027C	1905	1821	2457	6934	162	0	9	3441	7413	554	565	949	394	3609	743	57	521	65	1626	943	1098	264	1011	1753	0	5464	0	1783	18	0	0	388	0	0	685	720	0	204	0	0	8152	1902	287	0	0	663	1	0	0
YKR039W	19188	8424	12875	6135	9320	3757	8070	48	4454	2034	488	119	1385	4514	1969	1040	7934	7953	3151	2565	10830	8123	4068	7426	4867	1291	6454	113	2085	3751	2	2051	0	1	495	275	682	94	496	1	90	636	9330	15696	2488	285	347	794	0
YHR089C	806	329	1175	114	147	229	9	2569	7924	119	0	6	0	0	0	0	0	181	14	0	124	121	49	186	181	572	102	787	1743	1512	2	1318	0	1	612	306	0	2200	0	0	390	0	465	1354	332	696	0	222	0
YMR307W	34272	7427	13702	16195	14254	1611	301	115285	52968	911	512	968	4776	461	640	253	4383	1943	2173	1565	2483	1799	2604	4094	737	3897	0	12661	3029	134	9606	17522	3751	20294	918	549	0	8448	233	0	1441	2350	1881	6015	11118	287	0	812	2
YLR343W	3382	915	932	4079	14	120	10	47	31845	280	0	125	444	13	5	0	1	0	0	335	145	0	29	283	2	31	0	1	0	1006	0	0	0	0	472	67	0	9246	0	0	2518	0	1824	0	0	0	0	0	0
YMR215W	366	3	339	6	66	0	5	381	2503	41	0	0	0	0	0	0	309	0	0	68	230	1	0	363	0	1062	0	0	0	0	0	0	0	0	72	9	0	0	0	0	0	0	161	34	0	0	0	275	0
YOL030W	4797	924	2646	834	2997	2446	25	302	1075	535	205	52	566	50	6	3	0	1997	483	240	2524	2200	501	812	1775	864	2414	470	202	0	221	337	0	97	90	85	10	85	229	365	47	111	1121	1448	0	447	0	0	0
YFL021W	2909	925	1491	8	1647	31	3059	7	13	5250	1008	370	851	1586	1069	1576	1780	2149	1213	5250	3371	2852	4149	956	668	899	476	19	605	0	0	10	0	2023	135	154	8	0	0	0	0	4	843	2189	227	553	0	382	369
YMR136W	1592	767	1116	9142	448	5	2928	151	9133	1263	481	787	838	405	995	649	160	368	387	1596	579	392	1806	1352	383	1517	2138	363	8	1	0	3948	0	595	1944	1492	87	0	45	0	0	2	1143	116	17	550	15	2974	0
YCL011C	5566	4327	2604	4590	1220	3483	15	3129	24200	1233	995	948	2628	1450	624	1465	739	793	2111	2127	3738	1241	2516	2264	3753	853	1462	2820	128	216	2	704	0	1042	292	363	732	2	0	0	157	142	1396	920	5957	1678	0	1122	617
YOR260W	3959	2370	1002	1578	4222	527	38	7863	33344	609	175	118	854	638	568	32	2066	1734	59	402	606	2764	549	1938	2217	2796	0	800	15	1510	3	0	16508	3597	1080	1215	250	24958	122	0	3464	274	1014	614	0	1510	2418	0	0
YNL062C	2683	626	369	8	46	0	12	5	0	3	0	0	0	0	0	0	0	254	0	6	636	0	165	234	1350	33	0	789	8	4710	3	0	1	2	167	162	0	0	0	0	6949	0	260	1	0	32	0	0	0
YER025W	6077	4812	3641	9652	2862	956	8358	12068	3257	1037	536	257	1185	411	20	452	22	749	1267	231	1956	610	243	2819	4839	1992	1927	7549	2709	1555	207	17502	7354	147	1977	1856	2191	13577	6938	6864	3242	6090	5106	2502	2065	1830	0	0	0
YJL125C	50	8	0	0	34	0	0	1	515	22	79	0	44	0	0	0	0	0	151	14	198	0	18	180	0	0	0	50	2	0	0	0	0	0	13	37	0	0	0	0	0	0	172	1046	139	0	0	0	0
YGR083C	19	0	15	143	1	1	0	102	110	19	306	55	0	19	0	0	188	11	62	36	60	0	356	219	0	0	0	14	5	0	0	0	0	0	90	354	0	1	0	0	0	10	0	0	37	462	0	0	0
YDR211W	1539	817	725	3276	100	0	14	5913	0	531	391	146	768	472	482	41	665	1321	720	710	611	993	742	705	3071	2	1	539	820	509	471	414	0	62	62	37	0	188	0	645	8	74	1118	1066	0	476	0	32	0
YLR291C	1829	402	1073	77	293	233	7	5	0	87	153	211	300	427	56	297	310	612	260	256	936	109	237	426	190	56	0	416	745	36	0	624	0	892	54	61	467	0	475	0	0	12	514	552	0	0	116	0	0
YER163C	187	3	342	5228	16	8	4772	1083	10482	432	433	323	1197	831	132	912	447	1036	515	325	1450	268	912	543	75	574	7	11	0	1	0	0	0	0	716	1105	0	0	0	0	31	0	214	843	120	32	107	0	0
YGL195W	7622	4927	4816	7850	4027	109	13269	23759	38940	1844	866	1237	2995	899	1333	0	2961	4	1929	1462	2481	3217	3337	2668	6467	1360	1171	4727	58	5248	4	2448	1	2367	990	1239	862	55	1900	0	1882	3754	2381	1657	1257	2466	0	0	0
YDR283C	3683	13	1179	3592	1015	731	11	6	0	2063	580	292	1801	2195	141	372	1667	131	1675	2599	1043	1286	1004	1834	2236	184	0	1	0	5136	2	1236	2	1833	530	398	1408	26	0	0	1	1	364	355	1697	819	65	9495	0
YFR009W	12086	4300	2508	8766	4568	3	44	1503	16424	1947	1261	426	1366	2423	3680	758	747	3030	2015	2548	3527	1296	3763	3568	6655	5172	1	3224	13	2108	5	1030	17428	27	2174	1678	13038	0	55	0	9059	5062	2079	337	1865	2648	0	0	7746
YKR026C	701	2871	666	1063	49	132	52	9507	1	158	77	31	413	45	5	139	60	0	65	476	246	1	493	560	535	808	127	520	10	1394	0	3607	0	0	128	560	9	3	0	6591	0	69	59	1	0	395	0	0	0
YEL009C	11538	5273	4219	10604	2735	2787	19147	11834	7139	3066	1613	1154	1734	869	626	1122	2146	1392	904	3228	3650	1308	3164	3104	2757	2687	145	848	5561	447	222	1227	275	672	1252	1143	466	241	2550	2625	76	475	12559	6011	4100	2055	173	4383	532
YGR252W	462	107	1332	7	427	82	16771	4208	563	639	158	272	84	692	0	875	418	1372	871	343	1213	755	616	1264	373	2050	0	41	0	0	0	0	0	0	65	150	8	1042	0	0	159	1	238	2289	0	590	0	0	0
YPL075W	475	1	234	1	45	68	1	13	92	632	8	15	1195	30	173	32	1342	684	248	150	1596	316	2407	308	669	63	2	1	69	10	0	0	0	0	6	47	0	0	0	0	0	0	324	133	0	211	0	0	0
YNL199C	738	8	72	1284	8	2040	63	2	0	507	2	1087	452	1083	600	267	840	267	521	875	1849	975	1138	702	0	5	5	882	260	0	0	0	0	0	215	168	0	0	0	0	379	1033	87	1280	1071	0	0	0	1918
YDL226C	3277	1791	982	5112	328	235	7	70	2	877	588	4	895	913	1554	508	2274	1504	957	609	1103	1279	1115	1716	1	525	16	362	11	148	0	0	0	0	668	1114	7969	1865	107	0	1054	0	544	2285	3	747	0	0	0
YDR019C	3327	745	2570	22	1011	484	10	398	0	10434	10580	14280	12475	12163	18580	26024	9115	2511	7943	6886	21273	6651	18274	7985	1536	5066	31	292	2043	6213	9	1	0	12	5613	6984	0	0	0	277	0	1354	1154	322	2412	880	0	3340	0
YMR189W	7089	1129	2786	1593	480	1277	1047	2242	9234	23751	12007	12509	15993	8605	9560	14205	16355	2074	7462	23079	21501	2006	30582	14542	4563	7657	2057	368	3379	7190	16	25	16190	7764	8716	11780	5550	0	0	1	0	82	556	555	12560	3961	377	2	1
YAL044C	3579	1245	1329	12129	100	11	278	1060	15810	1649	2278	1842	1682	1542	2472	2455	1936	1204	792	1133	6362	1451	2812	2674	1164	1938	316	1426	1627	1422	1819	1351	18	1360	3404	2966	4230	0	0	1976	3	1746	1482	800	2963	1428	308	0	1426
YOR120W	3465	4486	3168	1857	1767	2560	10021	46	52816	2260	1156	5909	2153	2168	1288	2038	597	113	379	1513	4653	5972	4779	3757	4059	3819	7652	1147	566	0	1	517	2	5898	1945	2648	0	1843	21569	16589	0	1962	989	253	4842	2747	2780	2077	1
YEL042W	3562	10	2280	75	466	0	293	19444	778	429	19	43	71	1	0	240	1022	52	903	940	408	514	398	1585	2023	4724	0	2233	924	0	11422	0	0	0	188	376	12809	24950	1	494	8330	1472	1080	49	4	534	0	0	0
YPR184W	2722	1119	1671	62	1138	6	13	8	0	870	176	34	2021	5	142	239	2535	684	1183	1151	2165	573	6277	896	624	185	592	133	12	709	0	0	555	0	148	141	0	0	0	0	35	206	397	1661	0	332	0	0	0
YPL110C	1888	1737	821	23	203	15	8	6	10226	1366	272	2	536	1332	2049	1188	1451	2	333	479	1526	3427	1302	622	0	718	2697	0	272	7389	6	16	0	0	566	337	0	8	0	467	65	968	1492	2410	35	2547	0	0	0
YOR375C	103017	30745	62258	40449	37386	15885	36410	22163	266165	4994	2878	2587	2066	6875	4872	2574	2177	14433	4174	4209	15600	5169	5186	17242	23776	10913	4294	22582	7602	21563	11	10149	9543	9348	7722	13372	13425	1379	13935	1001	14883	8623	19070	19399	5987	12233	286	5665	5212
YDL215C	4101	2306	2576	3321	1630	4	10	6	22240	1685	544	1942	2797	1811	635	1482	2386	1346	1788	1708	1700	976	2568	2062	0	0	0	39	4361	0	7	0	0	0	289	509	0	0	0	0	3411	1360	1946	1945	221	266	0	157	33
YAL062W	4842	193	423	2057	1425	3	23	2392	188	734	787	220	433	1672	2847	243	755	1085	1052	211	2204	2419	1170	700	27	975	3	6	6266	2	7	0	0	0	320	833	12976	0	0	0	0	1	1182	6091	0	0	0	72	0
YER136W	3995	1428	3100	4521	1258	434	92	13494	335	1534	686	1278	1944	1273	2296	3025	3935	4501	861	1211	2537	2788	2378	2480	1720	2249	466	1851	2853	466	2592	96	1	129	990	943	347	17	2	1010	301	316	4420	959	1792	4937	14	9	1
YOR355W	2613	1543	2405	230	2220	1882	12	2019	14004	999	367	102	1544	1814	750	432	68	97	2576	891	957	188	546	1375	399	805	4831	1071	2271	1101	0	804	0	0	406	369	0	0	0	746	22	855	932	1	0	681	0	0	102
YBR187W	3623	1268	2649	497	1474	0	19608	424	6678	418	271	91	362	60	623	844	1438	163	649	125	1127	257	353	1307	835	168	0	52	2783	275	0	769	5475	5	442	893	0	4	0	0	0	50	386	1	27	150	0	0	1
YJR031C	697	1345	685	1213	82	1194	3	1	10	813	34	0	138	13	199	275	1157	1528	54	746	397	321	100	793	1214	2155	0	0	0	9	0	0	0	0	190	337	0	0	0	0	480	0	795	0	0	242	0	5	4251
YEL022W	2595	1238	874	121	1446	0	10	12	14	1175	128	707	648	282	178	1919	311	0	362	922	404	750	316	827	73	923	0	0	0	0	8572	27	93	1	438	327	347	0	0	1263	0	335	2845	951	756	805	0	0	0
YJR040W	740	454	1150	4676	1158	450	8	1424	6152	970	672	644	1230	2712	135	903	737	0	2198	1728	1282	1321	1109	922	2693	10	0	92	3	0	1	2	10704	3	59	111	0	2924	177	4944	1	0	198	30	1934	373	0	0	0
YAL048C	510	0	44	0	2	18	6	82	0	502	293	85	387	248	819	0	175	0	241	362	840	519	789	175	543	196	0	0	0	0	0	0	0	0	11	160	0	0	0	0	0	1	299	870	0	71	0	0	0
YOR205C	321	0	164	2	2	0	0	0	31291	41	0	248	11	1092	0	570	1430	0	964	179	277	0	9	527	307	23	0	242	7	0	0	0	0	0	46	117	0	195	0	25	0	0	5	1061	0	95	0	1	48
YHR100C	305	1	1	729	34	1	0	455	23	186	83	0	55	53	263	174	104	0	219	80	184	197	104	206	198	123	0	468	12	0	0	0	0	0	64	55	0	0	0	0	0	0	103	0	0	213	0	0	0
YLR091W	103	827	68	61	20	0	0	0	0	467	67	227	100	34	76	93	0	0	84	194	421	333	331	288	0	0	0	0	0	0	0	0	0	0	175	8	0	0	0	0	0	1	139	776	0	16	0	0	0
YGL057C	235	0	60	0	918	0	2	31	0	87	459	169	22	6	273	348	277	0	498	30	126	288	121	110	0	30	0	0	310	0	0	2	0	0	8	47	0	0	0	0	0	72	2	0	0	86	0	0	0
YGL020C	2271	1567	2462	21	35	0	15	2302	0	398	234	211	385	30	41	309	558	28	117	355	777	217	140	587	1342	771	0	66	0	0	0	12	1752	1	108	91	0	0	0	0	366	0	276	964	23	1	0	0	0
YER083C	5127	1719	463	4131	878	0	27	7580	25048	712	526	537	474	1584	456	451	601	167	818	871	975	603	978	671	2670	1859	47	44	4	6	0	0	0	0	721	936	0	135	2	26751	0	996	546	235	607	219	0	0	3566
YDL100C	11887	6673	8235	11854	5400	2233	8002	59543	45944	742	370	1097	714	2057	1120	1191	2030	2318	1384	657	3627	879	1106	7974	2570	11492	5005	2617	153	4863	251	4	0	1	4322	6253	6483	98	399	43129	113	10409	2117	2112	1764	1108	0	0	6620
YOR164C	2403	2409	1412	3345	656	2	8257	40	2103	246	594	1	418	158	441	411	1327	1534	407	250	748	1495	507	1327	1001	676	508	291	1728	0	0	0	0	677	818	525	47	2	12734	11	122	739	507	581	47	390	0	5500	0
YCL073C	2	0	0	26	0	0	0	0	0	2	8	2	0	3	33	30	0	0	0	9	6	8	5	46	18	5	0	0	0	25	0	0	0	0	0	1	0	0	0	0	0	0	0	1	0	0	0	0	0
YKR106W	125	114	117	2270	0	1	1	0	0	201	208	409	15	243	3492	1004	0	0	1	367	260	916	577	595	1158	410	0	0	0	1704	0	0	1	0	12	34	0	0	0	0	0	0	9	420	0	1	0	0	0
YKL104C	10331	6493	5018	2901	4127	868	27	1927	3549	1317	645	370	3002	1505	551	725	1740	2098	2093	1936	2556	3926	2933	1405	9073	1152	720	1068	281	3	4262	1	1860	1848	518	457	7	14	446	357	162	341	2795	1886	113	629	0	0	0
YMR255W	317	597	412	9	2	21	0	136	4836	200	145	279	158	263	295	430	968	75	430	292	1315	291	237	729	40	299	749	138	40	22	0	0	0	0	36	95	395	0	0	0	1	4	77	70	33	4	0	0	72
YCL036W	23	66	104	88	7	0	1	5	170	19	99	0	14	0	4	1	469	1	82	10	29	6	7	10	0	13	25	0	0	1	0	1049	1	0	5	97	9	0	0	0	0	0	232	8	1530	293	0	0	1
YDR358W	753	1505	43	1639	895	52	5	4	2418	969	875	2142	1500	2089	666	1808	1108	0	1102	1443	1738	1	2421	832	148	3	17	2	1509	594	0	0	0	84	186	290	877	0	0	0	1073	5	692	626	1	1461	12	0	0
YHR108W	15926	5257	2125	9134	522	914	46	17	1	638	1467	272	1338	1522	26	11	1205	2291	2399	1336	814	1185	874	2716	6326	5254	563	55	2	141	5796	1112	0	1	1340	1741	2	18756	3134	190	23891	0	2458	967	0	3047	0	125	0
YDL198C	3384	4929	2374	1564	1131	329	234	4	700	387	292	934	665	979	1209	0	944	642	454	310	1858	1505	1022	1033	1840	1786	408	0	0	0	17	0	2315	5572	1504	2433	0	0	0	380	4354	1005	2497	279	817	633	0	25	0
YHR061C	128	24	253	0	6	0	9	6648	0	0	1	66	231	370	354	0	485	0	62	3	120	0	309	17	337	745	0	330	7	27	0	0	647	0	0	10	0	0	0	0	0	1	246	0	6	1	0	0	0
YDR309C	2912	1906	36	1999	4215	4	23	12092	38944	572	144	592	261	226	226	84	684	0	600	992	818	354	857	861	2217	239	2181	2706	294	410	0	9	0	2998	401	410	0	1	0	0	357	1214	229	749	6168	0	0	0	0
YGR066C	970	1485	17	1035	325	995	5	1	0	989	760	102	2036	599	692	490	502	116	751	218	1472	339	1243	708	0	133	0	0	0	0	0	0	0	0	266	4	0	0	0	0	0	659	424	0	0	1	0	0	309
YCL039W	2536	1484	786	5050	156	1480	13	17	14257	1147	314	171	1957	3606	814	2297	811	680	1486	1567	815	1795	2221	2170	103	825	1515	5	0	391	0	0	2	9571	739	476	0	0	0	0	0	51	251	0	5797	0	0	0	0
YMR135C	2634	1218	1431	5238	624	58	10	1556	214	2848	4166	4109	1697	2469	5516	4197	2978	970	3281	2424	3948	2209	5272	2849	2812	1997	150	51	1541	1130	0	0	93	0	620	300	0	0	0	0	0	1059	1466	610	2902	1360	843	0	0
YNL153C	144	873	5	199	64	0	338	302	985	196	312	328	204	383	138	90	145	30	269	262	417	209	479	364	24	213	1125	349	80	0	34	1067	2	0	143	227	0	0	0	0	1782	0	265	111	436	33	0	0	0
YEL003W	185	94	194	4189	21	8	0	32	5655	114	45	22	11	66	47	333	242	82	3	128	225	240	38	118	181	154	163	14	7	0	81	6	0	41	23	8	61	0	0	0	5	78	39	58	219	0	17	0	0
YML094W	520	1504	1622	4675	15	1214	92	592	0	17	0	0	154	165	0	0	0	346	128	67	153	147	0	190	1	489	1	347	20	0	0	0	1	0	225	191	0	0	0	0	0	0	297	613	1	371	0	0	0
YDR507C	1849	62	271	3433	76	0	29	17409	5723	1261	195	850	1373	1	0	0	3496	0	1110	1082	930	872	2870	1256	0	441	0	393	35	1913	0	0	0	2	341	150	1195	226	31	0	5742	2762	282	2012	366	83	0	3792	2
YBR045C	396	4	603	5	103	0	0	0	0	538	53	12	0	190	43	911	764	0	7	282	302	1278	396	365	0	0	0	0	0	0	0	0	0	0	46	123	0	0	0	0	0	0	603	0	0	0	0	0	641
YER054C	2669	399	6	2	1468	9	10	6	0	288	292	271	0	541	321	608	509	314	906	933	319	548	693	288	1	0	1219	0	0	0	0	0	0	0	126	201	0	0	0	0	6	1175	536	0	0	427	0	0	173
YPL137C	2385	2257	1900	1221	3074	1503	8	35	0	2634	590	1658	3144	2598	1018	1689	2112	0	821	743	1341	1904	2071	1406	41	2855	0	7	4895	90	2	0	2	8957	174	184	263	7085	0	9465	99	0	2779	1796	4812	163	0	0	0
YAL031C	919	2	152	5244	1107	1240	2	2	0	864	792	967	1559	28	1433	180	0	0	29	960	592	388	2108	456	6	959	0	70	2	0	0	0	0	0	155	208	0	16773	1	0	0	581	530	0	129	962	0	0	0
YDR152W	900	1440	1111	19	712	0	4	4915	0	243	14	217	538	737	6	242	360	1187	53	181	334	17	239	467	162	379	731	71	5	0	0	0	0	0	328	172	33	5	0	0	0	1060	413	768	0	96	0	0	0
YDR096W	2416	1297	2147	30	456	2	5	1	5	1512	1402	511	1006	867	2581	593	3554	905	633	845	1919	1084	2121	1230	899	768	47	764	10	0	1	1	4526	712	127	100	21	0	0	2	0	366	711	8	0	298	392	0	0
YNL255C	2907	2179	685	4780	831	575	7631	4806	12256	395	110	116	461	679	0	546	138	49	616	483	841	569	370	559	818	2173	513	1973	939	770	1606	46	1245	22	148	289	967	1995	4	0	504	1563	1004	1188	7	122	0	1105	1
YLR094C	1675	3	12	1690	1	0	4	8	14860	276	98	9	161	559	288	0	0	1008	5	231	124	138	376	218	0	0	1	3	3585	0	0	0	0	0	96	85	7	0	0	0	0	1	401	0	5104	267	371	0	0
YML006C	74	195	378	4	10	0	4	2	0	31	0	0	214	0	0	806	30	0	105	174	128	0	235	6	0	0	0	0	46	0	0	8	0	0	35	21	15	0	0	0	0	32	26	0	0	0	0	0	0
YCR098C	744	1	181	1	2	53	2	1	0	72	282	1	454	147	5612	898	1268	1808	70	8	308	0	0	355	0	0	0	0	0	0	0	409	0	0	77	164	0	0	0	0	135	11	695	0	0	511	0	0	0
YEL011W	17921	5051	8684	7601	6125	2360	67	65	12031	4457	3695	3947	3732	5181	4838	5466	3312	5166	4242	3763	2960	1401	5499	6726	3778	4975	187	656	13	154	0	524	0	1	3568	3931	3851	4	0	0	17980	4651	2117	3419	1	1115	9220	2871	2
YER133W	3518	1179	534	1501	805	3	19	7083	898	506	248	350	796	818	554	749	806	544	166	646	625	962	1048	1094	1655	1036	1226	1407	37	1601	1	2	31	0	1218	978	0	4	2	0	5	17	549	521	45	67	0	0	0
YMR311C	2322	1333	1549	4933	469	21	9	10	28988	1041	554	963	792	693	607	489	1163	1060	35	869	1522	467	985	1486	5	2564	3630	1024	669	55	0	3	0	667	868	476	0	0	0	0	0	0	1095	487	0	294	0	8	2560
YPR109W	414	36	700	5	2	3	0	69	0	330	379	15	74	1322	652	134	483	263	46	392	532	608	713	785	0	0	0	0	0	83	0	4	0	0	560	211	0	0	0	0	0	0	0	0	0	22	0	0	0
YDL207W	1914	131	660	11	595	0	7	275	1678	449	446	16	344	586	514	206	1735	232	749	158	1023	566	570	1179	915	1129	0	1309	3800	0	0	1	0	0	235	297	0	0	0	0	0	0	306	261	1114	0	0	0	0
YER107C	1427	524	1673	1537	2287	38	5	0	4	685	385	243	15	914	1642	165	636	181	306	572	2125	725	935	865	356	972	0	1066	254	0	0	0	391	47	208	268	0	0	438	0	0	24	509	1260	0	359	0	0	0
YKR058W	2258	2358	1011	15	752	1	11	4	3025	2618	1205	531	228	2566	3576	1531	1244	0	136	1287	2558	1511	3305	3315	1923	817	0	2	0	1	0	0	0	0	224	151	0	0	0	0	0	1408	483	1099	35	77	0	0	0
YJL137C	1425	8	313	4027	233	0	4	1	0	364	137	35	91	350	19	0	405	0	125	221	558	909	242	656	0	377	0	0	0	0	0	0	0	0	155	183	0	0	0	0	0	0	68	0	0	5	20	0	0
YCL040W	4903	527	2730	868	1467	360	16	399	290	750	80	56	2674	5	96	90	1440	723	67	1167	5708	2981	10890	438	110	289	228	195	60	46	19	14	0	13	108	95	2	58	88	112	5	163	283	728	113	210	13	30	14
YPR035W	34774	8841	25098	18068	14517	5953	47144	13299	32908	5771	710	2517	819	1199	10	424	1217	2057	104	7152	7278	468	6422	2993	1	1714	2163	1476	416	22	1714	2371	1581	1956	1509	1540	1052	182	417	10	0	34	6353	4235	1280	2230	154	942	456
YER040W	1461	8	309	3449	94	24	3	4	0	796	372	633	884	572	789	39	496	0	1042	846	689	310	1359	306	1747	53	98	0	0	0	0	0	0	0	11	51	0	0	0	0	83	911	796	2	964	419	0	0	0
YOR168W	1755	580	1348	21	584	221	7	372	2314	1104	215	423	2444	452	1	0	135	122	656	1029	587	1508	982	717	7	71	358	1647	12	64	1319	257	1	9	81	172	0	95	0	116	252	55	1240	1863	265	163	0	134	0
YML004C	13168	7588	4669	25525	6367	150	652	27135	12757	2484	2664	5090	4995	6672	3044	9053	1291	727	1154	2699	8004	3980	5485	6886	5152	5357	6054	385	29	6377	1	0	0	1	1788	1322	13034	41	6420	1	89	1531	2147	2023	930	2096	4606	5364	5193
YDR272W	3124	4225	1161	185	1091	1371	12	80	9327	1213	1152	376	1277	1624	285	490	498	1674	1214	494	2264	1554	1545	2288	166	542	2563	567	13	1010	0	2	0	0	707	720	0	0	0	0	225	0	268	1524	0	137	397	0	4663
YER122C	4042	968	1381	6930	255	936	173	5738	2048	733	1745	615	2288	1486	111	813	2488	4432	1088	473	1911	1484	1474	2519	1059	1383	3	934	230	2984	0	4044	58	1406	150	148	0	0	1	0	122	571	1496	2840	1	971	0	0	0
YOR040W	443	72	0	1	4	949	5	2424	26	268	115	292	556	149	0	393	510	121	25	113	365	291	363	300	721	386	964	53	0	8	0	0	0	0	181	92	0	0	0	0	0	1929	93	0	0	0	0	0	0
YPL091W	7939	10754	6777	18444	5585	4406	28690	27862	26563	1865	2025	653	4179	508	490	3310	4435	2029	2287	1464	3628	5320	2958	4459	4722	4418	6026	2412	770	1654	3775	109	14	2960	1670	2177	14319	1199	2	0	4230	3422	1542	4058	1549	1067	0	6	113
YDL171C	3171	1756	1667	16	22	11	20	4	489	1534	430	113	0	1206	804	595	936	908	34	64	190	137	1462	748	2530	1	1	83	1583	2024	4	1	2	11976	48	493	735	290	0	0	0	0	843	1287	1225	2173	0	0	0
YEL046C	2782	800	680	6922	978	98	2418	3461	3257	162	112	0	648	215	43	25	545	964	888	531	1162	401	1453	406	4794	346	1	1571	745	2939	287	7	3622	1435	222	646	0	37	99	0	16	172	3172	1223	796	1155	0	0	0
YDR506C	574	765	1	1252	0	0	0	1	0	706	198	521	69	881	1076	149	0	52	0	207	247	1070	854	290	2211	106	0	0	0	0	0	0	0	0	70	87	0	0	0	0	0	0	53	124	0	0	0	0	0
YKR030W	887	749	576	28	4	0	3	2	0	274	18	184	5	60	137	6	17	573	84	320	1283	96	378	203	193	0	0	13	1	0	0	3	35	0	18	35	0	0	0	0	130	0	274	172	0	82	0	0	0
YFL017C	116	10	328	6	0	0	391	0	0	159	25	9	146	17	134	313	145	0	39	84	209	235	147	81	218	4	0	3	0	0	0	0	0	0	3	4	0	0	0	0	37	0	8	0	13	0	0	0	0
YHR183W	9104	2541	4451	5647	6425	7380	26193	62951	42363	2871	539	516	10142	5253	6774	1176	12646	5484	7664	991	10153	17847	4531	4290	9346	8808	3111	9279	3518	4630	21	2521	2043	5446	1834	2122	24247	1158	24	2196	1069	1261	10925	7120	6844	2624	0	0	0
YGR256W	1156	103	219	4	1581	3004	29809	1599	34	835	2368	169	3977	0	2676	4594	991	1277	0	1087	1456	2	3167	1577	9	5656	5250	0	0	70	3	11200	0	0	513	878	0	0	0	1	21300	2537	98	1124	0	0	6921	19	1134
YDR508C	9320	3023	4924	7839	3252	2203	2850	16739	27195	3757	1630	1258	776	1313	193	624	1080	385	844	2201	3273	660	2519	1013	924	2035	1	3553	4766	2528	55	8907	4178	12556	1300	1233	1496	5	0	0	383	1081	2488	1482	3055	543	0	0	0
YOR320C	2252	9	1459	216	982	0	13	2047	33	482	122	354	1	1148	993	52	429	872	1177	337	900	526	743	1336	1253	784	0	940	3062	2376	0	2653	0	0	309	116	95	11090	16	0	516	6	542	1273	0	1019	0	0	0
YJL184W	27	42	1113	241	136	1432	3	276	12	49	128	282	159	12	7	0	115	10	148	68	167	257	165	212	642	234	0	122	4	0	0	279	0	0	17	90	0	4709	0	1	0	645	205	0	100	0	0	3	48
YNL274C	3800	1010	2175	16811	673	1554	13371	22	24861	2422	2285	3010	6735	2867	5364	1147	5170	3670	1220	2432	4628	3740	4777	3077	2151	5564	1670	566	16	0	1	30	0	1697	762	583	0	1	1	1342	350	1097	1149	1432	241	1156	0	0	0
YHL031C	1171	380	910	4853	84	0	9	4581	2	321	143	409	161	365	448	109	399	53	38	271	563	236	157	711	2	1127	3352	0	0	1036	0	0	0	0	59	360	0	0	0	0	1	2	211	143	0	27	0	1663	0
YMR292W	276	0	340	3	32	742	3	58	568	1	134	4	0	16	103	145	0	213	35	46	162	2	76	79	0	164	0	33	4	0	0	0	0	0	21	8	0	0	0	0	131	0	6	0	139	1	0	0	0
YHR005C	2756	587	627	4347	392	291	12	2284	8886	1483	1181	0	3315	1088	4032	1	1168	1128	628	882	1038	1557	798	1498	1529	1123	0	0	0	0	0	4935	1	2	499	436	0	0	2	0	17	0	381	113	524	471	0	0	0
YER020W	2610	1041	2009	2988	1115	956	11	3	16	3424	1743	2892	2509	1618	3778	2869	3171	230	3444	1140	2250	937	6388	3619	346	1763	2684	887	10	0	1	0	2	7006	1336	1474	0	0	1	0	2063	0	1196	798	0	987	0	2545	0
YOR371C	1176	1995	1254	16	1048	13	4	5	4353	2547	708	444	397	2017	15	587	344	107	2993	2751	1761	1004	2831	2712	508	4267	1	14	3049	0	9291	2	0	1	920	827	0	0	1	0	0	3646	237	1225	0	259	0	0	737
YAL056W	3269	3077	1310	449	743	0	29	9905	0	1659	640	934	1669	3178	731	916	2721	3955	1495	1645	4317	1410	3996	2510	197	2	178	213	0	2	0	0	0	0	617	373	0	1	1	5533	6	1570	1546	2204	1559	1	141	497	0
YGR149W	3911	2462	2140	2494	3753	5	24	168	12626	2030	1732	982	1983	1641	2433	1345	1173	853	3570	1185	2758	1043	2676	2155	46	4883	0	562	1417	1	1	0	1854	0	576	346	3993	0	0	0	2	0	427	4	2387	890	0	6241	0
YDL022W	16441	8013	7920	16164	4094	2822	140	50191	28071	8831	5564	5674	10281	9918	6111	4521	7626	2214	6583	7159	18193	3311	31598	5876	1396	5211	5377	1101	806	8099	4	8450	116	6074	740	1163	51	17030	45	3	3	354	1991	801	1247	297	0	3046	1
YOL059W	9262	1073	2421	6452	698	172	49	4500	32050	1220	1635	2112	137	2184	2464	15	1965	1027	464	2728	2733	1691	1952	872	3791	3247	1772	700	4423	1202	5718	12	0	1	2193	2223	573	26	3	4	1230	3979	6026	6412	698	7175	0	0	0
YGL121C	180	0	211	1	37	0	1	0	407	236	372	302	0	218	482	0	1	546	26	39	474	0	135	487	43	505	0	0	0	16	0	364	592	1	252	128	46	0	0	0	0	0	6	0	0	0	2738	0	0
YPR160W	38564	16825	12312	127	14332	766	123	58	68009	15133	6786	4096	10204	6344	3853	3397	3758	4066	2773	12988	6234	3174	14566	27512	5285	15085	117	1701	9	39612	16	8965	5	4627	6876	8269	20474	2121	27319	4526	5169	18071	4378	904	3453	6192	37	0	0
YGR216C	1165	1922	97	7	24	1366	3	1327	0	723	103	369	1088	550	1410	0	18	389	14	620	962	506	762	633	17	31	0	618	6050	0	0	725	0	0	71	105	0	3	1374	0	0	4547	308	495	1	1344	0	0	0
YGL142C	1896	898	2498	17	180	1	6	6	23	162	382	454	813	158	3802	1241	176	163	429	838	860	1144	773	906	2	388	2759	0	1285	7882	0	2	0	1	23	24	0	37	210	0	2783	0	574	0	0	395	0	0	0
YDR302W	358	0	0	10	14	0	0	0	10710	89	186	313	0	509	118	3	260	116	167	4	205	157	189	222	771	1	0	0	0	0	0	0	0	0	47	20	1	0	0	0	0	447	218	0	0	0	0	0	0
YMR281W	559	88	1310	8	777	4	296	3	28	92	368	52	46	63	306	27	37	0	265	12	538	291	424	187	0	203	0	0	1	0	0	0	0	0	44	30	0	2	0	0	0	0	158	0	0	0	0	0	2
YLL031C	1400	176	511	26	1292	90	8	4	0	280	133	85	0	313	0	0	226	0	798	18	374	322	1139	760	1118	255	1	231	1	0	0	0	0	4	40	16	0	0	0	0	13	0	46	269	0	35	0	472	0
YJR013W	1648	580	1024	3210	22	26	20	4314	1035	970	349	1272	532	524	696	537	1295	0	295	99	1049	351	428	547	820	1416	0	129	1	0	0	0	0	0	18	204	0	0	610	0	228	0	548	1316	0	0	0	0	0
YNL038W	173	56	29	100	26	2157	1	10	2615	81	85	85	79	16	0	315	55	34	210	20	310	7	39	206	767	3	138	120	40	2	0	3	0	0	5	3	0	0	0	0	0	59	33	275	0	0	0	0	0
YHR188C	5431	5054	4655	5933	1389	4	13941	16187	964	1326	1064	1825	1900	2791	652	982	1999	1107	3782	1406	1900	1008	1930	2623	921	449	0	95	1055	1656	23	0	0	4	1533	1036	0	0	0	0	2546	8298	1685	127	140	1908	0	0	1543
YDR434W	1318	1600	1143	5008	1841	118	9	10	20629	846	761	311	1020	1804	1343	947	613	786	1370	356	1753	875	1550	1503	18	2322	14	420	2892	21	0	1	1	3957	594	275	0	934	0	3240	0	926	609	1182	0	231	9	0	0
YBR004C	897	30	770	8307	453	0	5	1	0	446	498	571	657	85	754	229	42	0	503	424	506	363	615	390	1812	0	0	0	1	0	0	0	0	41	189	58	0	0	600	0	0	833	372	0	0	174	0	0	0
YDR437W	26	63	0	1	1	0	0	11	0	57	16	108	0	784	124	54	0	0	3	50	73	0	39	16	0	43	0	0	0	0	0	0	0	0	23	1	0	0	0	0	0	0	62	0	0	0	0	0	0
YPL076W	681	299	558	6	66	0	2	0	41	371	295	378	17	454	214	11	146	0	61	143	342	146	370	493	0	194	0	0	0	0	0	0	0	0	181	13	0	0	0	0	0	0	89	0	1898	1	0	0	0
YDR331W	368	345	767	943	317	4	5	3479	1	84	1	2	0	19	22	65	558	172	182	44	274	110	294	206	0	7	0	4	1152	999	2	0	0	0	122	7	0	0	0	0	0	0	206	772	0	139	0	0	0
YKL152C	273832	132905	176190	75828	80658	44951	58167	583790	717062	11684	19291	14290	15155	17235	13676	20382	27057	28792	20744	13082	66165	34822	14375	71152	33243	93819	60355	40332	13597	62595	63201	43940	14551	13071	117625	169304	91818	77397	49907	35831	9663	26291	45931	56445	13441	80798	6770	10123	12524
YDL021W	1822	2763	1484	16	184	1430	6	2	3806	231	0	0	227	54	0	3	6	17	38	97	247	284	288	500	153	16	1190	0	0	0	0	0	0	2	263	236	0	0	0	1	0	0	75	520	0	97	0	3645	443
YOL056W	366	86	15	0	14	0	4	6	11254	32	153	241	0	0	42	0	406	0	51	314	298	375	230	181	10	0	1159	0	0	49	0	0	0	0	18	3	0	0	0	0	0	0	40	0	0	133	0	0	0
YOR262W	1906	1633	423	433	25	3	16	27	0	253	80	20	68	280	617	103	799	25	44	205	587	332	287	983	977	42	109	3	925	1815	0	1591	1	0	263	814	0	0	0	0	0	2	108	1024	28	1	0	0	2076
YLR243W	243	31	860	2316	21	0	41	5521	0	145	0	1	124	50	43	7	0	42	0	211	151	7	246	365	0	965	1	0	0	1	0	103	0	0	181	241	1465	0	0	0	0	19	163	61	18	0	0	0	0
YIL053W	31052	14996	12734	27626	12110	7498	24147	59478	68683	3545	2023	1424	3884	2693	1372	591	2168	5758	1061	2888	12661	2168	4432	4207	3219	2609	1553	2505	3054	1370	11714	2107	8969	1343	1500	1065	5981	97	0	641	639	213	4076	5721	1040	2301	104	171	140
YER062C	5783	5750	4648	14928	2540	719	91	39886	26603	4022	4627	3097	4966	4676	4052	4270	1794	2640	1777	3179	10159	2224	5914	3118	2981	2329	1648	2369	3389	12189	3	6	14	1	1173	689	1104	1	0	0	0	13	599	535	403	836	0	777	16
YDL035C	1336	678	661	4531	229	3762	8	3	347	1323	77	101	55	221	37	123	207	0	84	1364	1490	493	1088	533	0	120	0	38	1	0	0	0	0	0	670	352	0	0	0	3	2	0	204	25	0	337	0	46	0
YKR067W	1798	4553	1763	786	434	830	11	75	0	1454	806	433	449	616	2626	2352	1698	45	663	1131	1239	700	2970	1798	911	57	0	2481	280	1	0	0	0	0	936	278	0	0	0	0	0	4847	769	2468	394	862	1809	0	0
YKL026C	575	24	0	0	7	0	3	667	6471	297	263	21	614	260	295	197	225	559	254	202	462	0	294	499	36	892	42	2	1098	0	11	0	0	0	58	167	0	0	0	0	0	1637	1	442	0	1	1318	1	303
YBR244W	780	381	1968	27452	219	1532	4663	598	31744	138	242	65	340	309	812	2487	1106	1216	1925	248	804	1417	494	297	1817	413	2846	3450	130	0	28	1273	1979	1097	71	44	0	587	0	1	444	293	476	0	0	0	0	0	0
YLL035W	81	230	0	0	6	8	4424	3007	0	279	95	0	118	569	0	17	8	19	202	401	594	0	253	46	0	73	0	872	88	4451	2	0	3	0	28	30	0	0	0	0	0	235	342	0	6	32	0	0	0
YPL223C	273	1	24	0	0	0	140	0	10593	2275	581	1982	176	6057	457	5663	968	4808	524	2259	3406	489	3369	4362	11	1715	15152	0	0	615	0	1	0	0	125	638	0	0	0	0	0	1	1	0	0	0	18368	50280	27037
YOL151W	10392	3078	3984	18042	4607	657	15765	18998	21052	1024	582	881	7781	763	1788	2253	15115	9774	3926	1474	15615	6310	13508	3170	10573	11759	7477	12519	1893	1168	3600	1712	1693	1315	176	99	1	399	0	762	550	2633	2863	755	285	200	29	11	19
YHR104W	9571	2069	7025	8819	4397	2869	38	80	16215	2234	4596	2435	1887	2944	3050	2939	2483	1283	1617	2724	7876	1323	4170	6534	3040	9777	10098	1982	454	1773	2	15	2	6268	2899	3399	2487	0	0	754	0	1581	691	24	1225	238	4950	21254	0
YDR517W	3666	1852	956	1987	1498	60	16	3746	1	542	370	1184	908	913	2028	1065	682	1637	1675	691	1580	504	2092	1155	941	1274	0	851	19	1455	0	2	0	0	552	1177	4	1	0	5	0	3066	838	1	1861	1066	0	87	0
YJR090C	1875	624	18	6770	10	5	8	5	0	621	404	152	683	1027	340	352	1827	0	922	1144	1289	2107	1126	1342	4735	790	1	1019	755	1	2	0	13680	5	319	311	26434	4	23747	1	12453	6	480	660	0	265	1438	1	0
YBR121C	16312	7242	12712	3979	5177	2641	18568	10607	51166	1106	1147	69	832	540	50	59	1895	2424	543	1419	2853	652	1590	3355	259	3748	4580	1519	2591	12025	14234	17284	2921	4	4605	4481	100	20525	4832	21739	23208	7310	3813	3652	4219	2260	1	0	0
YPR081C	361	72	585	7	280	0	24	9824	1	245	433	263	3	2014	879	71	89	178	250	236	420	1	490	366	0	8	0	0	0	0	0	0	0	0	38	57	0	0	0	0	0	0	289	371	0	269	0	0	0
YCL035C	450	5430	2258	5341	166	13	3051	239	3526	515	756	706	569	932	310	416	745	884	832	507	1734	219	753	1543	458	1697	128	298	53	1904	0	14	0	0	1095	1113	922	0	2	0	0	776	762	71	313	307	497	89	218
YDR513W	392	2053	1481	4505	39	1474	2	3	1240	428	292	260	773	280	392	673	547	117	89	527	903	417	311	372	53	408	2172	321	24	98	0	9	4	0	71	51	233	104	0	0	323	212	205	91	263	125	300	125	0
YDR098C	1825	2530	1720	3051	745	852	18	7180	34	486	493	625	965	476	810	557	423	747	870	287	2128	349	285	1398	2758	2269	1	207	81	103	2	3157	0	0	612	759	0	294	0	1	3026	2545	322	0	0	391	0	342	0
YER174C	20	119	46	0	0	0	0	182	0	66	11	0	59	1	0	0	1	0	3	103	218	234	176	36	3	0	5	0	0	0	0	0	0	0	1	9	0	0	0	0	0	8	7	0	0	0	0	0	0
YPL059W	1064	558	302	3913	289	274	4	879	424	169	333	716	112	102	20	55	618	316	264	271	558	575	469	801	3	2068	0	242	33	0	0	3	0	0	311	448	0	0	0	1822	0	1115	266	169	0	45	0	0	0
YDL010W	593	986	642	3066	314	2	2	93	0	222	88	215	187	1139	432	626	482	13	276	195	528	303	347	573	4	326	55	1	0	1	0	0	0	0	105	82	0	0	0	0	8	0	53	273	664	16	0	0	0
YBR014C	1357	2712	4583	11924	1059	668	10	2258	12	418	256	609	363	773	47	613	299	1672	209	231	561	592	900	1153	958	1228	1621	567	50	1759	687	0	4719	1	312	284	0	0	0	0	0	587	126	158	69	0	0	5871	0
YLR364W	135	0	0	0	0	0	1	33	0	159	332	55	499	309	268	636	458	333	232	148	577	551	214	435	680	375	449	0	0	0	0	0	0	0	59	38	0	0	0	1320	0	0	3	0	3	46	0	0	0
YGR032W	7365	2892	4248	14696	3402	1920	278	45978	38341	2888	761	1159	2619	2023	1203	1100	7946	3823	3147	1801	4211	878	6696	2899	5228	6051	3309	6963	6159	1	0	2865	0	836	2547	1838	23	1228	0	64	12877	3891	5466	3386	12909	935	28	498	0
YML048W	8504	2562	3636	1591	6130	353	1457	24927	7812	415	959	831	1530	1996	1829	2913	1406	624	1169	189	1609	1809	1748	2198	1589	1104	437	700	2755	9315	6	0	5317	986	1389	1614	0	6714	1	166	2014	951	2185	2503	105	884	0	74	239
YJL101C	1212	2851	2448	736	1589	1002	9	2	608	4111	3433	5749	12332	9304	9475	5496	9465	3660	8405	3701	8337	6695	11543	5037	14074	6616	2954	3682	9296	3069	0	0	0	0	727	1451	0	1650	20644	2863	3350	727	3474	1304	1533	455	0	2	1
YOL049W	5621	4133	2815	9591	3916	530	11	44	1758	1208	1335	1103	2398	2557	2301	473	1894	1618	1535	995	1449	2807	1591	3289	2208	2692	806	562	2109	4981	1627	1	0	643	1388	1506	0	163	1	0	4327	3965	1203	438	373	1021	0	0	0
YJL103C	458	72	403	3	327	0	6	3051	0	236	2	0	1108	1024	531	0	186	1301	229	652	2943	0	1230	740	0	14	0	0	0	0	0	0	2	5278	141	100	0	0	0	0	7	0	47	6	0	195	0	101	0
YLR293C	24011	10632	11008	28180	7644	9233	39559	28410	101549	615	214	323	655	247	1086	710	37	1767	544	645	3344	1507	464	2815	1848	4015	149	2751	94	993	15779	4103	7045	5380	4223	5565	11157	5737	10	2	10834	221	2966	1577	3050	3203	1617	41	1710
YOR185C	3078	2271	3673	4731	910	245	26	61	11008	820	1033	800	1121	925	2015	1832	1294	3168	1928	741	2416	559	1085	2529	94	3757	4143	0	1	7	158	2241	0	1	770	985	1390	0	0	0	1816	1377	983	472	0	497	3	501	684
YFR015C	6313	1247	5573	52	1537	951	53	38	2132	3034	2398	469	716	1728	295	91	1198	2018	577	1916	1975	350	2535	3967	0	271	0	2264	30	49	2	0	0	0	1627	1889	0	0	0	0	401	161	2154	2416	0	2065	0	4318	0
YLR258W	15890	8660	6012	1211	5733	3531	42	27	6134	7526	6191	5805	8195	4775	5226	8809	3325	4361	2349	6322	5861	1564	11727	9291	627	6988	2060	979	12	19693	3	1	2	0	2732	2484	5381	11808	4	1	7779	5315	4019	3053	138	4019	0	70	0
YDR221W	1398	11	2300	1527	917	10	14	3701	0	821	375	96	735	763	167	112	413	3661	923	762	835	1028	1242	1113	1	459	0	1	121	0	1	0	1957	1	233	245	0	0	0	0	0	133	29	0	0	0	0	0	0
YGR102C	545	967	799	36	606	3387	8	1105	8653	346	281	407	224	360	469	508	214	1081	290	197	777	0	132	435	0	174	504	202	7	4	0	0	0	0	129	88	14	0	0	0	0	40	179	513	0	194	2800	0	0
YGR154C	290	5	6	5720	7	0	3	1058	0	1468	1335	1593	1804	2153	2135	1869	2439	269	1447	951	1848	1095	1769	951	583	1594	0	0	0	0	0	0	0	8	56	122	264	0	0	0	0	5	49	0	12	114	0	0	0
YMR251W	71	31	0	1	2	0	1	121	0	29	245	247	295	635	641	260	364	291	660	106	655	11	1043	286	0	106	0	325	8	255	0	0	0	0	234	263	0	0	1	1	0	0	36	0	0	0	0	0	0
YML121W	1758	283	5	2233	1169	630	59	4	706	624	343	66	1664	907	1336	1623	688	848	590	464	1489	418	182	1131	104	1080	0	1	1	0	121	0	70	0	510	490	0	0	0	0	0	300	206	0	0	841	0	0	3697
YGR163W	406	1427	11	7	700	0	8	0	0	713	210	784	41	720	263	1160	401	10	112	269	792	600	366	1348	27	2994	3449	0	0	86	0	418	0	0	369	300	0	0	0	0	0	178	271	73	0	0	0	0	0
YGL181W	2673	5014	1834	50	1190	1671	11	608	16911	1671	1578	665	1310	2842	457	1427	2819	172	1844	889	3023	1607	3585	2687	2743	1117	3104	1325	17	17	0	0	0	0	727	1118	0	0	37	0	17588	2686	548	3	0	0	0	1461	4376
YIR038C	5544	3954	4881	4160	1784	3839	19389	6632	16537	1226	1003	1379	1709	1915	3070	2443	3081	2421	2874	622	2383	1337	2369	4526	6335	4849	5759	640	2139	0	0	355	0	0	4649	7723	2	1	201	76	20221	2967	847	731	0	1371	0	0	3995
YLL060C	1076	507	5	5985	395	58	4	467	2821	2471	432	1142	5095	939	2547	4070	9507	996	3447	2020	5098	3261	7824	713	2248	2638	5329	1305	3347	5	0	7	0	31	124	122	0	1	0	657	814	1264	1023	0	158	1	0	0	0
YEL017W	482	2524	696	9	790	180	8	2	0	679	17	86	57	130	6	7	26	1	77	73	1615	314	290	523	0	1219	7	0	0	0	0	5	0	0	358	322	1	0	0	0	0	0	0	0	0	62	0	0	0
YMR217W	2228	443	1173	892	572	1120	14	3151	314	0	43	0	0	0	9	45	0	35	21	36	83	0	73	85	3083	42	0	859	57	1387	2093	315	1400	0	52	58	24	44	0	0	487	117	810	1165	721	90	0	0	0
YDL238C	440	429	1	37	0	0	0	1	0	937	326	1107	837	1343	1094	1367	1459	21	1406	407	355	1888	1819	957	0	784	0	0	0	0	0	0	2063	1	172	541	0	0	2145	0	97	3238	223	81	0	1387	0	0	0
YLR289W	181	71	404	7	1	0	0	0	0	26	56	10	71	252	486	0	424	0	471	0	62	21	375	353	0	145	0	7	0	0	0	0	0	0	18	12	0	0	99	0	0	0	17	52	22	0	190	0	0
YDR454C	2755	1000	1955	3986	720	3907	12	397	15357	49	238	0	22	662	39	0	163	54	68	90	769	359	225	506	1154	1171	0	924	33	0	0	1	103	0	409	644	0	0	0	0	0	0	288	958	0	13	0	0	0
YGL084C	4185	1594	3601	83	1384	0	16	10	15	876	533	108	578	1077	465	1296	1373	67	1863	894	1726	1003	1385	1197	3	1067	0	1096	14	5078	653	0	0	0	245	372	2	0	0	0	4735	96	566	0	0	393	6	0	0
YGL245W	28313	12031	19184	23620	16457	5941	34077	97485	92242	1976	3544	2331	933	1167	4734	1058	4395	1858	3644	3538	4782	4084	2569	8663	7485	6770	8894	8534	5472	10030	7734	7578	18053	4058	5356	7442	0	67439	47155	4	1770	7090	6405	15155	4043	6843	118	0	2355
YHL032C	2121	3	1298	12	553	0	6	8	0	607	508	222	782	459	285	296	1361	1780	404	399	837	536	1985	690	0	39	0	650	4	0	1	0	1	7574	249	205	7097	0	0	0	16	1	510	1716	0	0	0	0	0
YIL155C	6326	973	2450	4650	2138	3575	9747	2588	30961	5890	2039	2056	4159	6130	2788	7132	4690	5226	2329	2723	2704	3601	9740	2635	2051	709	3529	995	690	5423	9	47	0	27	463	239	18	4	0	400	514	302	2862	4757	1	875	278	263	544
YIL041W	5556	3437	3208	6501	2104	159	43	15006	341	629	324	801	747	1144	230	404	1334	1652	805	386	2115	2197	1498	2303	2379	3616	331	927	482	348	1459	0	61	859	613	385	49	134	0	0	314	352	837	1789	1363	763	0	5	73
YJL091C	1027	4	2954	40	2086	10	6	0	16170	340	239	204	100	1141	470	17	939	1	72	393	695	425	764	817	1631	3	0	4	0	1	0	259	9746	1	646	127	0	0	0	0	0	7	841	0	18	274	0	1	25
YMR192W	2687	2061	405	2556	456	2864	8	7	0	498	402	0	240	561	0	456	1051	1	35	425	314	504	867	157	1	230	3579	4	0	0	0	2	0	17	144	35	0	0	0	0	0	1	688	240	52	335	0	0	0
YOR070C	1125	49	33	0	496	208	2	47	133	511	160	6	1368	1183	1042	581	2249	2	423	1566	802	1685	1355	846	1487	533	1	1396	10	0	0	2	0	0	24	205	0	304	0	0	0	2	6	0	0	39	6476	0	6
YPL249C	864	6	1262	2463	26	0	11	3835	5641	990	302	496	1901	535	1201	0	161	696	118	1810	1509	643	2572	2075	0	5	0	1	0	0	0	0	0	0	528	983	0	0	3832	1	0	0	113	1904	88	20	0	0	0
YJL044C	1786	169	166	0	1075	1	14	6	0	916	704	906	799	956	627	1614	628	1134	2366	863	1397	1514	1120	4182	438	1429	0	817	22	0	15771	0	0	0	665	578	5	14	0	0	824	12	1393	1198	8	1443	81	0	0
YDL234C	1782	800	253	3922	1294	104	9	11	1	1971	723	1277	856	409	939	1483	242	49	389	809	2228	525	1617	1435	2200	919	4713	332	13	0	0	871	0	0	2286	2822	0	25	2	0	3	1520	1510	2037	1116	2531	0	0	107
YFL027C	492	1	617	4	24	0	2	2	0	121	275	0	794	298	12	0	19	1192	9	434	329	103	81	377	0	607	0	0	0	0	0	0	0	0	67	113	0	0	0	20	0	0	8	735	0	192	0	0	0
YJL110C	1342	3	532	8042	705	0	14638	520	25028	586	1268	635	847	2013	1768	2600	985	1989	2984	830	682	971	1592	1636	630	59	0	1871	22	47	2	0	6563	0	101	67	15112	0	0	0	0	4	272	23	1	1	0	25	0
YPR008W	1751	1618	1058	1265	1186	0	13	12	0	799	228	101	748	847	196	521	499	0	1068	1008	532	72	1466	679	338	29	0	0	0	338	0	1	0	0	66	36	0	0	0	0	23	0	209	45	1511	4	0	0	0
YFL031W	752	200	138	554	261	0	1010	1390	25	125	34	8	345	32	38	65	772	1506	289	199	1714	857	1737	365	97	6	870	259	511	14	0	194	1	415	143	58	0	14	0	0	26	137	705	516	168	388	0	14	0
YPR005C	3077	70	770	6	442	1	10	2365	0	634	684	335	23	1305	938	216	1131	1	1048	612	728	203	472	978	121	53	0	26	1	0	0	0	0	0	300	147	0	603	34026	5	0	0	37	0	0	411	0	0	0
YJL165C	2448	2435	2213	3996	1403	0	2386	41	51	1859	0	707	1934	1465	86	924	873	1523	1622	1147	1926	1498	3536	1026	250	1338	1	11	8	0	0	0	0	1	1837	559	0	0	0	129	283	736	2071	51	685	410	14	0	0
YOL089C	2303	515	8	855	821	3	9	6	29809	2145	122	3	1003	29	45	370	1312	54	950	818	663	657	1116	415	1845	354	0	0	30	0	0	4164	0	0	3	23	0	0	0	1	0	0	0	98	110	0	1	624	0
YJR069C	1641	668	1232	1795	80	119	2	802	3	144	135	24	517	81	271	74	165	169	102	66	367	169	354	564	746	107	63	1	133	526	0	30	0	0	175	158	0	0	0	0	0	0	450	61	0	775	0	0	0
YLR256W	3338	2826	2311	5387	4124	3231	4894	21	4685	11077	1730	2927	3566	5231	3798	4202	12463	3719	6576	6717	6052	4402	10857	5471	5826	6204	3871	1399	771	545	2	4156	0	0	1049	826	4	3	8118	0	5281	62	3302	1538	389	189	1254	0	761
YGL237C	1669	109	582	5376	6	0	6	757	0	676	429	352	1	589	25	204	547	208	810	357	445	258	623	683	0	35	2117	0	180	0	0	0	0	11	167	135	0	0	12	0	0	0	0	385	0	0	0	0	0
YBL021C	118	553	48	0	0	0	0	0	0	18	143	204	0	179	10	270	242	159	119	29	248	212	103	172	227	17	0	0	0	0	82	44	0	0	1	68	129	0	0	0	0	0	12	216	0	0	0	0	0
YKL109W	3242	1065	1398	145	1138	0	20	5424	1	571	258	265	7	119	2049	670	0	0	814	252	317	15	648	337	56	96	0	1173	414	8	8993	2	0	0	304	251	46	0	0	0	0	1120	409	166	156	1484	0	0	0
YOR358W	293	13	1	0	3	0	2	591	0	679	410	240	1	2204	1188	81	745	0	702	141	357	263	506	624	572	189	0	0	0	457	0	1	0	1	79	244	0	0	0	0	0	626	271	541	1195	213	0	0	0
YMR290C	1235	970	551	918	644	157	21	8633	18810	9	12	0	0	0	5	0	0	2	0	8	21	1	211	187	552	15	0	268	15	1877	0	1	0	0	160	293	8627	1546	1	0	1	0	1214	611	224	692	0	0	0
YPL001W	472	481	95	438	346	1	3	0	334	75	94	21	40	33	350	6	291	29	700	128	732	253	207	128	0	301	0	0	0	0	0	0	0	0	20	71	0	0	0	0	0	0	261	0	0	0	0	0	0
YEL056W	566	409	758	174	222	19	793	2	2133	326	269	147	75	1817	264	635	290	50	1479	492	1047	65	1681	717	21	1559	2726	689	3047	786	806	5	0	1	322	279	35	3	0	0	2	784	324	0	937	4	0	0	0
YCL026C-B	50	30	724	425	6	5	2	1650	4781	683	163	1	260	0	1840	233	382	5	222	518	640	198	466	233	21	741	5091	3303	225	832	1	1	0	687	278	193	0	0	0	0	0	284	0	508	0	0	0	0	0
YKR084C	3891	988	1659	623	1718	13	18	2	10746	730	112	413	1577	688	587	2159	1187	3122	2037	714	922	1035	1142	1115	852	3427	2037	25	0	0	215	0	0	88	969	413	0	2033	0	0	0	3752	1022	205	0	89	0	0	0
YDL223C	506	5	1030	10	6	27	0	2	0	519	99	298	94	162	0	860	4	3	1	62	466	24	548	213	0	0	1	0	0	0	0	0	0	0	162	17	1	0	0	0	0	0	0	0	0	0	921	1133	8692
YJL033W	404	906	366	990	73	0	65	6558	35754	67	237	0	0	194	0	0	0	0	0	0	23	0	23	113	0	24	0	5	2213	3076	0	1	1	2	147	301	14162	920	0	0	79	0	1351	467	3	411	0	0	0
YNL281W	1538	228	1932	3937	1223	16	20	6592	23772	170	241	511	388	401	0	27	182	1241	407	184	1033	1085	283	685	2	472	1285	50	2	1636	1	1136	15	0	1850	2080	0	1452	0	0	80	1682	758	342	906	499	0	1658	0
YCR065W	1126	191	611	381	293	0	7	477	12	195	143	612	762	103	18	268	1591	0	974	597	243	0	782	301	109	13	0	264	27	0	0	150	0	12	6	36	0	0	0	0	0	0	81	0	1061	0	0	9	0
YLR192C	3313	1300	2199	371	170	70	7867	5226	3802	566	586	34	1251	41	799	0	748	1267	918	279	874	735	1076	1692	1922	3478	2517	365	1109	971	1042	16	0	10	630	849	716	0	20359	1	107	0	498	1731	0	1223	0	0	0
YKL017C	619	4	1000	8	197	0	8	2246	6	322	296	0	676	1481	514	0	36	1	0	272	251	152	425	784	0	150	1	1	0	0	0	0	0	0	106	122	0	0	0	0	0	1445	188	0	0	0	0	0	0
YNL021W	2028	541	831	10	7	0	5	1	21237	1087	2	262	824	732	215	416	789	2797	346	430	248	343	706	318	0	1636	0	0	202	0	0	0	0	0	320	661	0	0	0	0	2935	0	688	3	513	234	0	0	0
YDR295C	739	221	0	794	740	0	3	4	0	834	276	0	625	1	0	87	557	0	1	693	442	157	1152	756	506	405	0	0	1	0	0	0	0	0	354	232	393	0	4083	0	0	108	205	637	18	0	0	0	0
YPR179C	735	25	129	0	0	8	0	26	0	852	212	1	360	950	1196	116	4	2	406	226	531	476	692	686	1951	1	455	270	9	0	17032	1	0	0	198	109	0	0	0	0	2	0	35	68	0	0	0	0	0
YNL014W	13	0	162	4	0	0	0	73	2809	544	130	561	389	537	91	0	1359	2	1347	194	528	708	2620	719	3166	468	2	0	211	1630	0	1	62	1	94	7	0	0	0	0	0	171	706	634	314	366	1493	0	0
YDR458C	566	383	622	24	712	230	17	14	15	582	607	149	0	736	295	1072	73	1886	733	889	1747	1489	611	661	782	511	0	796	11	0	0	3	0	0	343	82	0	0	0	0	0	15	373	0	2847	511	0	3828	0
YBL032W	2040	572	1924	9	1515	0	32	2715	0	366	236	27	31	206	160	411	244	709	662	483	1013	125	578	688	2304	408	0	759	1309	691	961	12	0	1265	96	82	0	1	0	0	0	0	278	8	0	142	2	0	0
YKR017C	255	2	106	1	218	41	1	0	0	670	346	903	907	674	1370	0	1054	14	1034	492	483	1607	890	341	18	1699	0	430	7	0	0	0	0	0	145	110	0	0	0	0	0	1	130	828	0	0	0	0	0
YDR266C	1047	260	482	3	829	0	3	4	361	503	313	36	596	1183	68	0	58	227	443	694	819	425	731	404	1448	1	0	542	495	6	0	0	0	0	114	52	0	0	0	2	39	0	563	960	0	27	0	82	0
YDR232W	1557	963	781	474	119	25	3	73	81	284	10	0	18	0	191	0	757	190	54	229	909	346	1458	129	0	43	773	4	53	724	1	0	0	0	273	207	0	0	0	0	2372	0	367	194	185	529	54	0	2
YDR047W	1871	887	1684	12	66	0	1	87	155	65	195	544	503	142	0	0	331	561	185	431	466	616	674	462	0	239	0	0	0	0	0	2920	0	0	126	206	0	0	0	0	0	0	424	0	0	0	0	23	1
YDR044W	3402	724	3098	21	207	0	16	2165	21686	136	243	0	568	442	108	25	0	367	737	1003	979	641	178	3887	0	1303	1416	549	6	611	0	0	0	2	1965	3152	0	0	0	0	0	0	2386	2065	0	4719	0	0	0
YER014W	424	133	334	3	5	0	1	1	4711	10	166	0	8	0	104	0	215	124	256	214	210	872	186	524	0	352	0	0	0	295	34	0	0	1	154	33	0	7	0	0	0	153	430	890	0	3	0	0	9
YOR176W	4377	3259	5352	5027	1508	555	18	2424	4221	585	668	1638	1452	1402	1305	650	1097	1378	199	981	1601	625	1909	1186	34	947	0	236	1964	416	0	1246	1	4	117	159	0	1	0	0	0	175	723	593	3	336	0	552	17
YGL040C	3449	1281	703	321	611	320	14	2945	0	708	1005	2611	523	1257	2440	0	309	127	84	433	1055	1706	1237	734	154	2309	2102	167	4	51	0	2220	5	854	512	745	2	0	0	0	0	1509	885	418	0	466	0	0	0
YDL119C	901	149	0	2	41	0	3	0	120	390	188	988	390	113	1915	324	634	0	131	32	280	26	126	415	0	13	0	0	1	0	0	0	0	0	222	210	49	0	0	0	0	150	453	0	0	0	0	0	0
YDL205C	513	185	174	5	184	0	1	290	8097	113	10	188	13	89	0	289	2	0	207	18	126	0	43	9	0	0	0	0	0	0	0	0	0	0	0	8	0	0	0	0	0	37	51	525	0	1	0	0	0
YOR278W	453	367	13	938	191	0	1	1349	0	122	40	0	309	625	375	320	0	1	123	29	615	128	202	250	34	441	0	15	1	0	0	0	0	0	8	90	0	7	0	0	0	24	0	0	0	52	0	0	0
YOR227W	2400	989	1287	7704	1553	341	11	4	1342	6878	2173	2217	6187	4353	473	1612	3930	1492	3946	6069	4186	5786	7382	3085	10909	1535	6640	817	839	0	1	0	0	5991	411	464	8754	0	1	0	0	5	1261	1398	0	1435	481	0	1
YMR293C	30	311	380	3	353	39	1	0	0	139	142	98	72	619	241	0	11	0	0	325	235	217	180	298	0	0	0	755	14	0	0	0	0	0	2	9	0	0	0	0	0	0	0	0	0	118	0	0	0
YOR237W	68	0	0	0	0	961	1	0	0	5	0	13	3	1	28	0	562	0	0	0	65	378	0	316	0	19	0	0	0	0	0	0	0	0	37	39	0	62	0	0	0	0	248	387	0	7	0	0	0
YMR207C	53	83	824	15	174	0	32394	103	24747	1732	280	3	1850	211	649	1866	588	0	2626	400	832	0	1847	504	0	795	823	13	0	0	0	0	0	2283	64	332	0	0	0	0	1	0	361	701	0	615	0	0	0
YMR110C	5518	2988	1416	27	1929	2311	28	19	2363	2303	1769	768	3050	2563	2992	2866	1738	2867	972	1260	5239	1468	2488	1588	839	3535	2673	0	0	0	600	0	0	0	544	808	0	0	0	0	125	166	850	0	0	728	0	2023	1
YPL254W	1445	469	541	317	248	0	9	2	0	571	194	65	284	1	476	416	103	645	662	664	571	243	443	415	2091	0	2	0	0	0	0	18	0	0	149	175	0	7	0	0	2711	128	153	0	6	83	0	0	0
YKR051W	1667	684	2675	2878	324	53	5	77	0	598	179	10	1856	286	516	481	1637	243	830	1058	522	18	588	702	11	26	30	0	0	11	5	14	0	0	444	248	0	15	0	4	0	53	599	15	0	454	0	138	0
YGL251C	1279	3	0	0	2	0	9	11	0	1131	765	147	714	1347	473	719	772	1	817	224	366	299	862	584	0	0	0	0	0	0	0	182	0	0	66	175	0	0	0	0	0	0	386	0	691	243	0	0	0
YGR187C	1477	141	165	15	113	0	5105	13516	13191	34	0	0	8	46	90	0	10	0	328	18	51	0	112	333	100	1	0	0	73	134	0	91	0	0	196	359	0	81	0	0	0	33	717	711	835	653	0	0	0
YBR009C	139	713	776	1088	15	1	0	0	0	2276	941	289	1827	818	998	2551	1128	833	611	1889	4273	527	2194	927	1077	440	1010	171	21	6	0	0	0	12	148	69	0	0	0	1099	0	201	94	110	23	173	0	355	0
YNL030W	104	980	297	11061	25	444	1	81	6123	429	370	160	351	93	491	2573	540	206	441	354	1540	1	929	408	10	213	7	205	508	724	0	4	0	960	151	75	0	0	0	563	0	6	264	372	0	136	247	11	0
YPL127C	2750	1591	1038	15	1071	3	19	7791	11462	270	473	255	1141	945	593	420	2269	906	801	344	834	1600	630	1673	181	5079	331	10	0	4	153	6980	1	186	64	255	0	659	1	1	510	0	466	1715	1	48	0	0	0
YBR010W	764	158	1549	5576	51	0	2654	6	6866	629	395	309	154	164	82	759	222	400	187	668	1531	35	396	694	586	582	715	22	31	301	60	403	34	4	50	57	56	1	19	540	61	109	353	205	215	28	82	617	11
YNL031C	8738	9481	3710	18783	1020	2443	11510	1971	47134	1550	3959	1893	1518	2207	2116	7123	3641	1596	2340	1705	6600	587	2603	5175	3218	5004	4079	933	4134	1899	6827	9627	10049	2051	2911	2860	27416	1608	10406	26807	8651	2360	3335	5299	2368	1953	130	7256	2104
YLL022C	1558	368	1261	11	69	0	2201	11196	16	224	0	399	0	0	0	64	575	392	268	4	299	0	219	522	0	82	0	0	0	0	0	0	0	0	346	699	0	0	0	593	0	0	273	2	0	127	0	0	0
YDR317W	382	0	0	1261	45	0	1	0	1	277	16	3	0	0	0	0	8	0	301	361	106	0	73	16	838	0	0	0	0	0	0	0	0	0	69	46	0	0	470	1	1	819	0	1	0	0	0	0	0
YGR191W	4427	311	996	3119	1226	4878	16654	15793	7073	2073	554	453	1201	644	1824	1775	705	1	1812	1114	825	0	1745	1351	0	2534	196	630	1434	2601	2	7956	3993	6058	360	577	10902	9483	6951	0	24043	1182	544	3355	0	422	0	0	0
YBL008W	1179	2	196	1	347	30	16	7652	0	405	161	254	545	41	0	817	914	0	1	229	134	0	1	443	0	0	0	0	0	0	0	38	0	0	12	16	0	425	0	16	0	1815	545	111	0	0	0	0	0
YOR038C	704	37	0	56	1033	0	3	7	0	150	324	730	710	0	1	358	1986	545	60	280	394	799	645	446	368	36	0	1113	3	0	0	0	0	204	22	88	0	646	0	0	0	0	207	496	0	382	0	0	0
YJR140C	718	1134	790	12	20	0	2	1	16	484	444	1036	1082	419	390	0	1722	1	86	1161	384	700	1084	624	0	289	0	0	1	2328	0	121	0	0	287	387	0	20886	1	1	3	0	322	0	1036	19	0	0	0
YER055C	14757	6395	8232	16153	4816	1718	31744	4579	50528	1373	1367	1708	1956	2499	3466	2253	2564	1006	1453	1695	6318	1951	2499	2792	2598	1262	0	2471	1754	4	295	10027	1	760	4409	7483	384	416	13381	25799	17381	3522	2066	3857	2802	2507	0	199	0
YFR025C	4076	415	878	17	242	0	8863	237	15404	309	279	630	42	320	542	159	1043	72	537	421	1145	865	268	1266	503	3260	198	879	27	254	0	0	0	42	1041	756	0	1	0	277	2943	40	331	99	323	765	0	0	0
YOR202W	3440	6619	3919	23997	2462	1004	5230	5022	835	1660	1874	1392	1109	1649	1528	1511	231	2624	1016	671	5587	868	2309	1166	794	3453	1	401	1151	0	0	0	0	4	4338	6842	5	2	0	0	322	6	994	1537	748	1306	0	1401	3209
YCL030C	28964	10610	18897	19975	9576	2389	160	4995	27396	11326	5350	5918	6124	2813	1797	3364	3893	3055	3052	12078	15399	1461	19745	5515	1927	2077	43	644	1917	0	1865	3	1	12976	4207	4312	771	24	0	760	465	2366	8057	7430	18024	4293	0	0	70
YIL116W	33	1	3	0	2	0	0	0	0	99	387	0	209	0	0	0	0	5	15	5	347	50	346	16	2	40	0	1	0	0	0	0	0	0	3	3	0	0	0	0	0	1	7	6	0	0	0	0	0
YIL020C	878	1161	18	2912	726	64	1	53	8671	262	97	452	72	148	2	22	96	156	0	304	288	86	591	197	0	8	0	508	148	0	0	4	0	0	87	63	0	0	0	0	71	0	211	0	0	0	0	0	0
YBR248C	6841	7479	2102	3195	2164	116	22	754	32128	4075	1252	1597	852	1073	382	1440	736	872	372	2425	3208	939	3952	2346	164	969	3940	1120	469	1207	2	0	0	14024	3654	5618	0	0	1	8	2877	3	1775	3921	2450	1012	0	0	0
YJR055W	2	694	2	8	0	0	0	0	1757	50	35	0	0	0	67	0	271	0	136	9	69	0	16	27	0	0	0	0	0	12	0	0	0	0	0	12	0	0	1	0	0	54	12	0	0	0	0	0	0
YDR420W	5483	1916	1625	3363	2758	3	18	10	53864	2115	286	1367	899	2882	1421	621	1818	101	696	280	1037	2060	2203	1413	0	393	1	1447	14	4396	5	0	11506	7345	311	235	1	89	0	0	0	8685	1731	40	0	924	0	0	0
YMR161W	498	3	561	3	41	1	10	3138	1	254	101	0	252	83	203	1264	335	0	502	164	411	356	354	681	585	14	53	479	1517	1	0	0	0	12	228	196	0	1	213	12	117	1	663	407	1206	8	0	0	0
YDR528W	39	468	476	4	7	0	0	0	0	6	39	1	46	0	258	119	53	0	67	15	19	312	95	25	0	104	8	0	0	541	0	3	0	0	10	18	0	0	0	0	0	310	44	0	0	49	0	0	0
YER057C	807	2857	1675	21581	139	1322	93	587	34884	195	248	70	174	165	669	442	621	304	110	118	677	418	144	1146	11	1853	291	329	1111	1661	41	2407	0	0	661	788	2829	0	4967	0	4185	965	542	490	2082	405	0	0	5
YML075C	4604	1023	1425	16	181	0	22	21	14	1251	1092	259	3220	1243	1730	38	1159	336	4238	979	3625	1626	1665	2025	2366	1959	7	172	619	6367	3	66	4	5357	875	403	0	14	13628	1	39	1706	279	56	379	0	645	0	0
YLR450W	5316	2210	2671	6011	829	139	28	8	15	2547	774	470	1836	1847	1603	523	483	632	1146	2546	1997	3582	2125	3682	606	1221	1931	1158	4	31	3	1	1	17265	1064	751	17239	21	0	0	0	6853	1160	4103	0	6	946	5	123
YOL095C	823	1	826	5	1	0	0	2	0	292	462	0	445	546	977	194	0	40	11	161	204	27	525	122	2343	0	0	124	0	0	0	0	0	0	95	35	0	0	0	0	0	0	266	64	0	0	0	0	0
YDR174W	3731	1933	4980	5756	1704	549	21	2441	414	235	274	632	215	6	844	110	229	533	312	244	1787	639	502	704	859	695	0	182	9	26	428	1078	0	0	509	586	468	116	4	511	2	30	850	338	342	645	0	0	0
YOR032C	538	0	0	0	0	64	2	1	0	2163	2139	2565	3040	3166	4270	7150	3704	1783	2010	1361	2408	711	2355	1206	7033	264	2025	1	0	0	0	0	0	1	157	347	1	0	0	1	9985	0	152	0	515	1	0	0	0
YJR147W	334	574	566	49	23	0	40	823	0	271	270	140	8	0	713	67	357	49	607	64	155	5	128	415	37	13	51	940	1110	0	47	0	0	0	232	163	0	0	0	0	0	0	9	779	0	0	0	0	0
YBR034C	3471	843	1910	1867	2709	2133	675	1084	15143	67	158	0	0	0	0	0	22	1	21	43	129	0	143	664	0	380	0	1405	22	994	1619	34	403	5669	515	501	0	276	17275	1	0	980	518	1949	2656	162	0	1	0
YLR205C	654	1551	1069	471	22	13	6	3317	1019	18	96	7	393	279	232	158	5	153	453	139	151	390	210	35	20	529	0	1	2	48	0	0	0	6	124	265	14	0	0	0	0	0	452	776	0	177	0	0	0
YGL077C	8909	3698	6011	4477	4067	4	40	7411	2876	2782	1627	1856	5870	3319	5564	5844	2496	7037	5997	2101	6733	9025	5219	3564	1777	1208	2	112	791	1891	217	1932	2978	205	415	482	162	63	116	0	0	3022	4617	3720	1519	694	1	0	0
YDL125C	894	3862	886	3336	764	709	30	807	15251	832	1085	1005	2280	1692	4874	3324	2223	807	2432	497	4896	2389	1573	1948	2104	3755	685	1806	1292	522	2026	1142	1	3	658	841	24084	1	21563	32088	0	1216	712	1108	386	584	0	0	3516
YDR305C	50	12	793	5	59	1	1	736	159	721	359	196	19	77	277	0	282	28	35	214	326	208	308	231	165	426	222	0	67	0	0	3	0	0	33	168	0	340	0	0	0	0	32	0	502	102	0	0	0
YOR258W	426	163	114	181	240	2	9407	41	71	43	42	452	0	179	16	2	1	7	142	83	170	117	75	175	0	5	1	0	48	0	0	2	0	0	72	55	0	0	0	0	144	0	0	442	0	2	0	0	0
YJR075W	4113	396	1186	11	1153	5	38	4813	6	308	433	781	914	177	955	1154	651	1222	1084	298	1020	1006	1184	1490	254	824	1423	547	1804	0	0	6	2	1496	444	371	1	2	1	0	3	277	355	781	2823	0	0	0	0
YMR032W	6	0	2	0	417	0	0	2	0	543	0	0	1	3573	0	0	0	0	73	375	650	1483	599	124	176	0	0	0	0	0	0	0	0	0	41	54	0	0	0	0	0	0	14	0	0	0	0	3	0
YLR113W	5242	4048	3199	3604	509	1318	12	97	21369	1595	2174	2338	1651	2013	638	2140	1655	592	1883	937	2506	2157	1711	1997	253	4709	627	1866	606	350	3407	61	1	6177	1079	862	1	1	10625	0	173	892	1243	4989	0	487	0	2432	0
YNR055C	3010	1108	839	2895	50	4928	8	13	5372	1345	727	874	1793	965	1304	351	442	2106	483	810	1870	562	2095	992	2301	3285	0	0	0	3372	0	2	0	1	767	398	4	3501	0	195	0	8	367	193	2286	260	0	0	0
YDR158W	32837	14933	22727	54464	21450	2348	13161	46111	99611	2030	1637	1428	1035	1047	430	713	2219	671	963	1665	6004	1451	4141	3966	3980	2175	0	4607	3174	5535	137	2608	2209	6744	7905	13920	3746	703	7	5	1136	4433	9277	6593	4190	7008	4	1540	0
YER052C	466	1	130	2	78	66	2	65	500	143	15	2	214	6	4	8	424	111	22	336	930	650	1576	44	111	3	0	29	0	0	0	0	0	1	10	10	0	0	10	0	1	10	40	46	29	30	0	0	0
YJR139C	12932	7138	9159	10145	5407	3223	11432	28047	23714	1586	2644	2746	2979	3427	3815	3540	4037	2745	3122	1624	9992	6571	3970	5875	8260	3875	6893	831	1354	1356	1306	2495	0	5	1155	1263	459	282	76	1170	991	347	2440	3074	1096	1151	174	1	28
YIL072W	9	292	72	3	0	0	0	10	0	318	110	5	1	76	61	732	284	0	5	7	133	1	8	85	0	0	0	0	0	542	0	0	0	0	41	41	0	0	0	0	0	28	1	0	0	0	0	0	1
YMR251W-A	340	2646	983	15880	44	5508	848	256	13634	2152	1314	2049	2035	1305	1071	3571	1129	1215	683	2069	6333	825	2708	2506	988	959	2938	150	10	639	5	161	0	0	919	825	180	0	0	8	66	99	396	938	391	28	6	573	203
YPR068C	264	80	176	2	1	2820	0	1	412	389	180	0	40	130	616	162	8	157	217	307	149	9	153	210	1067	196	77	0	52	0	0	0	0	0	9	142	0	0	0	0	0	46	0	572	7	0	234	0	0
YGL194C	347	0	0	0	98	108	0	0	976	28	62	0	4	63	0	0	0	0	383	3	110	724	323	207	95	548	0	0	0	0	0	0	0	0	30	31	0	0	0	0	0	0	282	0	0	102	0	0	0
YPL116W	1606	665	825	11	206	0	3	4	11235	1533	1394	1051	299	2329	1470	2315	2097	274	1243	757	1718	3382	979	821	2420	339	0	19	391	0	1950	1	0	0	37	34	0	0	0	0	0	0	4	0	0	987	0	0	0
YIL112W	1667	4121	3200	5799	3190	198	13	560	14238	3601	928	837	853	1475	492	1076	634	340	703	1401	2152	633	2436	3043	3008	289	87	1456	2474	0	75	1925	5	0	778	617	30	0	0	0	0	449	1168	1406	299	496	0	6011	6
YMR172W	422	1355	2412	15	11	0	5	1923	0	1121	314	123	1876	1090	499	21	55	0	987	645	521	1	1143	551	94	0	2619	2	0	0	1	5049	0	0	37	45	0	0	0	1	312	2033	501	350	10	0	0	0	0
YKL084W	35	34	64	186	4	0	2	44	507	22	57	3	2	0	12	0	0	6	10	14	19	22	19	18	46	0	0	0	0	0	0	0	0	0	2	1	0	0	0	0	0	0	8	1	1	2	0	0	0
YPR193C	36	0	0	0	3	0	0	0	0	8	20	219	12	147	317	0	2	0	5	1	56	0	44	136	0	7	0	0	0	14	0	0	0	0	65	13	0	0	0	0	0	0	0	256	0	0	0	0	0
YEL066W	213	209	2	4094	22	0	2	30	536	101	38	0	181	6	310	345	1	1014	436	90	682	132	168	247	29	25	0	2	788	331	2324	1	0	0	146	176	0	0	3595	0	5353	0	78	117	1	7	1	45	0
YBR215W	539	276	44	225	1278	108	33	11083	0	539	0	476	584	494	5	0	1000	1	84	243	304	14	707	1013	118	20	657	0	0	1356	1	0	0	0	426	206	0	251	0	0	28	0	29	4	1929	377	0	1480	0
YOL155C	67	66	575	7	131	0	1	277	2	1993	646	85	427	1151	386	5932	1402	33	91	379	1036	3	1098	1734	1647	309	3826	89	366	0	0	152	0	0	123	268	0	2525	0	0	36	311	1019	496	12	151	0	0	0
YIL110W	873	0	0	0	356	0	1676	3559	0	17	217	550	0	310	766	578	211	145	108	64	1060	326	226	183	37	0	0	16	1	0	0	0	0	0	41	97	0	0	0	0	0	0	11	719	0	24	0	0	0
YDR138W	953	544	0	37	412	14	6	78	0	566	446	270	0	12	599	1445	327	255	800	150	614	610	1204	254	0	16	0	0	0	0	0	0	0	0	60	59	450	0	0	0	0	0	324	0	0	68	0	0	0
YDR399W	3159	3689	2176	3341	1876	1854	126	13661	8735	525	475	1072	217	1558	1440	758	2235	1515	264	465	2190	256	1130	1411	695	975	611	423	900	95	15	3368	398	0	1066	733	3149	3975	1	2	304	1261	445	2244	4637	1299	0	0	0
YNL004W	2999	1287	1345	1774	936	1923	9	91	1567	2049	1029	947	2381	480	1487	749	685	867	552	1372	1814	946	2007	1747	63	1301	0	53	1654	1531	3	5	0	0	531	972	9196	0	0	3	0	46	1028	1187	2705	714	0	0	0
YOL013C	2129	351	184	2090	333	261	7	8	7	226	518	1863	4	1880	570	435	82	1391	917	804	1468	42	1744	1591	56	787	0	452	3	0	0	0	0	0	340	112	15623	0	0	0	2288	0	483	357	395	0	0	0	0
YLR207W	2796	114	1270	7	27	0	5	61	673	2399	606	0	2148	2148	1297	270	322	2577	859	1186	2565	420	599	1484	0	2861	0	1546	7	1	46	6873	981	2	910	600	0	10	0	0	0	4407	470	0	26	0	0	0	0
YLR301W	5130	5272	3819	3376	1500	4	4289	14735	6643	574	779	475	807	1046	946	2309	1459	558	1714	932	2778	1308	914	1948	1561	2769	4	438	1756	0	0	0	0	279	2105	2165	0	0	0	0	2	1243	493	1241	0	328	389	140	0
YOR267C	4267	2640	2890	3878	2865	3147	15	96	1	4227	627	578	3389	1278	1828	1117	1254	1808	1127	1534	2531	1155	3663	1534	2212	1329	128	1250	2014	4	32	2	0	10746	510	471	0	0	0	0	250	453	1991	1366	0	812	0	0	699
YOL123W	9566	2296	6992	8598	1166	112	25	1193	16277	697	191	432	1274	606	19	157	944	852	627	566	1357	2207	316	1970	536	1864	1	1859	2861	5759	1730	3	2668	2857	746	602	0	21	0	0	121	1153	2707	1237	3731	939	2	0	0
YDR291W	569	792	642	7	135	0	2	0	123	335	196	723	358	74	62	202	1024	1002	35	371	1531	686	2470	493	0	0	0	48	0	2454	1	0	9877	3	314	64	0	0	0	0	0	1	667	149	0	191	0	0	0
YPL204W	119	8	135	27	16	0	0	45	0	137	2	45	2	1	20	101	42	33	11	89	221	199	551	25	13	1	0	9	19	0	0	0	0	0	7	2	1	0	0	0	0	1	21	39	18	0	0	0	0
YOL133W	679	704	749	2362	199	1122	4	980	21440	303	282	337	681	1492	1538	679	360	812	1467	86	818	731	515	855	356	619	5	415	12	0	8	0	0	0	280	171	0	0	9016	162	3044	1037	109	278	0	0	0	0	0
YLR097C	705	0	36	40	4	16	3	1	0	93	190	30	412	352	1235	30	395	1117	54	134	789	986	587	535	0	20	0	3	179	0	0	0	0	0	6	28	24	0	0	0	0	82	560	0	0	12	0	14	0
YMR186W	32580	10096	24373	5755	7846	7218	10807	34386	46351	3429	1894	1063	4347	738	1373	1871	6909	6987	1334	3368	7316	25578	4155	14258	14147	3897	27271	9356	1270	6302	2055	8121	533	2501	2930	4088	366	267	86	1608	1979	7704	12394	10582	9558	3894	4608	784	13
YHL002W	1045	423	1152	5492	987	550	17	6658	41481	1673	1447	608	2265	2938	1295	2057	1076	417	2030	392	3382	1164	2619	1940	3315	8529	1731	1224	1981	3	3	0	6	5997	705	1278	26647	2	2	4	2	5134	792	6	1689	250	5	9	23
YGL073W	1415	2077	274	1010	48	482	5	1964	18520	1779	974	1281	1886	609	2154	2522	1594	235	1269	2379	930	3	1111	1729	2710	3961	1	6	4	0	0	96	0	0	531	284	0	0	0	0	419	1	360	0	896	1034	0	4533	0
YMR288W	215	353	0	0	67	0	0	1	0	649	32	9	160	1541	795	294	517	0	832	548	260	222	368	369	244	0	0	4	2790	0	0	8312	0	0	380	728	0	0	0	0	59	0	320	0	0	12	0	0	5
YOR319W	550	564	6	4	503	21	3	0	5632	60	21	457	0	262	52	262	11	1205	64	233	303	346	87	629	0	406	0	13	662	0	0	0	0	0	152	4	20	0	0	0	0	8	202	3	0	86	0	0	0
YKL138C-A	5	2308	8	181	0	0	45	0	3	24	3	10	0	85	0	51	127	329	5	25	101	0	13	83	0	104	0	0	0	0	0	0	8	0	5	16	0	0	0	0	0	0	71	0	0	0	0	375	0
YKL101W	7718	3177	3109	2951	7590	2970	33	712	29037	1291	36	630	334	475	0	148	2334	2552	2648	1780	1210	498	1735	1746	27	377	18	2943	1355	46	21628	11	197	15367	126	206	459	9	140	17699	0	560	1831	4501	3462	1412	7	0	2
YBR133C	3116	6	717	6	2404	0	4	16	0	169	443	744	839	1628	0	125	1259	1	364	1784	518	1743	305	954	0	104	1164	67	1	0	0	0	0	0	90	211	0	5	0	0	0	79	605	68	0	838	0	0	0
YBR272C	760	466	127	365	41	0	12	7721	2	917	67	382	588	140	85	1880	138	182	902	405	991	1911	803	1521	294	839	0	0	704	3291	0	1	1	0	54	207	0	0	0	0	0	1069	102	2484	0	3	90	5216	0
YOR020C	127	2641	1896	6529	46	2	7	34	7228	216	75	53	18	299	185	181	212	850	227	133	828	493	140	385	972	603	22	509	58	2	0	58	0	8	608	773	0	0	0	2	0	750	191	272	28	162	23	0	0
YLL026W	7748	2547	5270	2320	2406	1193	24	61	1662	1141	214	58	3994	313	161	297	878	2873	910	2076	4972	8885	4603	3706	671	604	0	736	10	215	2770	192	0	1	1081	1662	0	13	2	2336	54	684	1959	3880	0	1904	0	0	7350
YFL014W	3029	31362	7397	114139	1059	11575	17159	702	157754	9373	13460	13152	10824	11377	13102	22948	8366	9077	4755	9151	27613	6462	10716	14822	16756	14098	20936	6379	1718	8398	7768	13682	1612	5482	2992	2886	0	743	0	0	3421	2942	1950	1590	11109	1688	29244	54012	35631
YJL159W	115840	30375	72851	17680	46721	21255	71197	251	13346	13928	8994	751	3984	11590	4255	8046	57	17194	3321	14333	27780	14782	25851	14446	15504	10057	15192	1054	240	10458	1892	47	2139	17	7134	7025	1974	158	3009	6894	904	5585	35826	4028	2972	23269	1	331	300
YBR072W	5269	3191	4078	2328	1135	15	19	54	21858	2693	1886	1935	2366	177	341	411	1287	1593	138	3260	3351	128	2311	5571	1192	6121	0	337	7	857	3	10406	0	2	2715	3184	0	0	0	0	0	0	381	841	0	161	0	6773	9232
YCR021C	10	2	178	3	3	0	0	0	0	345	0	0	0	0	0	41	348	0	0	0	968	1	131	39	35	176	1	0	0	0	0	0	0	0	25	14	0	0	0	0	0	91	54	0	1	31	0	0	0
YDR533C	3034	8912	3309	32425	2280	1826	41	11815	26147	385	1019	90	684	988	8097	1935	8372	423	305	86	2329	593	2295	1178	1948	4153	11487	1511	45	0	0	16	0	1	1098	1723	0	10	0	1	0	1900	210	0	0	1	0	277	0
YPL280W	1	0	0	0	0	0	0	0	0	29	59	261	88	0	317	114	209	0	375	246	111	163	159	62	0	6	0	0	0	0	0	54	0	0	1	0	5	0	0	0	22	322	0	0	0	0	0	0	0
YOR391C	58	0	0	9	0	0	0	0	0	171	4	71	12	0	266	249	4	0	140	103	89	0	132	44	0	4	0	0	0	0	0	21	0	0	5	10	0	0	0	0	722	5	0	0	0	0	0	0	0
YDR171W	8153	8910	3957	921	861	230	29	7	628	2897	2956	8046	4166	1454	881	4335	1909	1435	1056	3439	2944	4917	6699	5894	2999	4326	21071	1963	33	0	0	1	0	0	4481	3609	636	0	0	1	6643	4313	1573	2313	70	1699	158	1861	9536
YLR259C	19818	2979	6662	12042	7039	4983	88	3732	38296	1087	942	2546	1389	1861	1801	361	551	2701	3033	1113	4484	1955	1159	3095	7477	8538	4253	5868	4857	6903	130	3355	0	3468	5373	7589	169	298	5941	208	16	15781	4978	6530	7189	3465	0	0	0
YDR258C	7877	2364	4218	41	1649	3	4542	18	10600	3576	1114	126	236	1521	0	1402	2081	2052	234	3730	1998	929	2404	2790	5069	1955	0	349	6	242	2	616	3	4800	939	912	1	1	0	0	530	1562	1933	2423	397	591	0	255	0
YPL240C	12966	13462	7971	10443	7120	2435	76	12116	5593	3636	1363	4	1911	1227	0	55	2594	13735	1395	3840	3852	8748	2045	12278	6239	2009	23007	14817	209	1002	12091	16991	10	8	6511	10024	3	6	2	30194	43105	59230	5780	5421	24	2542	218	5877	2182
YOL068C	2401	600	1227	301	2140	1662	68	1986	12	2968	1154	1645	1752	467	2489	2220	2034	1481	1605	1580	1622	1903	1012	4030	2981	6400	742	1550	3066	0	3	0	0	1620	936	580	2407	0	0	0	54	165	672	2188	1	1491	0	0	0
YPL015C	1432	2049	956	4046	363	962	7	0	4271	536	942	831	1283	1487	2287	515	743	2135	4219	502	1117	255	1457	2566	4124	1194	972	107	4	0	0	41	0	6056	1276	1816	1	3317	42814	1384	9418	208	730	16	205	1299	1949	0	0
YOR025W	102	1023	24	3	757	1058	10	3477	5	338	161	210	991	3689	31	0	39	0	361	355	1320	2323	828	932	1521	1228	1597	3	0	0	0	0	2	0	315	265	0	0	0	0	0	1995	14	0	0	0	0	3	0
YDR191W	38	1	101	1	1	0	178	2	0	2	18	1	0	0	573	0	0	0	3	53	358	0	181	2	343	2	0	0	0	0	0	0	0	0	0	3	0	0	0	136	0	0	0	0	0	169	0	0	0
YGR223C	1211	3421	1145	21	72	1907	1	3	0	556	354	563	1543	433	1682	297	544	126	801	679	1028	1249	985	795	1015	1300	0	260	759	765	0	0	0	0	52	38	0	0	0	276	1951	25	446	0	1158	218	0	12	19
YDR225W	841	1315	845	2336	380	1	3	0	1565	1323	915	1042	1091	672	1760	2793	477	1012	813	965	3287	754	1247	992	288	828	0	795	601	1120	0	1049	1463	0	359	476	0	0	0	495	295	606	784	500	1511	1218	1	551	0
YBL003C	1172	160	2976	821	106	110	160	2	33866	699	1473	659	400	48	710	3894	607	1	394	645	2533	3	704	846	1	350	0	314	7	35	0	1117	15	0	200	213	0	0	0	1	0	135	285	188	3	1	447	1	0
YDR224C	279	282	48	4194	16	327	3	226	1	276	108	100	447	222	1	821	679	691	92	344	1164	170	534	297	32	169	466	315	36	0	1	83	0	0	26	15	0	28	0	0	7	49	244	175	66	68	85	0	83
YBL002W	142	58	46	1	25	0	0	0	0	767	639	57	127	46	473	1632	2	11	196	586	1463	0	962	313	13	525	0	6	847	0	0	0	0	0	94	42	0	0	1	0	0	56	72	0	160	158	0	10	0
YPL067C	87	20	0	68	0	9	0	0	21	56	218	0	111	529	402	361	10	133	201	9	665	376	221	172	35	0	0	0	0	0	0	0	0	0	2	74	0	0	0	0	0	0	147	0	0	15	0	0	0
YHR067W	1795	699	237	1	3	0	6	0	18	181	401	322	145	869	2586	1	342	15	1595	166	834	793	279	720	41	1716	0	222	1	1	0	234	0	0	216	294	0	0	0	0	19	1	639	0	2128	14	0	0	0
YCR020W-B	60	644	84	5	0	0	0	79	1480	35	97	138	1	241	91	198	213	234	98	144	229	387	156	94	209	107	0	96	4	139	0	5	0	0	20	8	0	0	0	73	5	0	12	46	4	0	0	0	0
YPR033C	10648	7845	3693	4816	8356	705	3601	5966	4788	520	313	574	1033	2898	1901	59	1478	825	925	324	1882	1057	1401	1911	538	2821	1	3239	46	1149	2	8030	7081	1202	1302	1271	1000	3101	2335	0	0	2607	1016	2892	0	1728	0	0	0
YOL012C	500	1145	465	25	5	1	12	2006	0	409	264	738	217	666	24	295	686	449	71	295	846	158	494	428	1627	1681	0	0	1	0	2	0	4145	2	409	174	0	1	0	0	454	496	229	352	0	0	0	0	0
YGR268C	664	239	318	824	5	0	0	25	1585	334	101	237	1100	1180	29	0	0	0	891	397	610	492	750	370	636	0	155	404	952	0	0	0	0	0	396	856	4	0	0	1	1118	7	551	129	0	0	0	0	0
YOR284W	425	4	0	0	237	0	0	0	0	77	360	339	472	870	472	692	768	3	909	184	469	613	273	595	0	224	0	29	1	0	0	0	0	0	0	55	0	0	5166	0	0	0	80	0	0	439	0	0	0
YNR032C-A	16	104	3	172	4	0	0	634	5328	31	35	26	68	61	183	22	117	0	28	18	47	52	105	88	49	174	4	1	1	462	1	0	0	0	3	44	0	0	0	0	0	0	94	0	0	6	0	0	0
YJR036C	1653	693	454	16	228	5	4	15	1302	1295	412	359	1278	310	0	566	486	1311	1008	1239	746	188	2053	719	1316	0	0	23	0	0	0	0	0	0	180	165	0	0	0	0	0	4	87	0	2	134	0	3153	0
YGL141W	2041	961	1689	34	27	1927	18	6519	0	1672	1700	833	2866	1928	1291	966	1737	659	745	1456	1725	2301	1509	1753	3498	7	0	1	1	2975	5	0	0	0	410	356	0	0	0	0	40	552	518	14	13	1490	0	0	0
YGL168W	680	1053	940	1315	295	301	474	678	3385	53	27	15	9	13	17	21	23	14	18	34	60	13	27	28	23	9	0	92	62	0	203	34	110	0	33	14	10	54	0	66	172	144	53	17	22	16	0	0	61
YPL244C	653	994	665	23	64	0	7	10	1	217	440	10	35	361	14	965	228	0	1340	254	501	0	829	492	0	8	0	691	14	0	0	383	0	390	100	121	0	811	0	0	0	5	658	51	1014	1	0	0	0
YER039C	36	138	5	1	336	0	0	1	0	9	61	14	89	45	2	0	123	149	36	12	58	62	92	47	174	0	0	0	15	0	0	0	0	0	1	5	0	0	0	0	0	0	0	0	0	0	0	0	0
YFR053C	28645	15970	17602	6696	8961	2309	120	475	19154	6189	5090	8312	1064	2344	2469	2032	1096	11472	1027	7262	10072	4830	9693	23789	3237	9899	3370	11840	162	29022	164	161	7	6104	2388	3229	10322	0	39	1	31	5891	6444	12760	633	4354	46	4270	169
YGL253W	26661	10669	13702	8321	9989	2158	239	91090	105030	577	29	186	1	0	657	0	607	2607	2319	727	1429	1261	340	2255	3585	1337	0	13291	205	1415	1386	13574	14297	1143	4152	5416	1	3438	1	50	5954	5805	1693	8868	12	3293	0	0	0
YHR094C	7847	6833	3566	11966	2207	3570	5729	17545	37671	2270	1947	1688	1	836	0	23	84	173	0	2116	8140	2	2452	987	0	5948	14032	8523	2794	0	0	0	1161	1	192	18	0	0	0	0	0	0	68	0	0	1	0	0	0
YNL318C	6	101	46	1	10	0	0	0	0	4	0	0	0	0	0	5	3	0	3	13	36	0	0	4	0	9	0	0	0	0	0	0	0	0	8	0	0	0	0	0	0	0	1	0	10	3	0	0	0
YDL245C	19	0	0	0	46	0	0	0	0	4	51	26	0	60	192	0	138	0	129	0	32	0	88	217	0	1	0	0	0	377	0	124	0	0	49	50	0	0	0	207	1	0	24	69	0	0	0	0	0
YJR158W	0	0	0	0	0	0	0	0	0	2	9	2	0	2	17	0	12	0	8	0	7	0	9	14	0	0	0	0	0	19	0	23	0	0	6	1	0	0	1	22	0	0	0	5	0	0	0	0	0
YMR011W	7330	2995	3304	12178	5404	7773	65	6867	102206	629	1438	343	1904	1	0	0	601	16067	232	1429	4319	497	3015	3227	1489	1553	166	53	2243	56478	15	14135	5394	281	4793	4628	10207	2010	6930	59	52575	7047	18088	13617	2892	7767	0	1148	14
YDR345C	22502	10214	14567	7918	8268	11032	799	69482	102571	3084	1252	0	0	876	0	268	0	1611	568	2159	2731	447	1889	1760	214	39	1	3351	4682	17891	10	113	8703	6	310	266	1299	22	1	0	0	95	1831	1668	1	174	1169	3726	0
YHR092C	7653	1576	1308	34	1824	46	23	18	157	499	85	172	333	1	3	0	586	0	2	115	385	0	384	385	0	169	0	93	2	34	0	0	2	0	52	40	1	0	0	6	139	4	603	1506	0	628	0	0	0
YHR096C	2380	2950	4910	12850	3494	0	11	7	31	10201	5924	7451	6163	2821	2299	5697	3338	95	4951	6098	9174	676	11587	3182	2487	8178	25210	1181	30	0	0	0	0	0	593	453	0	0	1	52	0	123	45	0	0	303	2979	10320	4056
YDR343C	77	3	20	0	113	0	0	1	3007	26	6	43	104	0	19	0	133	28	0	0	129	0	65	21	1	199	0	0	0	0	0	0	0	0	159	146	18	0	0	0	0	232	274	14	1	418	0	0	0
YDR342C	5799	3238	8562	605	2453	2230	17	13	1049	62	176	46	12	19	16	7	164	321	28	70	271	0	50	883	219	257	0	14	94	196	0	26	0	3	275	113	419	44	7	14	22	229	1240	1996	158	252	1	8	170
YJL214W	0	0	0	4	18	0	4	1374	0	257	5	12	0	37	0	22	829	27	48	98	85	63	0	64	8	0	0	0	0	0	0	0	0	0	27	30	0	0	0	0	0	0	0	0	0	22	0	0	0
YJL219W	11	0	0	0	0	0	0	0	5	0	0	0	40	0	8	287	24	2	0	0	28	196	86	71	0	544	0	0	0	0	0	0	0	0	10	33	0	0	0	0	3	1	192	0	0	90	0	0	0
YKL189W	1177	1988	775	2216	66	473	3	518	25931	240	181	627	818	169	1	293	925	2	37	59	918	0	452	765	0	725	0	0	0	11	0	49	0	0	226	203	0	0	0	0	9	0	207	47	8	1669	0	0	0
YEL034W	7604	5074	7295	29650	3092	2471	5956	14764	69351	937	897	1495	819	1346	1524	1688	1329	1751	720	585	2567	1107	1332	1707	1615	1474	1034	2262	1891	2151	1649	2285	3676	39	988	693	539	444	0	702	2	779	2383	4291	1446	426	525	362	104
YIR037W	2720	458	5127	6438	1253	458	5	10	31420	272	648	514	373	745	1555	91	671	13	155	479	1024	883	686	1555	748	3669	4553	335	25	15	1	1493	0	0	1593	2082	0	0	0	0	6413	2698	496	316	402	1857	373	5014	654
YOR126C	1109	115	664	2789	935	0	6	2	3096	284	72	206	365	833	89	290	325	0	380	292	590	204	477	534	1	2068	60	383	8	0	0	0	0	309	45	55	0	0	0	0	0	2	154	34	622	30	0	0	0
YBL059W	188	256	1	3	1	0	0	0	1576	122	27	163	0	5	0	0	0	0	3	83	200	55	9	54	0	0	0	0	0	0	0	0	0	0	6	83	0	0	0	0	0	0	132	0	0	103	0	0	0
YJR122W	826	11	986	10	111	259	4	1	454	345	7	31	30	647	461	102	442	89	1239	394	1773	922	1078	383	1218	845	0	399	5441	0	0	0	0	0	56	289	0	0	0	0	0	1488	218	2	0	117	0	0	0
YNL164C	244	0	2	10	7	0	18	7	4	62	99	0	198	3	618	0	0	0	119	191	131	0	98	104	10	4	0	0	2	571	1	0	0	0	260	11	3088	0	0	0	0	1	51	0	0	6	0	0	0
YIL090W	815	417	1118	1144	37	237	1	25	0	213	200	287	682	990	1609	802	726	1980	157	1068	304	204	672	708	315	98	23	0	7	3549	1	0	0	477	56	28	152	95	12	0	0	68	672	3	0	58	852	0	0
YER065C	1381	462	610	3758	1	2257	5	1	0	694	864	1060	422	2925	2203	766	1949	1	3133	352	767	912	908	862	289	28	0	76	0	0	0	0	0	0	28	254	0	0	0	1	0	0	375	0	0	1	10312	2	13301
YPR006C	261	680	503	2817	11	11	0	0	0	22	0	0	768	258	25	472	321	576	36	141	280	0	95	360	0	0	0	8	6273	0	0	0	0	0	562	481	59	0	0	0	6261	0	128	46	0	166	0	0	0
YER078C	1876	1172	2486	22	1642	0	13	1743	13197	568	438	29	767	0	7	117	137	0	950	355	632	792	814	958	2545	453	0	0	0	0	0	0	0	0	397	467	0	0	0	0	0	1597	458	990	1	0	0	0	1723
YBR157C	89	93	755	10	6	0	0	0	0	310	111	164	11	535	283	541	377	87	618	43	176	244	247	578	0	550	0	0	24	0	0	0	0	0	39	74	0	0	0	0	0	1046	77	130	2081	58	0	0	0
YJL077C	50	269	160	895	3	525	1	643	53	194	2	26	15	478	100	213	84	312	131	175	135	179	369	101	0	203	126	68	320	0	0	184	0	0	39	64	0	0	0	0	2277	28	63	84	0	92	0	0	349
YLR099C	89	1	63	259	1	42	139	43	0	70	7	402	61	3	0	74	252	45	535	64	272	235	260	178	26	5	1	0	0	8	0	0	0	1	5	33	122	0	0	25	0	8	24	53	0	13	0	0	0
YMR195W	368	1436	526	2501	36	944	2189	5	474	427	670	153	193	269	178	431	312	894	80	456	1131	197	729	240	305	235	0	0	0	0	0	117	0	0	170	108	3	0	13	0	0	0	163	0	1439	39	1062	1670	0
YNL037C	6095	2499	6020	4149	1504	1133	64	18386	9875	1416	1577	880	2223	1009	729	1436	4353	168	1006	1533	4567	384	2432	2642	560	2431	388	345	687	4695	1217	1101	2729	50	1045	1150	1247	0	0	0	0	21	1809	1517	2403	565	261	815	335
YOR136W	21180	8128	23171	5660	8450	73	11767	12924	11076	2233	868	1961	567	955	606	2461	4225	1589	1044	2949	7319	908	3694	3344	1068	2362	2071	486	2566	2602	0	230	0	7	3455	3943	1079	29	0	333	1225	2810	1546	5036	1448	3828	0	109	0
YPL117C	3398	944	1213	1090	159	66	42	13829	1	245	170	550	221	73	465	139	208	1188	84	264	1050	125	336	1113	1021	102	2625	6	9	948	45	962	1	0	585	673	9946	1182	13656	1	8012	1955	492	329	320	488	0	0	5
YDL066W	23885	7356	20747	16200	4453	5828	11035	32667	37622	620	1233	927	1321	4336	2091	1004	2439	697	3059	660	5268	3137	3463	2487	2540	1752	387	2231	7768	9318	2951	8	8049	18347	2911	3659	2	0	2	28056	0	2686	7824	2474	4385	2617	0	0	1
YLR174W	157	117	776	1886	14	0	1	1	1488	948	54	528	63	1643	1527	7	1328	4	2317	354	638	339	798	516	327	41	0	1	17	0	0	0	0	0	3	19	0	0	25	0	0	2338	1055	857	117	0	1843	0	417
YNL009W	273	3	66	7171	671	0	4	7	0	174	49	66	329	202	160	158	1325	0	0	47	72	91	144	38	0	511	483	1	1116	0	791	0	0	0	72	136	0	0	0	0	0	0	159	6	0	108	0	0	0
YJL146W	675	127	246	1	350	0	4	0	16	357	627	10	328	713	885	125	1160	367	351	854	733	1290	922	503	1459	11	0	31	574	0	0	47	0	0	353	169	0	0	0	0	2	0	414	0	0	137	0	109	0
YFL013C	878	185	359	3504	12	123	1	80	3	612	124	657	2061	3001	687	1405	1576	0	1184	941	622	972	1857	1122	0	800	0	2	904	0	1	0	2554	1	454	339	0	0	0	0	0	10	325	1137	3655	26	2	0	0
YNL215W	298	613	811	236	45	0	5	2771	13964	554	787	296	982	763	64	83	47	39	131	289	1066	86	589	1313	790	1177	0	54	86	204	3219	1	0	0	380	422	0	2	2	27060	0	1	341	25	5	3	0	0	2
YLR052W	681	875	0	155	1120	0	6	471	5211	183	109	216	292	46	14	399	7	13	398	35	246	63	156	372	0	0	0	2	1	217	0	1	0	0	129	77	411	3794	0	0	0	75	220	674	0	72	0	0	0
YOR189W	7	1351	761	12	0	0	0	75	0	37	213	432	250	46	77	0	176	2	9	36	347	174	135	257	1	575	1	210	9	0	2836	0	0	0	57	64	0	0	0	0	0	0	37	0	349	25	0	52	0
YER092W	17	868	373	470	174	817	0	28	0	723	1007	1028	401	818	1005	1071	1144	346	771	637	1736	410	1328	618	386	833	177	332	40	0	0	0	0	0	164	66	0	0	0	0	0	0	148	0	0	0	0	0	0
YEL044W	599	70	66	193	5	0	0	0	5545	90	150	516	520	28	288	267	84	28	296	113	357	349	372	313	143	1054	1146	136	3253	1896	2	35	2936	1	218	240	0	246	0	0	0	0	201	0	0	0	0	28	0
YBR159W	30	5	3	0	1	0	10	4	0	1	0	0	1	0	0	0	0	0	2	0	85	115	172	3	0	2	2	1	0	0	0	0	0	3	0	2	0	0	0	0	0	3	0	2	0	0	0	0	0
YLR223C	2920	1954	589	7	1960	0	9	247	27	1695	411	169	1684	133	807	1	644	0	932	1412	1206	1280	442	1519	286	862	1685	1548	29	2487	2	118	7420	5	596	445	0	2	0	0	2901	691	1024	1468	1	940	0	0	0
YOL023W	150	1032	0	1	2	0	0	1	0	147	431	1215	0	290	24	1	109	0	27	2	102	548	460	107	0	498	1	0	0	0	0	0	0	0	4	87	0	0	0	0	1	5	84	0	0	0	0	0	0
YFR017C	1017	305	55	154	6	0	3	4	1	710	403	181	1087	2500	6	344	19	17	181	808	499	465	1133	753	539	2058	1228	1226	28	0	0	1	0	0	386	474	1	4770	359	0	13198	1345	152	536	0	84	1	235	14051
YNL157W	472	1647	868	187	100	75	5925	120	3	435	427	242	305	459	444	815	413	41	505	623	1120	327	768	1055	564	682	0	37	1269	8	0	25	3755	3	265	357	0	349	1	21309	6041	0	290	0	495	526	924	0	0
YHR132W-A	4	1	0	31	1	0	0	0	1	30	0	0	14	0	0	0	11	21	4	3	68	164	30	3	23	0	0	4	1	0	0	0	2	0	0	0	0	0	1	0	0	0	10	0	0	0	0	0	0
YHR187W	649	1921	748	521	140	0	13464	145	0	193	219	250	444	0	1	5	278	206	33	75	330	315	251	476	0	13	292	1653	31	223	545	0	7	62	481	349	0	0	0	0	325	0	245	688	12	2	0	0	20
YLR384C	2960	776	1315	13	941	11	23	5960	8683	996	244	130	270	1	1	1201	1931	723	1300	1528	687	1871	1166	2756	8075	3051	327	1614	848	3014	2	256	465	0	700	454	0	5122	966	1	15053	2847	2339	0	5732	1547	0	2186	0
YJL057C	1223	8	2	0	912	145	4	1	0	779	1217	526	2242	1073	3899	3666	316	779	1220	1647	2398	124	2386	1274	418	146	0	1	0	3	0	0	0	133	300	188	81	4999	0	1	0	221	12	0	0	23	0	0	0
YJR118C	1012	1837	1588	91	177	0	2	1	975	103	182	1	82	48	4	77	43	0	361	112	197	264	181	316	11	1117	8	66	4	1229	39	13	0	4025	178	76	2314	2	0	0	0	31	105	1	0	0	0	0	0
YBL076C	27944	15081	14677	16722	10136	2863	33472	6412	39531	3783	932	23	1570	354	1847	211	1986	1363	872	4331	2961	2173	2363	4231	3412	5233	1725	4214	5038	6919	30650	10131	24964	70	3299	5785	31108	30122	363	1	15972	8250	4782	8208	11486	5809	0	3	0
YDR090C	2318	208	332	2356	95	149	9	330	0	388	55	729	1474	805	2248	852	483	432	762	194	1042	322	480	292	990	877	0	582	18	47	0	0	0	0	143	249	0	1	0	0	0	2583	315	2586	0	20	0	0	0
YER086W	11575	9728	9435	4526	5739	3130	43	2743	85	1554	383	378	1180	2016	1724	1842	1911	1550	1045	1447	3066	595	2899	2917	5381	3625	2037	2634	8279	5965	5	17121	1	3703	2690	2476	10294	8576	200	27727	19404	598	2833	8393	1433	315	0	0	0
YMR108W	14935	6464	8806	6431	3725	946	21828	7436	48166	1193	427	773	1069	701	2614	0	1239	1254	1597	1792	2649	2368	3161	2727	4138	3696	1	4119	5110	900	809	1646	8338	5719	1341	1111	15	0	148	2963	496	4427	4919	2313	13758	4168	0	0	0
YJR016C	1775	1506	2109	380	179	18	6	123	508	81	22	10	266	455	0	0	46	8	9	219	702	190	1378	160	1	28	2	25	29	19	1	0	7	3	165	239	0	0	0	0	11	22	132	213	99	39	0	0	0
YLR355C	50962	10565	19042	15531	13816	9836	34546	114202	63235	3040	1818	1933	6712	2255	1134	561	337	6496	1959	3456	5558	453	5423	7025	3565	4848	434	15842	3365	9787	8094	9328	15408	13619	1714	1618	838	602	967	1345	1975	1345	21453	16907	32019	4412	0	0	122
YCL009C	16387	6451	15182	16625	6674	3121	18117	23118	57226	1245	753	1091	4	2417	348	1606	1365	67	1884	877	2084	1188	3025	2968	2025	9728	1344	6592	3439	5352	16	6663	3116	8828	13334	15587	5133	7267	321	22982	33841	11973	7247	7826	11594	9850	1141	0	0
YGR287C	1108	44	466	3	79	0	2	2	136	432	824	579	773	1394	1314	758	1467	1084	182	314	639	0	557	356	1490	0	0	0	3	0	0	0	0	0	27	137	0	0	0	0	226	2	1226	0	0	0	0	0	0
YOL157C	1	0	0	0	0	0	0	0	0	197	3	1	0	0	1	3	40	0	0	0	30	1	37	98	1	0	0	0	1631	0	0	0	0	0	11	38	0	0	0	0	0	18	143	0	0	0	0	0	0
YJL216C	203	0	0	1	0	0	0	15	5	2	0	0	469	0	0	0	689	739	606	330	1165	200	123	220	0	0	0	0	0	0	0	0	0	0	17	66	0	0	0	0	0	0	6	0	0	608	0	0	0
YHR216W	3207	2512	1946	27	2062	863	27	918	6084	699	1032	1335	2115	1	1925	12	1019	805	265	299	1065	295	1178	301	42	293	11	1580	22	632	9409	44	29	1141	906	1581	165	0	249	4	588	681	3473	3276	3177	1533	0	0	0
YLR432W	12712	4897	4430	3505	2051	930	8814	24826	3796	957	415	520	1198	851	1568	0	632	0	84	1533	1870	9	1276	537	5	49	1194	6668	411	625	8937	6880	2	16	614	1038	0	1	1	817	18	493	3278	1907	6804	1260	0	6	0
YML056C	2447	974	2696	25	280	125	13	564	6384	7	66	0	855	0	690	1	62	412	0	4	697	0	7	279	1863	539	4	647	9	1124	105	21	0	97	485	543	0	0	0	1	2988	650	576	398	6	720	0	0	0
YJL106W	631	1180	5	570	0	0	1	39	0	1423	463	78	374	811	1673	344	853	0	47	513	2032	1	617	340	0	0	0	0	0	0	0	0	0	0	10	1	0	0	0	0	0	829	199	623	0	246	0	0	0
YCR046C	1232	3267	140	161	316	1023	1187	293	1254	64	122	130	193	154	376	156	50	438	338	51	432	208	152	298	0	189	0	639	19	27	0	564	116	0	218	318	1636	0	0	2	6909	0	191	0	1491	301	0	0	0
YCR071C	273	494	372	3021	23	60	2	101	13740	31	118	189	162	1	0	11	1	0	2	28	53	68	2	213	4	6	1	0	3	3	4	344	0	0	12	18	0	0	1	0	0	0	92	232	0	29	0	0	0
YLR309C	2372	6166	2512	326	2599	1044	18	2417	12822	1047	803	758	232	1231	1041	343	630	15	542	2290	884	1180	899	1336	72	133	0	1390	877	1806	0	0	0	118	790	461	0	0	0	0	0	0	126	0	12	483	0	2145	2
YJR138W	1805	3126	2594	25	60	5	12	2982	0	3274	950	2125	3341	1536	3540	833	2597	0	2182	2815	1837	4250	3560	2990	668	4170	6	0	0	1365	0	0	0	0	122	82	4	0	0	0	0	0	808	366	0	884	13	818	0
YJL082W	4554	2654	776	1234	1154	1	9	2190	0	1137	1519	973	1514	1788	709	510	1178	393	3870	918	846	1454	2566	1501	495	14	0	1517	10	347	0	0	203	32	600	287	0	0	0	326	0	416	3057	2980	1	661	0	0	22
YBR107C	90	6	507	2770	2	1	2	86	9	220	173	195	372	708	48	497	371	0	765	8	808	349	384	452	373	1258	1	0	0	8	3311	0	0	0	164	183	0	1	27502	1463	0	156	5	773	0	101	0	0	0
YGR031W	461	1	45	0	96	2	3	1	0	147	269	290	203	200	370	136	195	0	224	75	180	104	454	270	84	444	0	432	4	0	0	0	0	0	61	81	0	0	0	0	0	13	126	342	251	72	0	0	0
YMR035W	26	1799	1111	171	202	1678	2	242	0	17	221	110	257	163	528	2	0	0	113	74	594	1	123	152	562	0	1	54	1	0	0	0	0	0	37	96	1	0	0	0	0	0	5	70	1303	110	0	327	0
YIL154C	2419	1412	743	2	205	0	10	3	0	1228	221	3	2	627	889	494	393	1056	987	675	825	878	681	1419	591	1134	2552	0	0	1	5	0	0	545	1605	2330	0	247	0	0	26354	3422	634	698	0	939	0	0	0
YHR148W	240	0	0	0	46	0	3250	4108	2	8	0	0	0	0	0	147	0	0	0	9	130	0	0	141	0	0	0	1	0	0	0	12	1008	0	19	33	0	2	0	539	0	371	99	249	0	373	0	0	0
YNL075W	748	179	27	5014	74	11	2361	7818	1914	143	115	0	114	60	0	0	123	0	1	33	244	0	8	251	0	38	0	1	2	2778	2	4054	0	0	251	137	0	0	0	0	0	1	247	121	0	356	0	5909	0
YLR413W	2829	1059	1943	18	1733	674	17	1680	1912	983	744	416	1804	475	0	0	152	353	870	627	3007	632	2307	1993	0	801	19	1057	36	5496	1	195	1	0	158	68	28	72	336	0	0	88	1856	5028	1780	800	0	0	0
YPL099C	589	299	512	1613	42	0	1	0	2313	99	157	117	74	455	0	56	193	0	112	178	214	172	210	303	1141	762	751	141	4	849	1	0	29	0	326	140	0	0	0	0	0	0	16	0	5	150	0	0	0
YIR024C	172	1	233	2	19	163	0	0	0	145	30	96	52	16	0	26	287	0	2	219	173	0	99	100	36	195	0	255	6	0	0	0	0	0	265	193	0	0	0	0	0	5	8	0	0	49	0	0	0
YDL181W	85	0	171	1	1	0	0	31	0	140	296	277	261	883	216	385	422	1	338	110	361	96	274	263	55	85	297	0	1	0	0	0	1011	0	34	31	0	0	0	0	0	0	28	56	107	131	11	305	0
YHR046C	200	6	49	1	28	93	2	142	77	111	0	0	3	0	4	0	1	588	0	15	93	203	159	32	0	0	0	0	0	0	0	0	0	0	4	15	0	0	0	0	0	0	0	0	19	32	0	0	0
YDR287W	790	857	4	2899	51	0	2	1965	10184	380	483	130	383	1069	1	1821	277	165	1193	224	616	233	338	394	561	674	2080	38	422	199	0	0	0	0	370	678	0	0	0	0	0	0	103	92	0	102	87	0	68
YNL152W	10	0	959	6	6	0	0	0	3164	653	155	1233	271	662	849	452	591	1268	469	231	419	1	426	170	384	0	0	74	2	0	0	0	0	0	42	14	36	0	0	0	209	0	71	0	0	446	379	123	0
YJL153C	24800	4171	10913	96	7793	1053	74	34	8535	701	1059	1	831	323	4147	27	188	7191	21853	1319	7480	100	1712	6972	10141	8833	58	7288	2329	0	1	20228	1	2	39992	64280	54229	37763	3	6432	530	53647	7885	22	1810	15204	0	4458	0
YDR123C	269	401	19	1	2	80	1	723	320	76	180	463	769	365	59	71	266	624	282	310	757	337	697	178	31	22	0	1	156	130	0	0	0	0	253	129	131	0	0	0	0	0	289	171	0	263	0	0	0
YOL108C	214	11	265	2	0	0	1	324	0	511	519	455	242	650	810	910	710	538	1279	564	439	284	599	726	81	342	90	824	352	0	0	0	0	0	43	170	0	0	0	0	0	0	524	0	0	14	0	2	0
YGL150C	1720	1707	466	2024	879	0	2126	1464	12	4170	862	1086	1692	594	1	218	674	0	1316	1906	936	1444	3824	1012	1913	22	4	544	431	15	2	0	1	10228	340	279	0	0	0	0	0	31	1246	1843	1960	1084	0	0	0
YMR204C	258	24	0	0	0	0	0	0	11048	40	0	130	9	562	0	30	821	0	0	432	80	0	53	212	0	0	0	0	13	0	0	0	0	0	9	42	0	0	0	0	0	296	189	112	0	0	0	0	0
YMR163C	340	1027	1	3	399	0	2	0	0	184	0	292	1	1034	479	715	220	90	11	63	170	110	125	256	0	0	0	370	4	0	0	0	2365	0	0	12	66	0	0	0	0	9	0	121	0	0	0	0	0
YIL002C	639	266	137	64	768	98	7	51	0	1051	379	4	508	794	1793	263	1050	832	43	1270	997	2528	1692	710	1644	757	0	5	4484	0	0	0	0	0	56	22	0	0	0	0	0	198	94	30	0	0	0	0	0
YNL106C	1943	1271	824	3507	524	0	9	4	1689	659	788	4	10	577	488	857	379	2	662	959	676	2	968	543	242	504	0	979	2	5199	1	1	0	6	14	93	1	0	0	0	101	793	1232	0	0	61	1	0	0
YOR109W	2636	889	2358	1396	1801	1109	8	1720	1905	2057	18	275	1409	984	1518	1314	1065	1067	1088	1226	1709	2748	2864	1242	707	668	538	339	95	0	9	0	987	1	180	269	0	2	0	0	342	660	1611	1678	48	967	0	0	0
YOL065C	800	2779	2103	1373	14	0	6	2169	760	333	290	6	649	1076	211	5	62	629	1004	965	1358	1260	664	1207	0	1200	1621	0	0	0	0	0	0	0	201	48	0	0	0	0	23	0	231	121	0	0	0	0	0
YLR095C	400	480	900	13	503	3	3244	1217	0	2009	880	1472	2161	2820	948	799	1322	11	1586	1767	692	565	1312	1125	0	262	0	158	4927	144	1	593	2	2132	675	344	492	0	0	0	13253	0	694	46	1	381	2325	0	0
YFR013W	1511	2826	2	8	1094	326	9	3	0	1382	911	312	407	404	34	1379	883	3658	204	775	1407	3097	517	1193	2201	1	1	5	2930	6028	1	52	1	1	647	480	0	0	0	0	0	3702	370	798	3125	445	0	0	0
YMR044W	257	1523	848	78	752	0	2	2	0	1035	202	238	551	325	595	1406	33	198	1743	744	542	726	995	1476	0	1095	0	6	0	6	0	0	0	43	749	398	0	0	0	0	0	0	655	0	0	752	4381	0	0
YJR141W	27	82	658	16	0	0	0	0	4199	41	250	309	66	314	0	445	38	8	0	55	197	267	158	124	0	412	161	40	8	0	0	0	0	0	77	48	9	3	0	0	0	1	257	0	16	43	0	0	0
YDL176W	1098	1189	681	2612	244	0	4	5	0	980	288	554	426	964	0	9	228	0	590	606	1681	1146	943	1038	0	433	0	0	0	0	0	0	1	4545	135	77	0	0	0	0	0	576	75	0	0	0	0	0	0
YHR085W	78	0	2	1	152	0	1	0	0	137	76	0	188	0	53	13	0	17	0	2	99	0	276	114	667	0	0	10	0	85	1	0	0	0	22	26	0	1	0	0	0	0	3	0	305	8	0	0	0
YNL182C	344	7	1102	31	890	0	17767	10505	12	5	0	1	1005	0	0	0	0	3	482	434	73	0	7	548	0	0	0	23	1597	521	0	28	0	1	376	159	8303	11321	0	1	416	231	586	144	1	664	154	101	127
YDR315C	419	448	84	2	2	0	544	0	0	2	66	137	162	14	218	532	367	66	65	330	257	6	101	220	0	107	0	0	5	0	0	0	0	0	129	66	0	0	0	0	33	560	76	709	0	1020	0	0	0
YBR011C	32850	11344	13271	5992	19749	2450	35026	107318	71574	2757	3440	2398	2998	5865	4907	6278	5561	5658	5023	2481	8983	5692	6101	12721	11159	17334	14411	4520	2763	6651	5450	7167	0	4080	8244	12894	13205	64	28307	42986	13	8320	3288	8323	121	5619	62	6	9477
YDR072C	1636	392	2321	2824	212	369	9	1855	9758	1152	572	412	2123	1347	1423	688	1297	713	311	851	1067	835	2630	734	497	734	0	635	1418	0	4	400	0	0	171	100	263	0	0	0	62	203	522	1058	1	138	201	0	0
YPL242C	2989	593	2723	890	398	0	27	10960	52	1576	99	87	430	3281	1435	175	1327	0	839	1527	812	2869	1973	1527	5778	456	2063	0	0	1	0	0	0	2379	227	227	0	8107	1	0	0	693	268	73	0	284	0	9	0
YBR140C	3338	578	3409	2221	2314	0	29	5890	13120	4646	1032	859	2439	1554	2014	1086	4390	3415	693	2114	1411	704	2730	2211	1182	2095	0	1199	157	0	2078	1237	0	4077	214	395	0	3269	27	0	94	52	1479	854	512	952	3	407	12
YOL081W	8135	4724	4685	2499	1387	3313	1534	82	2206	4696	434	1492	3271	1491	2707	2713	3561	589	2599	1403	2817	1093	4096	3328	185	8297	1532	371	71	11	1	0	11346	566	1273	650	78	1	30274	1	6	2254	2604	1660	1022	752	0	0	0
YOL015W	48	141	1	962	0	0	0	0	0	347	0	0	2	137	0	171	315	0	0	213	182	8	185	170	0	507	0	0	351	0	0	0	0	0	171	167	0	0	0	0	0	0	0	0	0	0	0	0	0
YPL017C	1124	1093	1	252	221	653	4	71	0	1485	768	153	121	1893	1057	2573	2324	1469	1777	592	1437	1346	1688	1285	203	2938	0	141	0	0	0	39	0	0	667	178	333	0	0	1701	0	0	77	165	1393	604	0	0	0
YLL033W	169	0	415	910	87	0	635	4	3034	46	10	328	32	20	0	26	148	0	264	34	148	159	36	50	7	41	200	18	0	13	0	0	0	0	18	10	0	0	432	0	0	35	4	0	0	18	0	0	0
YLR247C	2079	234	123	1	1081	414	23	7465	2209	1618	481	398	1487	1250	1349	1155	2482	374	2595	971	1399	2211	2242	1454	1656	249	3778	873	17	1	0	0	35	787	292	122	0	43	0	0	1	16	420	2	0	781	0	0	0
YMR073C	682	752	956	7	332	66	11846	2486	9964	414	181	436	371	175	433	156	278	20	256	112	626	256	281	439	45	295	0	443	7	0	0	0	0	548	343	184	0	3386	0	0	0	242	128	1	0	0	0	0	3
YEL001C	2866	1863	2691	7135	743	271	22	5504	10808	213	158	149	532	440	590	300	338	460	514	132	1362	781	413	1082	211	2682	1957	284	18	65	9	3349	3110	187	669	625	714	1242	0	1	1033	1021	382	428	0	185	358	0	0
YOR044W	463	417	417	43	584	1651	21	45	1	218	210	445	17	384	288	0	275	0	484	167	919	599	406	329	0	11	588	0	0	0	0	0	277	0	123	80	0	0	0	0	0	0	10	13	0	0	5	0	0
YIR036C	2369	1349	1674	4140	1380	0	17	5229	12	450	612	319	607	285	844	276	489	1233	944	429	1437	223	1045	1358	644	2047	2043	0	53	0	0	2581	0	0	1600	1983	0	0	0	0	12635	1624	807	1033	0	538	0	0	471
YLR021W	333	0	156	2	0	0	1	0	160	60	107	112	130	194	397	121	240	0	337	2	217	222	182	158	389	19	0	4	0	0	232	0	0	0	107	85	0	0	0	0	0	0	24	52	3	0	0	0	0
YDR332W	241	255	2176	15	12	1	2215	3	237	608	613	327	96	219	557	1546	1441	1	274	527	405	611	494	288	0	73	0	0	0	1607	1	0	0	31	220	132	1	1	0	0	14810	4	25	0	0	1	3	1233	0
YDR540C	11	300	0	1	0	0	0	0	0	118	263	73	0	113	46	15	7	676	22	90	32	0	120	126	0	0	0	37	2	0	0	0	0	0	20	4	2	0	0	0	0	0	2	28	0	0	0	0	0
YFR038W	572	287	847	2131	633	0	24	11419	12	916	450	10	6	818	993	0	254	474	64	436	474	781	951	633	0	1	0	22	0	617	2	2659	2	0	251	157	0	0	0	0	0	0	1001	108	3149	971	0	0	0
YFR043C	83	62	80	34	51	2755	5	4123	2	254	502	391	232	192	0	277	0	1	111	184	549	110	51	415	292	0	17	0	0	0	0	152	0	0	200	182	0	0	0	0	17	40	1	0	0	5	5140	0	0
YFR055W	1182	472	43	95	27	0	3	119	0	132	444	3	639	0	2	0	384	0	84	467	246	0	546	113	14	551	0	0	1	0	0	4965	2	0	415	362	0	43	0	0	0	0	512	708	0	206	0	0	0
YJL051W	338	463	20	116	17	799	1	3	0	160	6	326	1145	892	287	1635	81	0	272	51	755	103	12	386	2161	0	0	1	0	0	0	14	0	0	15	47	0	0	0	0	0	0	19	2	182	0	0	330	0
YHR079C	696	644	331	5403	19	2627	9	2223	17	960	369	108	324	307	604	0	1128	0	243	996	2340	1011	1212	554	0	120	6	261	28	129	2	1	10514	3	152	110	166	0	0	0	314	0	415	973	0	0	0	0	0
YIL026C	728	373	82	1213	226	0	2	2	60	434	488	258	985	266	62	922	1497	281	1859	464	459	304	1294	624	0	104	0	7	1	1	0	0	0	0	257	157	5492	0	0	0	0	1583	296	1772	0	0	0	0	0
YKR019C	18	394	1324	862	2	0	0	0	1	586	231	46	35	443	1378	56	0	0	1202	210	1246	484	369	1312	0	0	8	0	0	797	0	0	154	0	219	391	0	0	0	0	0	0	54	0	0	1003	0	0	0
YLL027W	1705	478	41	29	608	0	135	4271	0	661	536	476	739	848	784	692	312	1020	413	768	1277	963	943	748	480	862	0	0	254	0	405	0	1	0	85	54	0	0	0	0	0	205	368	471	0	11	0	0	2891
YPR067W	443	1846	1163	4559	9	2273	1	2	171	133	273	75	590	772	330	427	300	117	319	222	290	249	273	436	5	447	0	459	1889	0	0	0	0	0	108	174	0	0	0	0	0	0	176	620	433	0	7466	0	0
YER019W	2089	110	406	3088	620	474	17	6987	0	986	364	685	1023	1521	948	248	1578	180	1283	374	1449	957	835	1034	191	787	3	3	27	226	0	2223	0	0	357	395	14	0	0	0	0	0	134	707	103	30	0	0	0
YER180C	216	1	755	4	333	0	2	0	764	73	267	170	137	1061	578	3	56	209	175	505	230	516	717	538	24	685	0	471	118	0	0	209	0	0	8	19	0	0	0	0	0	0	357	0	0	0	0	0	0
YER048W-A	254	4	195	6	60	0	2	375	18584	102	196	123	448	238	497	109	412	672	664	53	623	540	210	229	104	570	288	294	46	0	0	54	0	0	69	20	80	0	0	0	0	298	438	233	1	190	0	0	933
YMR081C	1882	291	154	1	664	0	4	2	0	627	744	296	246	53	301	409	210	0	0	140	367	0	601	430	0	334	0	0	0	0	0	0	0	0	23	82	0	0	4661	209	0	0	130	0	0	501	0	0	0
YPL040C	370	55	154	2	3	2437	3	1	1	135	129	1	1	0	650	1	943	0	6	307	301	2	376	23	0	64	0	0	0	0	2	12	8181	1	18	210	0	0	0	0	0	0	521	0	0	0	0	0	0
YOR155C	3382	2876	3460	8121	249	2120	10	7	0	1098	806	1729	2752	2636	2329	526	766	2396	896	1319	2099	2223	1483	1792	1509	1543	162	854	11	2124	2378	0	2036	5	800	724	74	317	0	17768	6	2947	1044	1092	0	1000	0	1289	0
YPR106W	1279	923	1027	19	101	0	16921	2823	0	1110	832	2100	1634	598	41	1118	199	3	460	709	1749	1250	1271	1305	59	397	0	3	0	1	0	0	0	0	28	220	0	0	0	0	124	0	44	0	0	0	0	1	0
YNL265C	1406	415	499	10	43	0	28	7830	7	294	258	33	280	849	1302	3	1904	55	125	310	969	226	912	916	1835	2177	0	422	10	0	0	0	0	0	256	225	1020	0	0	0	0	0	642	1067	0	382	0	0	0
YBR086C	6399	1829	3184	6660	4185	1155	1543	163	1065	4062	821	810	2678	278	2089	2790	5514	1030	2548	3168	4019	3264	3031	2226	4638	2669	782	2957	346	88	0	0	4169	188	164	123	517	47	0	0	60	148	2366	295	13	476	0	2	0
YIR005W	4	543	3	3241	6	1	0	0	3092	72	25	23	0	44	0	3	0	0	84	7	37	1	82	14	0	15	0	37	1	0	0	0	0	0	1	2	0	0	0	0	0	0	0	0	0	32	0	0	0
YPL135W	5511	4332	2610	6771	849	2678	43	9094	14	1969	1112	1767	2729	6519	1783	1398	2455	6036	2471	1665	4613	1559	4054	2071	1652	2247	1735	1189	747	132	6	6576	1213	1051	1458	1569	0	1430	607	3939	3249	4141	1495	1884	1272	1264	0	90	0
YOR226C	499	330	37	475	455	150	5835	215	1394	622	571	792	688	522	945	867	27	960	1026	856	1187	477	370	384	899	614	1	1175	40	757	4	3	2767	2	92	72	0	0	0	2475	0	0	93	466	0	4	0	0	0
YBR245C	1525	1638	189	2244	383	317	501	12	2241	729	60	583	838	712	7	143	924	7	302	464	715	1358	1433	725	88	171	3	404	4	0	42	2	0	0	114	98	499	0	0	0	31	2111	688	908	0	1033	3	0	0
YOR304W	1160	100	10	1436	1098	0	9	628	0	1442	73	1005	1742	587	255	710	193	1240	902	678	1256	1175	1096	925	938	0	0	0	0	0	1	0	0	0	99	240	0	0	0	0	148	86	908	0	0	1	0	7	0
YJR050W	460	801	0	9	119	0	2	2	0	394	319	250	279	673	478	213	634	771	231	321	288	287	389	462	1	436	0	513	731	0	0	0	0	690	23	230	0	15422	1	0	0	0	20	1	2	0	0	0	0
YGL133W	1516	1482	2098	987	647	19	13282	244	0	1528	282	721	936	465	543	12	821	126	171	1551	874	507	1126	1493	2440	1108	0	154	52	1842	1	509	6953	0	294	516	0	0	0	0	0	2516	367	1	1323	837	0	0	0
YDR497C	42010	23779	29657	48044	17418	13594	22113	30517	802	11377	9677	9613	22553	13862	21630	6257	11450	15496	21308	6948	19027	15048	26927	11051	32400	6926	9790	18173	3619	2790	10054	16091	3026	8360	4499	3952	3830	2245	2528	225	1861	6043	18085	22759	10528	7548	0	1594	39
YOL103W	2232	432	1318	9	722	28	14	5708	512	904	472	599	2271	1419	0	393	1328	2	113	578	1192	807	1949	1187	2098	0	0	2	0	0	0	3519	6	0	352	187	0	3	347	0	460	0	1040	0	2	308	0	0	0
YML068W	902	58	5	1362	5	1801	3	2	10	387	64	272	1288	354	605	0	1351	81	642	247	559	0	730	402	0	834	0	420	3	0	0	0	556	0	98	187	0	0	0	0	27	0	156	0	15	275	0	0	47
YDR229W	204	206	739	16	26	4	12	2883	0	464	561	853	747	337	20	560	140	246	76	475	466	421	973	498	1	23	2	1000	11	11	0	6349	5	0	267	241	0	0	0	0	1	12	521	18	0	23	0	11	1059
YDL115C	1188	3611	593	23	94	0	2	1	19491	470	229	587	105	629	827	143	170	1602	2149	916	1419	292	1312	1281	5991	609	0	0	0	553	5	0	2496	2	230	368	0	0	0	133	0	10	109	8	169	249	1	0	0
YKL032C	3025	1128	2471	46	750	125	12	4458	2749	1944	564	108	1003	825	1278	70	556	14	127	1075	623	620	1201	887	1288	552	1	482	418	0	0	0	662	0	265	113	145	28	0	0	0	890	1156	2551	29	485	0	269	0
YDR492W	550	109	2396	1194	245	0	13	5216	12881	563	257	276	315	159	0	0	1293	0	42	381	390	713	823	505	0	515	0	434	9	0	0	0	0	0	147	173	0	0	0	1253	424	22	780	2130	0	69	469	1	271
YOL002C	1576	413	2956	6979	869	894	8	134	21464	460	435	765	911	909	447	722	2104	2682	467	576	1786	1927	770	1471	54	248	516	548	628	0	46	0	0	0	131	147	1639	1	0	0	0	75	2569	1694	13	642	0	59	0
YLR023C	4435	101	1453	2960	1952	44	48	20555	16380	2247	888	1924	1403	1003	3323	1	743	153	1854	1793	2262	881	2419	1749	2865	3482	1558	16	0	607	0	1	0	0	69	198	1145	0	0	0	85	3531	922	0	1600	754	0	44	0
YOL101C	229	0	239	0	42	0	0	0	0	433	4	96	1	23	9	91	102	2	0	213	748	267	190	765	0	1	0	0	0	0	0	0	0	0	28	59	874	634	0	0	0	982	752	934	0	182	0	0	0
YGL018C	97	45	14	0	38	3	1	57	0	160	44	136	323	38	19	0	416	248	213	204	192	0	3	180	484	2	0	0	0	0	0	0	0	0	264	218	0	0	0	0	0	6	6	7	0	60	0	0	0
YJL073W	568	1257	263	4127	1167	177	15261	9071	16153	517	28	0	35	4	1374	2	133	1101	912	84	603	160	519	545	10	2	0	2	1083	1148	1	0	0	0	249	288	0	181	1	28191	32	1128	523	7	0	1	0	0	0
YKL217W	359	2	0	306	6	1	1	0	1	374	17	158	570	0	124	0	73	0	436	620	367	0	2390	19	0	0	0	0	1	0	0	0	0	0	95	135	231	49	0	0	0	0	174	586	0	1	8	10760	1530
YJR119C	441	1	0	0	32	0	0	3	439	338	455	573	782	9	424	410	2	2201	2	719	301	338	462	483	0	0	0	184	15	0	0	12	0	0	81	52	0	0	0	0	0	27	183	0	15	0	0	0	0
YPR061C	33	1	0	0	6	0	0	0	0	305	432	830	949	935	584	1432	981	0	831	162	250	287	710	299	0	369	70	0	0	0	0	248	0	0	45	43	0	0	0	0	0	0	13	32	0	222	0	0	0
YDR475C	1261	1532	982	241	2564	2021	9	12	450	2488	533	878	1358	1242	2691	257	1572	5	1859	3016	1226	424	2084	848	1670	19	0	1192	5	0	0	0	0	0	977	899	0	8739	4239	1	0	0	977	2858	0	990	0	0	0
YPR169W	1103	59	1608	2110	474	83	5	13	48	3862	1282	1412	3043	2079	5089	2441	5677	59	3221	3257	3220	3009	3655	1705	2716	1535	3241	955	308	0	0	598	0	0	52	199	0	0	0	1155	0	4	873	624	12	202	0	0	0
YNL227C	194	600	1875	65	19	694	3	153	7427	175	87	0	21	725	562	0	405	0	761	142	296	119	155	690	1770	1	273	1	1124	0	0	0	0	0	366	262	0	0	0	0	0	0	769	127	85	325	0	0	0
YJL162C	236	166	316	1150	115	0	6	2713	0	311	2	32	0	298	220	247	19	0	777	278	307	535	448	276	0	0	0	0	0	597	0	1	0	0	7	59	0	0	0	0	0	0	171	23	48	0	0	0	0
YLL057C	0	0	0	0	0	1295	0	0	1	42	134	53	0	0	549	35	0	1182	537	173	400	384	202	817	5880	1	12410	1	0	43	0	0	0	0	39	132	0	0	0	0	0	0	96	1	3	0	0	0	0
YMR132C	19	991	1	6	20	0	0	0	0	10	1	0	42	0	0	0	1	0	175	281	147	0	1	13	0	0	0	0	0	0	0	412	0	0	168	43	0	0	0	0	0	0	153	0	0	0	0	0	0
YMR294W	252	11	0	239	4	12	6	1067	0	79	1	32	326	88	326	70	0	0	16	81	156	174	96	84	0	0	26	0	0	0	0	0	0	0	27	39	0	0	0	0	7	0	87	0	0	16	0	0	0
YJR091C	3472	1721	966	1241	1807	32	25	1780	0	2566	396	1492	602	2891	827	1143	2831	3	1008	1502	1151	2086	4749	1285	1699	470	0	23	981	1885	0	145	0	2414	330	146	0	1	121	28	0	115	1145	26	6	254	23	110	0
YKR038C	662	449	87	1	111	75	9	1339	0	472	416	908	2723	1616	754	619	645	202	1090	284	940	468	1567	847	126	15	1575	18	1141	3205	0	0	0	1	169	47	0	0	0	729	0	1	164	0	33	590	0	0	0
YBR017C	2873	401	1503	3047	2821	3694	18	30	6621	828	761	772	456	431	1520	864	68	0	672	1436	1260	0	1164	1090	886	17	0	1623	18	1746	1	16	0	87	321	597	64	0	0	0	79	1444	3124	314	378	224	0	0	0
YGL241W	488	5	5	0	497	2818	43	11320	13644	382	216	0	130	412	98	633	1732	0	692	166	390	378	435	483	170	1459	1	58	2	0	0	0	1527	0	240	160	369	0	0	0	0	0	515	205	0	107	0	0	0
YPL125W	1438	1238	2733	4331	94	0	4	18	713	1378	508	1065	1015	436	1028	0	190	1	1057	1209	938	450	1289	985	2563	195	0	793	4	0	2	5033	2	0	248	309	0	0	10	0	0	0	631	134	0	364	0	852	0
YGL016W	1017	544	1669	16	418	1	6	227	9975	254	60	0	635	11	0	745	715	531	1962	341	1053	390	406	559	0	0	0	0	7	0	2	1	12649	2419	207	194	126	0	0	0	1	0	299	0	0	0	0	0	0
YER110C	5335	3169	3280	3561	2092	330	87	42674	13191	198	87	0	0	0	0	0	700	0	500	159	321	0	72	1262	1964	800	0	1609	24	20	9665	3406	452	4987	848	438	123	874	9657	674	20814	8290	2065	455	4273	715	0	1	1
YLR347C	676	411	1647	211	668	0	6	455	3683	552	0	225	1	203	590	503	2459	821	993	766	459	307	1489	378	1870	0	320	1228	12	76	0	352	1	0	78	68	0	0	0	129	0	53	2015	452	25	821	0	307	7
YNL188W	281	159	0	0	466	0	2	0	0	283	29	177	0	367	267	0	440	0	0	45	58	0	218	153	0	0	0	40	1	0	0	3	0	0	38	88	0	0	0	0	0	0	185	505	16	421	0	0	0
YJL034W	14422	4661	6721	10499	4170	6227	19045	27490	2389	2944	1332	1563	2562	2704	547	2054	2227	2940	3474	1967	4469	11093	3614	4865	4473	2356	10681	4663	92	1217	10798	919	98	7737	1499	856	4	351	403	2	283	7869	3613	5405	1372	2769	47	413	0
YPR141C	527	180	324	641	73	0	4	4	0	209	164	0	503	188	0	0	981	25	268	106	98	0	23	235	0	0	0	0	0	1	0	0	0	0	80	28	0	3	32448	3	0	0	1	1193	0	0	0	0	0
YCL055W	857	0	141	3	36	19	4	115	0	1	0	0	122	149	147	0	92	0	5	103	243	0	218	71	0	76	2	751	9	0	0	0	0	21	37	33	0	0	0	0	371	432	248	745	0	0	0	0	0
YMR065W	37	0	1	1298	7	0	5	2281	0	325	148	17	397	676	847	2	186	0	0	28	623	260	395	142	3117	136	0	0	1	0	0	0	0	0	91	111	0	0	0	0	4	289	127	0	0	1	0	0	0
YPL269W	270	0	15	1	11	0	0	1	1	315	7	704	181	401	303	13	78	0	193	286	269	119	179	231	1	689	2048	0	0	0	0	0	0	0	33	11	0	0	0	0	0	0	314	0	154	423	0	0	1509
YCL024W	66	760	944	3	140	1	1	0	0	241	8	0	0	1	589	340	292	0	36	410	133	0	263	209	0	0	0	491	12	10	1199	2	0	0	51	50	0	0	489	0	0	0	216	177	0	0	0	0	0
YJR054W	1457	132	750	3	304	278	2	3	0	128	1	142	796	0	764	0	108	0	0	944	154	86	135	741	0	131	1	291	814	9	218	6486	0	3542	79	52	0	43	0	0	0	1346	302	0	0	14	0	0	0
YDR017C	733	2960	253	1420	1823	0	24	13665	22772	1302	909	424	68	1976	2979	633	1924	0	56	711	880	4181	850	1576	1536	741	0	69	4	3	0	4004	2	0	692	296	114	0	0	0	0	1026	471	55	0	333	0	0	0
YKL161C	3326	1652	4516	977	2011	0	11446	26	723	804	166	1193	18	1871	1447	549	242	5711	738	820	6837	6326	1650	1183	0	1749	2	2410	31	2	11715	10910	19153	829	295	327	1	2	0	0	3695	2	858	1750	0	357	0	0	693
YFR042W	89	20	1098	7	38	0	0	0	5	192	0	116	167	146	641	503	151	0	222	329	518	4	449	79	12	0	0	0	0	1	1	1837	0	0	120	75	0	0	0	0	5888	2	5	0	0	0	0	0	0
YDR367W	2007	3610	2341	24	125	20	5159	150	5818	286	174	473	0	297	517	369	353	1	250	246	1042	340	522	398	11	310	515	0	0	0	0	187	0	0	202	315	0	0	0	0	0	5	219	0	0	240	0	0	0
YHR158C	400	89	152	2	21	0	7	1	80	863	70	24	174	7	8	0	3	0	0	178	97	431	996	39	0	0	0	0	0	0	0	0	0	0	2	2	0	0	0	0	0	0	241	1302	0	6	0	0	0
YGR238C	798	929	1709	12	117	0	12	2928	5	440	205	273	787	763	600	338	0	829	13	649	678	622	623	209	2	629	852	1	0	0	0	0	0	0	112	182	0	0	1876	1	0	0	453	0	1318	641	0	144	0
YPL263C	1987	594	1005	9	837	631	632	4	28153	205	47	440	91	0	0	21	1	0	1	24	308	581	307	393	0	0	0	2195	45	34	0	0	0	0	306	233	187	172	0	0	0	1286	1132	0	843	479	0	0	0
YPL145C	7802	2307	1753	4173	1871	416	43	3472	11198	1278	1174	130	1841	1202	444	2106	248	200	2374	1953	1710	1457	1717	3412	1556	5458	1	2292	7467	277	16	3978	2	7204	1220	1417	3465	5936	148	29255	6208	4663	2441	1569	11901	3220	0	0	170
YGL203C	1383	1667	2069	6494	1427	183	16	1114	11	1492	1232	483	3509	2965	2207	1066	2085	6	391	1107	1341	595	1110	1702	0	69	4627	1065	33	779	1	854	0	0	523	284	0	3634	0	0	0	3275	635	821	0	2	130	0	527
YNL238W	4421	1046	671	2994	508	3	10	141	6267	1530	493	237	1025	650	706	0	1807	0	3705	431	1138	2969	371	1387	764	1726	2	2630	8	48	0	0	0	1247	258	195	0	0	28	0	0	1	1586	323	0	1140	0	0	0
YIL125W	4184	2003	2619	7703	4473	55	26	4009	6296	2797	2509	799	7680	3289	1920	544	9378	1901	3966	2673	2465	1915	3487	3016	3119	2293	291	2702	832	2504	0	3217	46	1610	615	554	0	0	0	0	0	1038	2588	3749	591	710	0	2718	15
YDR148C	9004	6352	9637	4785	2053	2	48	11024	22517	2166	1649	803	2721	5371	2100	1712	3459	2107	2235	1856	2787	1023	1359	3807	2119	1800	6235	520	481	3754	1	1	0	0	1805	2553	1	1	0	0	2	24	895	2436	0	842	0	1006	0
YJL094C	1954	1642	1470	3699	159	138	20	9095	56	744	678	1061	1798	2561	2231	193	1019	182	1635	1209	1545	688	1186	826	3082	243	0	1399	1754	1452	0	10	1	0	583	159	0	1856	0	0	20604	3773	971	0	0	1656	0	0	0
YHR102W	1643	3496	165	13	773	20	4	2	269	409	543	937	1197	1193	625	565	131	94	2037	1240	1026	1140	1478	675	612	156	3773	1	0	409	1	8076	13602	3	210	540	0	11916	0	0	338	0	538	811	0	265	0	0	0
YDR122W	1550	3438	1157	632	143	689	2	51	266	3707	1160	693	4367	1356	488	714	1952	1423	5013	1646	2027	1605	3981	1756	1031	350	1492	540	4	0	21	0	196	1026	320	280	0	6	606	0	0	59	1310	660	169	244	0	0	94
YLR096W	1000	496	294	4	925	0	10	25	1153	431	134	354	60	0	938	600	529	1	254	376	1314	1239	804	210	101	15	0	15	253	0	0	0	0	0	122	154	1	0	0	0	0	14	138	32	0	0	0	0	0
YDL108W	676	7	1294	17	101	273	3	20	0	354	301	202	746	238	276	33	5	515	422	288	636	302	531	321	0	771	969	0	0	5	0	0	0	0	268	388	0	0	0	0	0	0	223	0	0	420	0	140	0
YAR018C	1082	2454	241	81	436	493	9	1106	759	438	236	40	1169	2192	252	29	148	2	41	58	500	1084	187	494	2152	92	38	8	64	75	301	28	0	0	277	90	0	1	5899	1	0	724	28	2	3	10	0	1	9
YOR233W	266	659	301	3	2	36	3	0	112	5	65	5	676	274	1041	560	572	0	58	102	382	94	621	46	1139	0	0	5	614	0	0	0	0	0	29	67	0	0	0	0	19	156	47	0	0	6	0	0	0
YCR091W	629	137	3	0	259	2	3	1	0	597	448	1762	703	1530	1341	1095	595	205	0	895	2056	722	1779	614	0	35	0	0	0	0	0	0	0	0	169	117	528	0	0	0	7	318	44	253	0	697	0	0	0
YBL063W	1059	833	27	2	101	0	3	1	0	60	0	45	463	0	26	0	109	0	1135	182	309	57	261	271	84	0	0	0	0	0	0	1	0	0	74	79	0	0	0	0	0	966	491	678	0	3	0	0	0
YPL155C	969	277	181	0	158	0	1	2	0	706	308	0	34	1209	451	998	1883	0	670	530	758	1511	1191	559	378	266	0	0	0	0	0	733	1	0	44	86	0	0	0	0	0	10	330	0	97	1	0	35	0
YGL216W	836	1324	18	3	18	0	18	6384	1	361	968	579	77	2048	700	1107	130	1040	756	601	1369	1	408	950	27	839	0	0	0	0	0	0	0	0	16	229	36764	0	359	0	3	3	453	0	0	109	0	0	0
YKL168C	700	343	596	5	2337	0	7	5	2	1014	442	161	2123	1708	787	1158	1003	1	1058	1042	1204	2355	1379	361	0	900	1	550	2043	0	0	0	0	0	162	213	0	0	0	0	1	0	301	0	0	112	0	0	0
YDL049C	794	3	190	2	261	2	2	1	0	97	69	327	33	44	742	258	131	757	365	25	179	452	454	686	80	858	0	769	1095	1112	170	9	0	0	258	8	0	0	0	0	0	0	243	1	0	6	0	0	0
YLL019C	990	543	484	48	637	16	8	653	2	413	243	453	954	185	104	195	1584	418	500	696	322	837	3645	469	0	474	56	166	399	1	0	1	0	0	45	40	0	0	0	0	0	49	232	0	20	388	0	94	0
YNL322C	3667	1226	2765	5675	1950	1	10262	1409	611	3093	552	1729	2006	1217	1058	273	888	529	1069	1295	2845	2069	3422	1229	1530	212	2726	699	13	984	289	545	0	1	391	318	0	0	0	0	0	2	131	492	1144	477	0	539	0
YDR483W	13257	6580	7127	5982	4333	2050	10961	21254	46950	1441	1058	3372	4010	3212	2231	1641	2647	1239	2967	1104	3949	4205	3746	3423	4569	3344	2815	3052	106	2210	3	1184	3751	8809	1309	1185	0	30	10310	0	17	4219	2480	4709	1	1824	0	0	0
YDR532C	502	11	605	570	26	18	1	93	60	79	265	337	63	20	0	120	325	105	0	249	137	378	86	231	13	0	0	1	2	0	0	111	0	0	86	92	0	0	0	0	7	3	2	217	0	11	1	0	0
YER038C	226	169	181	55	3	1	2	1	1	27	238	25	1	245	10	13	46	8	2	57	763	2	45	341	35	3	0	0	0	1	0	182	0	0	95	14	0	0	0	1	0	31	15	2	3	9	0	0	0
YNL132W	1414	1276	2328	14	71	6	4401	12	11706	49	0	0	0	0	0	0	22	2417	221	0	74	0	179	235	219	2073	0	1037	724	6246	2	246	2566	2	397	336	2069	2479	0	0	228	12	1114	1883	7	1441	0	0	0
YOR336W	2049	1170	310	325	384	3	2717	1864	0	1571	522	89	181	591	1018	887	2810	30	1466	1054	888	1014	1504	988	2	1463	322	964	9	0	0	0	0	0	137	145	0	2130	1	0	6798	0	1355	0	0	14	0	0	0
YPR159W	15217	7558	9580	16405	5405	2292	252	30005	47212	2322	1318	1632	2672	4548	2872	1435	2736	2697	5640	4251	6216	2951	7218	2691	10652	7235	645	4519	3288	2	2	3	1	11159	2295	788	4758	1090	2	0	2135	8865	5036	9120	6483	1497	0	691	5
YJL174W	7314	3326	3030	777	368	11	42	13149	26377	1792	905	2284	752	2677	2998	2596	572	253	1497	1386	2322	912	2298	1773	877	4246	3076	2387	45	4399	7	3679	7639	5455	1071	1023	0	3857	1	0	0	36	421	249	0	803	0	0	0
YNL308C	1176	511	3997	706	282	5480	21	7266	21995	121	155	5	87	199	794	2	0	6	626	270	372	54	49	940	2	413	0	243	8040	5885	55	2157	3825	2	1156	1207	19912	6649	6122	2	11278	290	1039	691	1796	730	0	0	0
YCL059C	802	231	91	2	461	0	6	6	5	44	0	0	0	0	0	0	0	394	353	0	436	0	0	525	87	1020	25	643	14	0	127	517	1	6	327	305	0	0	4319	0	0	0	708	532	222	163	0	0	0
YDR037W	22511	18388	15189	11331	11700	3416	397	33293	19201	1746	935	437	2878	72	717	2168	392	2911	865	1633	4635	4047	2261	2279	2770	1684	1088	6471	848	10459	4510	5311	27967	18151	2963	2942	1837	3	6	133	5266	5946	6729	7503	6358	5038	352	46	0
YNL024C-A	191	356	0	1	0	17	0	78	6254	7	67	143	0	219	211	299	136	253	152	132	271	60	52	179	231	441	1	167	1081	0	0	0	0	0	4	64	0	10	0	0	0	320	86	15	27	168	0	0	0
YHR082C	9985	6770	2871	1876	3015	1004	93	15964	0	6684	2242	1393	1711	2507	1666	355	4339	928	6316	4761	3870	5115	5665	3641	6127	3401	322	1809	41	44	0	0	11962	23	416	863	0	0	1100	0	1585	2355	1618	2303	1	812	0	3551	0
YGR040W	1001	76	953	313	25	0	4	871	4	342	588	142	1360	706	1706	483	1744	1807	128	918	872	2095	2096	655	141	1253	0	133	1	0	2	0	1	4736	319	424	0	153	0	0	0	0	473	1	0	7	0	0	0
YKL110C	609	177	651	6	321	0	7	4067	0	256	299	1	189	4	202	0	744	0	426	236	266	208	150	238	347	166	0	108	5	0	1211	0	0	0	30	43	0	0	0	1	0	0	146	179	0	29	0	0	0
YOR099W	4487	1939	1951	64	1806	289	315	8715	10622	223	305	1149	1226	2254	318	906	1438	1872	1576	649	1708	634	1446	869	1133	256	3893	828	1106	1569	0	0	1	1284	152	129	0	0	0	0	13	81	1369	120	691	459	0	291	0
YKR061W	860	3305	84	1957	53	0	4	1	3	161	350	123	494	435	172	139	213	1127	510	152	481	382	147	712	2504	638	0	1	1115	0	0	0	0	0	240	54	0	503	33	0	2837	68	625	0	0	627	0	2716	0
YBR205W	1401	4043	1458	102	575	3	38	15629	4	257	906	15	933	114	922	321	1317	159	879	215	1508	383	1022	1576	1317	2526	0	865	17	797	1	0	4	0	1140	1072	16	2	26840	0	1	16	394	1875	2692	1062	0	0	0
YBR199W	6566	7887	1948	18363	1962	1281	22	6251	13500	2762	2788	586	2340	788	1597	1870	2654	3147	1941	1962	5029	3434	2827	3587	117	2875	3437	2715	55	5429	4	140	7	5284	1119	868	0	23216	2	0	2808	990	1242	378	132	234	0	0	0
YNL029C	504	149	902	338	4	1774	3	1042	3049	408	7	425	608	229	0	465	1	0	1	307	233	505	370	242	0	2	0	486	4	3	0	0	0	0	43	1	0	184	0	1	0	0	0	3	0	0	0	0	0
YPL053C	2512	259	1402	1440	1085	9	13	103	942	303	110	52	680	407	74	281	603	1568	498	425	1896	1776	1567	367	2684	536	9	497	546	4	0	210	0	373	20	19	62	9	0	0	0	163	518	77	5	111	0	0	20
YIL085C	1254	156	794	730	325	25	2	4	7	790	162	616	674	1617	0	57	483	35	714	947	2124	241	1237	982	0	1385	7163	926	15	0	0	1	0	0	24	113	0	0	0	0	0	62	191	447	320	341	0	0	0
YGL079W	63	1155	14	3	2	251	3246	485	75	48	193	186	196	222	319	0	4	534	275	22	684	4	309	232	0	4	0	0	0	0	0	1	11	0	53	41	2	0	1	3896	0	0	84	4	0	143	0	0	0
YJL207C	3107	2552	1165	3757	537	110	17	7	7044	1927	447	520	2253	274	1202	684	686	0	332	1815	775	539	1693	2035	587	342	1270	884	41	0	2	1123	2273	1	225	512	0	0	21	0	198	0	260	2645	672	0	0	0	0
YBL010C	165	0	0	0	284	0	4	0	0	2	233	45	134	412	0	743	3	0	372	196	251	585	34	124	0	0	0	2	445	0	0	0	0	0	5	158	0	0	0	0	315	0	40	0	0	43	0	0	0
YKL008C	3669	377	1414	104	2188	83	27	6762	3728	352	270	755	475	690	30	678	1256	705	305	903	1608	725	1194	1723	5	1243	0	779	1992	0	0	0	0	111	991	216	81	4078	0	0	0	3619	824	786	2	774	3172	8	15453
YHL003C	2960	969	1865	4891	1270	3905	21	5290	571	1424	573	794	384	962	614	212	1614	247	829	848	3941	995	2092	1462	1262	5570	0	1369	6636	0	3257	0	0	0	498	434	0	9752	0	0	7496	0	938	96	0	30	0	0	0
YOL025W	1763	1	495	395	25	1627	4	3	21	286	123	128	1055	375	1692	708	953	0	67	430	379	478	493	307	0	232	0	0	1	0	1	0	4806	2	293	209	0	419	1	0	0	0	516	603	3888	218	0	0	0
YHR155W	1889	1115	1343	16	1454	0	4	6	4973	974	168	40	183	506	253	383	739	812	1387	599	1250	1009	1048	609	498	270	0	969	5	0	0	0	0	0	259	172	0	721	0	0	0	0	2155	0	0	2507	6	0	0
YHR080C	3098	1673	239	4276	832	4	45	16359	270	2523	769	596	1474	892	173	677	2394	1920	1435	1666	1297	115	2788	1439	0	571	1928	183	2	0	0	0	0	0	202	210	0	17	0	0	607	722	1218	0	0	430	0	1877	0
YFL042C	1278	71	1731	3280	824	1	10657	14853	0	2077	1554	985	2240	822	2	74	1410	1	2565	925	2049	2213	1655	2727	854	1949	0	142	3554	892	0	1	0	8	594	1449	0	0	0	8	1	3474	400	332	0	1386	0	0	0
YLR072W	385	2191	585	1516	14	0	6	2	5263	296	1184	520	205	489	16	402	2550	34	1619	940	943	548	806	1461	0	1197	1962	858	5899	7356	0	1	0	1	355	296	0	0	2821	1	0	13	757	0	2958	48	0	572	0
YNL045W	6086	4230	2919	2393	1328	2060	6209	179	36537	2326	1264	2842	2740	2075	1492	1427	950	2760	1336	1329	4056	72	3271	2865	9	1993	2713	2500	25	8	1	9396	4	0	1422	2075	0	42495	1	1	0	155	1131	1679	0	2235	2191	1019	433
YNL239W	8376	5409	4517	12663	3989	470	19	37	7192	606	287	380	1074	2560	2766	1753	3235	2881	2792	1491	4745	4541	2217	2353	3391	1415	11389	1752	1900	9917	3	5620	153	3187	1382	1146	1042	330	2941	0	1095	1851	2114	1268	2707	4514	21	14	0
YKR063C	1199	1070	233	17	21	9	12	2359	30439	200	409	5	70	235	310	45	813	18	85	463	246	24	265	527	12	1094	86	559	11	0	0	282	0	0	165	84	0	0	0	0	0	353	377	241	355	24	0	0	106
YOR181W	2786	2752	1553	22	260	192	10	4	5249	1861	1	1343	1160	740	1930	494	753	528	94	1077	681	410	1621	518	0	0	0	333	2511	0	0	0	0	0	510	522	13	0	0	0	9644	98	372	994	0	179	0	0	0
YJL062W	3540	1470	24	4377	470	0	15	5	0	320	619	376	176	1592	53	2115	1087	980	1146	321	654	607	621	1007	2178	957	0	1071	5	0	0	0	0	0	521	206	0	0	0	0	7	7	1406	1	4585	0	0	0	0
YNL071W	10181	2324	5238	9144	4357	1859	26735	5742	45114	3302	1112	1885	1959	1942	962	2157	4752	3075	2016	2497	5182	1286	5209	5257	1995	2123	6424	2504	2239	6372	1381	134	555	1555	684	626	0	8	0	139	261	187	2329	2497	1075	2295	0	263	0
YMR296C	3061	527	1137	3187	1397	2851	2660	5914	4457	778	94	223	690	195	192	81	596	432	463	1109	2203	551	1764	456	924	225	2247	2175	156	3	34	2330	0	5	172	114	0	14	0	0	0	457	959	1161	68	403	0	0	0
YDR062W	11567	2433	6138	1359	6433	76	6520	8107	15092	1844	2086	2275	1371	1477	618	511	3462	3332	2693	1068	1968	2165	1639	2346	2911	1989	1422	3554	1547	5536	9279	7	0	0	1018	1274	0	1420	0	1663	1201	1401	3142	741	8474	2555	0	0	0
YJL134W	1778	868	2691	29	52	5	4	3	1	620	176	194	57	801	3	0	319	0	52	62	428	391	187	267	13	1	0	0	1	3879	2	1	5	3990	279	210	0	0	0	0	0	0	184	3	0	102	0	0	0
YOR171C	1430	350	279	6	708	0	20	730	2536	795	271	129	1457	860	172	214	837	1	1323	812	904	0	803	713	198	1401	2839	0	0	0	0	63	0	0	347	168	1	0	0	0	0	1	520	0	0	480	58	0	0
YLR260W	439	751	860	11	15	8	16	6393	21926	248	64	0	183	0	0	838	769	0	3	371	278	1813	603	466	0	104	0	1250	23	0	0	0	0	0	95	218	0	12	0	0	0	1	968	0	0	9	0	0	3
YDR499W	185	1	44	0	202	0	2	5	0	112	43	328	830	0	0	293	1062	115	394	177	310	562	534	187	0	19	824	0	55	1	0	4	0	0	101	15	0	0	0	0	0	1	52	0	0	0	0	0	0
YPL056C	3	127	82	4	270	0	0	0	1181	302	78	68	79	9	67	227	206	252	66	183	80	204	141	97	0	0	0	271	1	25	0	0	0	3	97	50	4	0	0	0	0	154	68	5	223	56	0	0	0
YLR104W	226	3733	44	154	20	503	0	73	6806	14	67	124	159	162	1	0	106	0	169	25	149	1	141	127	86	287	0	313	37	0	0	0	0	2	138	165	0	13	0	0	0	0	67	187	0	0	0	0	0
YGL085W	486	133	59	1030	2	0	3	382	0	384	330	218	518	917	558	0	240	21	27	59	359	585	210	373	4	754	0	218	9	0	15	1	0	0	84	122	0	0	0	0	94	57	1	0	4	308	0	0	0
YER127W	800	0	0	0	926	0	8	10	0	0	57	0	0	0	348	0	59	412	729	12	977	0	8	195	0	22	0	0	0	259	0	0	0	96	320	209	0	0	0	0	0	3	15	1	95	311	0	0	0
YCL005W	102	26	334	2465	656	3	1	57	2	556	37	22	204	447	288	18	314	869	5	258	427	487	492	82	783	0	0	127	4	0	0	0	0	0	17	27	0	0	0	0	0	0	40	0	0	107	0	404	0
YDL146W	988	1015	6	2	238	709	4	6	0	551	464	77	529	0	7	35	993	1156	636	898	744	1	932	285	0	180	160	53	0	0	0	0	0	0	171	444	384	301	0	0	0	1371	418	0	0	0	0	0	0
YOR322C	3468	5	2489	17	663	0	9	8	2	3162	1413	1041	440	808	2568	149	2163	0	1605	1440	889	2672	3400	941	0	696	0	544	3193	2500	1	0	0	0	245	577	0	0	0	0	0	1636	1490	39	0	534	16	0	0
YBL006C	814	196	814	68	34	2052	16	10	20005	368	356	371	1815	385	701	281	298	248	270	195	1739	179	708	891	599	1886	0	1573	1795	762	1572	539	0	0	557	880	7	0	9	0	0	0	98	1137	334	789	1	0	0
YBR204C	1091	425	400	589	347	258	8	1806	1	395	435	853	499	1924	488	1605	1659	1705	52	916	1316	1142	1021	1210	1	23	2740	828	23	803	1	279	2489	6	501	592	0	0	0	0	6	126	517	19	0	1319	0	823	0
YMR148W	436	56	673	33	530	137	4	2	9	232	128	7	81	67	176	279	343	61	125	317	350	144	384	494	0	2129	0	0	0	0	0	0	0	0	140	249	0	0	0	15	887	82	63	0	0	7	0	0	0
YMR147W	182	0	10	0	0	0	0	0	2	13	81	0	0	0	0	39	74	0	8	12	28	50	26	94	0	0	0	2	0	2	0	0	0	0	17	8	0	0	0	0	0	0	1	0	0	0	0	0	0
YOL047C	68	0	0	0	5	2039	0	0	0	245	156	185	91	0	115	176	99	0	129	91	351	27	525	31	528	0	0	84	0	0	0	0	0	0	0	14	0	0	0	0	0	0	78	1	0	0	0	0	0
YPL213W	18	619	6	1	11	0	0	17	0	212	95	227	0	713	146	350	798	8	774	231	739	977	269	443	15	4	560	30	2	43	0	0	0	0	40	54	0	0	0	743	0	0	79	20	1156	0	0	0	0
YPL054W	866	1651	548	10	1643	41	4	3	0	1603	349	782	378	687	449	697	1871	748	1740	2276	1781	1063	2167	1295	761	7	707	0	0	0	0	0	0	0	52	114	4	0	0	0	0	2	81	201	0	0	0	0	0
YNL323W	623	270	355	4819	1607	12	4	5	1214	42	248	39	370	664	0	492	245	1075	561	48	1287	735	209	588	0	10	0	751	723	0	0	67	0	1	96	35	0	0	0	0	0	585	640	49	1610	0	0	0	0
YOR123C	3002	2650	17	2459	30	484	19	3265	3839	729	170	984	1229	546	0	186	1000	2028	14	653	612	441	1650	1574	997	1833	0	398	14	14	0	7700	1	0	658	625	0	0	0	1	4	42	955	683	2175	19	0	0	8899
YGL009C	13892	5022	7187	4418	5991	2119	114	49359	35610	12284	4596	3112	18107	4555	5803	1124	3620	6669	1658	10560	17025	1962	9840	13281	8052	7709	1773	3018	3515	7452	4379	2032	5	1057	3302	3491	1	189	0	0	0	5501	1894	1539	46	1390	260	2667	1556
YCL018W	22657	5790	12517	6414	8420	6257	13019	28263	54510	2290	926	1376	3391	1846	1709	1396	1369	2241	803	2601	6711	1062	2846	6559	1142	8546	109	2952	1509	7377	2	6	1	6072	11104	16752	32	422	2	132	621	914	1777	1066	4436	3016	0	2532	4415
YLR451W	368	1	269	2	242	2	2917	17	1264	273	298	2	523	429	455	21	836	80	945	582	594	414	990	1180	1	3426	3	1	0	890	1	348	0	0	601	259	200	0	0	0	0	4	53	0	0	1	0	0	0
YNL104C	44877	15341	24550	29927	13747	5599	168	490	38022	7602	4098	2638	9982	9421	6870	4171	1893	7176	2768	6961	11313	2439	16676	9206	5475	13543	7	3848	10501	12471	6821	9194	44596	13844	6825	6058	385	1	264	8128	1167	6490	14167	12967	4334	5617	1169	6066	131
YHR002W	1282	569	306	2998	1	0	2	1	0	401	511	503	462	734	210	1000	1005	28	405	49	1334	557	336	242	34	809	0	0	0	0	0	0	0	0	72	91	1654	0	0	0	0	18	0	0	0	346	0	0	0
YOR108W	426	6	1265	2096	680	5	1327	1	0	26	0	156	0	0	0	0	0	0	53	142	730	0	209	54	0	0	0	594	16	0	599	0	0	0	429	75	0	0	0	1	0	0	317	344	0	46	0	0	0
YPL055C	43	1400	276	1112	98	0	4	2	2709	923	847	1634	573	860	1343	663	1331	1255	989	1121	737	840	1858	847	0	47	1230	116	2	513	0	1	0	2	42	289	15768	3	29960	1	2	159	254	3	974	28	0	415	57
YDL051W	3090	1337	1639	990	467	2	9372	9494	10841	99	83	101	0	1	30	356	1	0	333	292	313	439	344	470	1484	54	0	509	15	1824	9297	4	1	1	360	289	5379	0	0	0	440	422	833	908	1074	478	0	0	0
YKL073W	2205	2013	357	9173	28	299	7	712	30452	403	506	66	1445	652	203	1965	637	2940	30	496	326	1604	746	1111	200	44	0	1478	9	1676	563	1830	1	12	369	250	0	0	0	0	10835	544	2040	25	3806	272	0	0	0
YJR070C	1701	835	2908	32	61	1530	4	531	38	183	0	0	297	0	0	529	298	772	45	0	275	158	61	434	344	61	0	774	28	0	2	1240	0	0	643	516	0	3265	0	24	4	1	379	1641	21	1588	0	0	0
YGL090W	182	874	359	784	755	466	17	7929	7	267	9	906	331	1023	0	65	1131	739	824	107	492	359	859	589	854	348	0	0	0	573	0	0	1	3	67	134	0	0	5677	1	0	0	86	0	48	0	0	0	1095
YJR107W	236	517	0	3	21	0	10	3946	20967	529	233	136	214	231	140	386	603	73	201	599	671	200	361	480	781	1409	91	47	1	0	0	0	0	0	170	70	0	0	0	3232	0	354	380	22	0	7	83	0	0
YHR156C	291	7	881	74	2	0	7	1471	0	105	5	267	232	246	0	0	0	2	35	0	61	282	254	200	0	959	2	1	620	0	0	2254	0	0	98	29	98	0	0	0	1047	0	171	0	0	49	0	0	0
YMR298W	1246	2601	1944	6043	206	2255	7	1524	17839	119	245	8	201	276	482	248	422	914	445	113	728	403	356	660	238	583	1479	5	1503	675	5	326	2	0	676	413	1	0	0	4575	0	983	416	0	685	158	0	850	26
YLR239C	467	2305	1961	3754	4	128	2	3	0	134	143	212	167	103	1458	336	78	0	424	96	1777	0	112	70	628	238	0	977	22	76	1	0	0	0	123	195	1	0	0	0	12392	689	19	0	0	1	0	0	0
YOR196C	886	296	890	3275	370	1534	10	4449	9	300	87	179	197	284	2469	313	2	114	89	311	499	579	1262	381	1346	263	0	203	1	0	0	3492	1	0	106	137	0	0	0	525	0	0	752	460	2348	135	0	0	47
YLL007C	1150	981	33	5	8	176	6	2	0	290	558	5	0	414	239	0	57	1653	28	102	294	28	228	211	221	0	0	0	0	0	0	0	0	0	89	51	0	0	0	0	0	5	719	19	0	1	0	0	0
YHR192W	491	107	314	440	576	0	2	1029	1237	244	149	1	402	297	31	0	289	416	10	87	482	115	372	353	1	989	1115	264	6	0	0	0	0	0	53	43	0	0	0	0	0	0	190	116	0	0	0	0	0
YPR139C	1835	1757	415	1712	1383	1	6689	2332	3	242	295	341	22	394	511	101	575	983	145	3	363	278	294	679	1692	1198	0	354	11	0	0	0	0	151	293	261	14670	0	0	0	3	7	111	70	0	132	0	0	0
YFR001W	282	5	1621	5356	97	1249	1103	5	978	96	44	38	192	13	140	42	505	0	217	199	92	27	183	263	1072	5	0	880	33	0	307	753	1	3218	51	206	505	0	0	0	0	3	266	152	0	0	0	0	0
YJL055W	4289	1918	929	5347	364	48	59	1059	8020	293	505	1106	1025	1483	335	456	952	1263	1695	756	1144	495	1269	2145	60	2260	3623	545	1323	0	3933	0	0	0	1698	2929	0	0	0	0	0	4488	1006	559	1615	493	0	784	0
YKL205W	1339	133	881	4	2472	501	10	730	4023	398	184	342	0	162	495	224	66	53	6	11	287	1	51	112	0	120	0	81	131	0	0	484	0	263	176	57	0	18	0	0	0	6	836	269	852	588	0	0	0
YKL183W	1345	1149	898	30	203	0	823	11	11685	57	252	0	581	2	0	60	0	31	28	4	489	400	390	287	0	1539	0	0	0	0	0	1	0	0	73	362	0	3123	1	0	0	0	0	0	0	0	7563	1	0
[truncated: 3,421 more rows]
[truncated: 35 more columns]

## Sheet: Table S4
Table S4. Summary of DEGs under AAS
ORF	Pr..Chisq.	coef	ci.hi	ci.lo	fdr	gene_short_name	Log2FC
YBR294W	1.31e-11	4.24021	16.7316	-8.25123	5.36e-08	SUL1	4.24021
YMR116C	2.29e-10	-5.48917	-1.47219	-9.50615	4.66e-07	ASC1	-5.48917
YJR137C	1.77e-09	6.04099	17.5261	-5.44412	2.41e-06	MET5	6.04099
YKR069W	1.07e-08	2.08551	8.8608	-4.68978	8.76e-06	MET1	2.08551
YFR030W	1.39e-08	8.41853	12.1618	4.67523	9.41e-06	MET10	8.41853
YOL164W	4.46e-08	11.5896	19.8834	3.29583	2.47e-05	BDS1	11.5896
YPL131W	5.65e-08	-5.5296	-0.63687	-10.4223	2.56e-05	RPL5	-5.5296
YNL069C	7.62e-08	-7.10744	-4.14323	-10.0716	2.7e-05	RPL16B	-7.10744
YOR032C	7.25e-08	3.18343	15.9301	-9.56327	2.7e-05	HMS1	3.18343
YLR048W	1.09e-07	-4.13325	3.19894	-11.4654	3.41e-05	RPS0B	-4.13325
YJL177W	1.71e-07	-5.96896	-2.98201	-8.95592	4.97e-05	RPL17B	-5.96896
YBR189W	2.17e-07	-5.60104	-2.70459	-8.49748	5.67e-05	RPS9B	-5.60104
YEL054C	2.22e-07	-3.47457	-1.96229	-4.98685	5.67e-05	RPL12A	-3.47457
YGL076C	2.43e-07	-4.28729	-2.11563	-6.45894	5.83e-05	RPL7A	-4.28729
YLR092W	2.72e-07	3.73889	13.8839	-6.40614	6.17e-05	SUL2	3.73889
YGL123W	3.74e-07	-3.51206	-2.66798	-4.35614	7.63e-05	RPS2	-3.51206
YLL061W	3.74e-07	4.91206	17.3181	-7.49394	7.63e-05	MMP1	4.91206
YLL062C	3.94e-07	0.904909	5.187	-3.37718	7.66e-05	MHT1	0.904909
YBR249C	5.04e-07	-3.74087	-1.88307	-5.59867	9.14e-05	ARO4	-3.74087
YGR214W	5.54e-07	-4.67497	-1.33727	-8.01266	9.14e-05	RPS0A	-4.67497
YKL201C	5.99e-07	9.20478	15.6311	2.77851	9.14e-05	MNN4	9.20478
YKR059W	5.93e-07	-5.28507	-2.82108	-7.74906	9.14e-05	TIF1	-5.28507
YLR303W	5.83e-07	3.44146	15.5232	-8.64025	9.14e-05	MET17	3.44146
YFR031C-A	7.05e-07	-5.47831	-1.0559	-9.90072	9.91e-05	RPL2A	-5.47831
YBR084C-A	7.33e-07	-4.46315	1.1763	-10.1026	9.96e-05	RPL19A	-4.46315
YDL229W	8.06e-07	-6.62994	-2.41726	-10.8426	0.000103051	SSB1	-6.62994
YOL120C	8.92e-07	-3.3147	3.81805	-10.4474	0.000110202	RPL18A	-3.3147
YLR029C	1.01e-06	-3.45934	-2.58515	-4.33354	0.000121054	RPL15A	-3.45934
YLL055W	1.17e-06	0.429839	2.6312	-1.77152	0.000136829	YCT1	0.429839
YBR181C	1.31e-06	-5.50144	-0.293169	-10.7097	0.00014805	RPS6B	-5.50144
YBR213W	1.38e-06	5.34406	10.7555	-0.0673693	0.000151888	MET8	5.34406
YHR203C	1.47e-06	-3.65691	-1.63812	-5.6757	0.000158199	RPS4B	-3.65691
YIL164C	1.69e-06	1.53777	8.39616	-5.32063	0.000170556	NIT1	1.53777
YJL060W	1.87e-06	1.16934	7.19794	-4.85925	0.000181785	BNA3	1.16934
YDL082W	1.94e-06	-7.36369	-3.82056	-10.9068	0.000184005	RPL13A	-7.36369
YML063W	2.05e-06	-4.88692	-1.88037	-7.89347	0.000189832	RPS1B	-4.88692
YDR064W	2.31e-06	-4.73533	0.297662	-9.76832	0.000209137	RPS13	-4.73533
YNL178W	2.38e-06	-3.85161	-1.49754	-6.20568	0.000210939	RPS3	-3.85161
YJR145C	2.58e-06	-4.79798	-0.471414	-9.12455	0.000219965	RPS4A	-4.79798
YOL058W	2.59e-06	-2.33302	2.20722	-6.87327	0.000219965	ARG1	-2.33302
YNL191W	3.25e-06	0.321184	2.12761	-1.48524	0.000270488	DUG3	0.321184
YNL067W	3.36e-06	-6.0324	-3.15479	-8.91	0.000273868	RPL9B	-6.0324
YAL067C	3.91e-06	3.87445	15.8141	-8.06524	0.000306382	SEO1	3.87445
YIL018W	4.53e-06	-3.50879	-1.64046	-5.37713	0.000340741	RPL2B	-3.50879
YJL190C	4.68e-06	-6.13901	-1.16923	-11.1088	0.000340741	RPS22A	-6.13901
YKL056C	4.56e-06	-3.06789	-2.22627	-3.90952	0.000340741	TMA19	-3.06789
YLR044C	4.66e-06	-2.28897	-1.65156	-2.92638	0.000340741	PDC1	-2.28897
YEL072W	4.82e-06	7.3589	11.8252	2.89259	0.000344229	RMD6	7.3589
YLR197W	4.9e-06	-5.56981	-2.31177	-8.82785	0.000344229	NOP56	-5.56981
YIL074C	5.08e-06	2.57612	11.8872	-6.735	0.00035107	SER33	2.57612
YFL055W	5.58e-06	0.360028	2.14815	-1.42809	0.000379502	AGP3	0.360028
YBL103C	5.91e-06	6.99967	19.3304	-5.33109	0.000395385	RTG3	6.99967
YDL182W	6.45e-06	-3.41514	-2.45666	-4.37361	0.000419329	LYS20	-3.41514
YPL223C	6.48e-06	9.60906	14.169	5.04909	0.000419329	GRE1	9.60906
YHR138C	7.92e-06	5.38891	9.74704	1.03078	0.000496633	YHR138C	5.38891
YPL047W	8.27e-06	3.22014	13.2257	-6.78546	0.00051121	SGF11	3.22014
YOR063W	9.15e-06	-3.94698	-0.314783	-7.57917	0.00055678	RPL3	-3.94698
YJR010W	9.56e-06	5.88977	15.2445	-3.46497	0.000573295	MET3	5.88977
YOR312C	9.73e-06	-5.09223	0.604914	-10.7894	0.000575229	RPL20B	-5.09223
YBR191W	1.02e-05	-3.99235	-0.30572	-7.67898	0.000585734	RPL21A	-3.99235
YHL033C	1.02e-05	-4.58706	-1.09696	-8.07716	0.000585734	RPL8A	-4.58706
YHR090C	1.03e-05	0.309905	2.06749	-1.44767	0.000585734	YNG2	0.309905
YDR158W	1.07e-05	-1.00864	2.16676	-4.18405	0.000597449	HOM2	-1.00864
YBR009C	1.09e-05	1.8956	8.25427	-4.46306	0.00060033	HHF1	1.8956
YHR112C	1.47e-05	3.63327	14.0367	-6.77013	0.000787935	YHR112C	3.63327
YDR012W	1.59e-05	-3.06225	-1.00644	-5.11805	0.000811954	RPL4B	-3.06225
YLL058W	1.55e-05	0.700361	3.66381	-2.26309	0.000811954	YLL058W	0.700361
YLR340W	1.59e-05	-4.74054	1.06332	-10.5444	0.000811954	RPP0	-4.74054
YMR142C	1.57e-05	-3.92449	-1.6375	-6.21148	0.000811954	RPL13B	-3.92449
YBR066C	1.71e-05	7.30242	14.19	0.414792	0.000828678	NRG2	7.30242
YIL165C	1.71e-05	4.42141	14.4985	-5.65565	0.000828678	YIL165C	4.42141
YDR004W	1.97e-05	1.23042	7.05527	-4.59443	0.000913017	RAD57	1.23042
YDR423C	2.07e-05	6.23381	10.2875	2.1801	0.000946336	CAD1	6.23381
YBL078C	2.11e-05	3.23312	11.7199	-5.25366	0.000949336	ATG8	3.23312
YER102W	2.12e-05	-6.04078	-1.37817	-10.7034	0.000949336	RPS8B	-6.04078
YMR301C	2.14e-05	5.68867	12.2189	-0.841511	0.000949336	ATM1	5.68867
YBR048W	2.22e-05	-3.3442	1.49631	-8.18471	0.000974211	RPS11B	-3.3442
YDR450W	2.37e-05	-2.03048	2.98433	-7.04529	0.00100671	RPS18A	-2.03048
YLR150W	2.33e-05	-6.17141	-2.17464	-10.1682	0.00100671	STM1	-6.17141
YMR242C	2.37e-05	-4.21898	-2.30531	-6.13264	0.00100671	RPL20A	-4.21898
YLR293C	2.47e-05	-2.83965	-1.54704	-4.13227	0.00102679	GSP1	-2.83965
YDL083C	2.74e-05	-6.28429	0.66105	-13.2296	0.0011269	RPS16B	-6.28429
YNL209W	2.89e-05	-5.59248	3.04808	-14.233	0.00117957	SSB2	-5.59248
YDL123W	3.03e-05	6.1483	10.7433	1.55335	0.00122495	SNA4	6.1483
YAL003W	3.12e-05	-0.909506	2.19564	-4.01466	0.0012364	EFB1	-0.909506
YDR306C	3.12e-05	3.36325	14.1822	-7.4557	0.0012364	YDR306C	3.36325
YPR169W	3.16e-05	1.9913	7.93842	-3.95583	0.00123983	JIP5	1.9913
YBR298C	3.58e-05	0.727297	4.33647	-2.88188	0.00139093	MAL31	0.727297
YEL026W	3.75e-05	-2.00455	3.14259	-7.15169	0.00144414	SNU13	-2.00455
YDR418W	3.88e-05	-5.00924	0.919252	-10.9377	0.00146632	RPL12B	-5.00924
YNL092W	4.08e-05	2.79958	10.4518	-4.85268	0.00151438	YNL092W	2.79958
YOR030W	4.05e-05	7.14649	10.6325	3.66047	0.00151438	DFG16	7.14649
YCR031C	4.59e-05	-0.885242	2.13187	-3.90235	0.00167184	RPS14A	-0.885242
YBL033C	4.77e-05	1.41925	7.65551	-4.817	0.00172099	RIB1	1.41925
YMR143W	5.33e-05	-2.44497	3.34861	-8.23855	0.00187477	RPS16A	-2.44497
YPR057W	5.31e-05	0.971566	5.05565	-3.11252	0.00187477	BRR1	0.971566
YGR055W	5.84e-05	2.95332	10.9643	-5.05765	0.00200064	MUP1	2.95332
YNL260C	5.81e-05	7.38998	10.6888	4.09114	0.00200064	LTO1	7.38998
YAL012W	5.94e-05	4.19445	14.7128	-6.3239	0.00201959	CYS3	4.19445
YLR175W	5.99e-05	-7.68646	-3.21729	-12.1556	0.00201968	CBF5	-7.68646
YGR085C	6.05e-05	-4.47622	3.24862	-12.2011	0.00202272	RPL11B	-4.47622
YLL056C	6.39e-05	4.9237	16.1422	-6.29476	0.00211879	YLL056C	4.9237
YHR016C	6.78e-05	0.470193	2.76033	-1.81995	0.00219322	YSC84	0.470193
YML026C	6.69e-05	-4.86214	-2.11424	-7.61005	0.00219322	RPS18B	-4.86214
YIL078W	8.21e-05	-2.64023	-1.77135	-3.5091	0.00255527	THS1	-2.64023
YJR084W	8.56e-05	2.78582	11.9938	-6.42218	0.00264443	YJR084W	2.78582
YBL027W	8.66e-05	-3.08234	-0.672469	-5.49221	0.00265515	RPL19B	-3.08234
YMR266W	8.79e-05	5.02052	17.3486	-7.30756	0.00267638	RSN1	5.02052
YDR253C	9.21e-05	0.924446	4.72712	-2.87823	0.0027656	MET32	0.924446
YHR087W	9.22e-05	1.76124	9.12636	-5.60388	0.0027656	RTC3	1.76124
YEL006W	9.44e-05	0.399724	2.37649	-1.57705	0.00279026	YEA6	0.399724
YIL097W	9.44e-05	1.09412	5.52872	-3.34049	0.00279026	FYV10	1.09412
YGL103W	9.8e-05	-3.22557	-1.25385	-5.1973	0.0028742	RPL28	-3.22557
YLR367W	0.000105549	-4.63047	-1.19576	-8.06519	0.00302483	RPS22B	-4.63047
YLR448W	0.000106069	-3.38978	-1.54145	-5.23811	0.00302483	RPL6B	-3.38978
YPR061C	0.000108491	1.06439	6.23092	-4.10214	0.00307241	JID1	1.06439
YAL030W	0.000109276	4.50775	11.5375	-2.522	0.00307328	SNC1	4.50775
YDR019C	0.000113931	0.974236	4.75133	-2.80286	0.00311819	GCV1	0.974236
YDR512C	0.000111851	2.79628	6.60493	-1.01237	0.00311819	EMI1	2.79628
YJL158C	0.000113087	-3.13393	2.21163	-8.47949	0.00311819	CIS3	-3.13393
YPL222W	0.000113591	0.266894	1.55582	-1.02203	0.00311819	FMP40	0.266894
YOL152W	0.000116692	0.651725	3.98234	-2.67889	0.00317245	FRE7	0.651725
YDL014W	0.000123981	-4.93166	-0.386932	-9.4764	0.0033483	NOP1	-4.93166
YBR016W	0.00012494	6.41852	9.29583	3.54121	0.00335202	YBR016W	6.41852
YIL073C	0.000126152	3.52699	14.3367	-7.2827	0.00336239	SPO22	3.52699
YBR034C	0.000130074	-4.70806	1.43798	-10.8541	0.00343022	HMT1	-4.70806
YDL131W	0.000137219	-2.58212	-1.70203	-3.46221	0.00354163	LYS21	-2.58212
YIR018W	0.000141052	0.692087	3.91941	-2.53523	0.00359506	YAP5	0.692087
YKL162C	0.000143227	0.737688	4.32031	-2.84493	0.00362783	YKL162C	0.737688
YBR025C	0.000145684	-3.43957	0.986819	-7.86596	0.00366727	OLA1	-3.43957
YLR167W	0.000146794	-3.03378	-1.71269	-4.35488	0.00367254	RPS31	-3.03378
YER048W-A	0.000152154	4.56138	10.0067	-0.883956	0.00378344	ISD11	4.56138
YMR189W	0.000155013	4.07081	17.3289	-9.18733	0.00382176	GCV2	4.07081
YPL167C	0.000155569	1.99745	9.36784	-5.37293	0.00382176	REV3	1.99745
YOR374W	0.00016999	4.86111	10.978	-1.25573	0.00413058	ALD4	4.86111
YIL129C	0.000175736	6.64177	13.7345	-0.450954	0.00424054	TAO3	6.64177
YML018C	0.000193088	2.70028	10.707	-5.30641	0.00456751	YML018C	2.70028
YOR162C	0.000191801	8.75526	12.4695	5.04103	0.00456751	YRR1	8.75526
YBR031W	0.000195159	-2.28829	-1.48701	-3.08956	0.0045739	RPL4A	-2.28829
YER056C-A	0.000200762	-5.24874	-0.729758	-9.76772	0.00465951	RPL34A	-5.24874
YMR217W	0.000204107	-5.72015	-2.84462	-8.59568	0.00470254	GUA1	-5.72015
YGR034W	0.000206183	-3.05472	-1.07221	-5.03724	0.00472367	RPL26B	-3.05472
YKR064W	0.000211862	4.44004	15.8734	-6.99333	0.00482667	OAF3	4.44004
YKL006W	0.00022991	-5.1755	0.819219	-11.1702	0.00512334	RPL14A	-5.1755
YJL100W	0.000235422	0.905753	4.76125	-2.94974	0.00518946	LSB6	0.905753
YJR021C	0.000241971	0.62304	3.47483	-2.22875	0.00527678	REC107	0.62304
YER186C	0.000244161	1.21747	6.40356	-3.96862	0.00529621	YER186C	1.21747
YDR223W	0.000251109	3.17248	11.256	-4.91105	0.00539118	CRF1	3.17248
YHL027W	0.000254358	8.25629	12.4895	4.02313	0.00543074	RIM101	8.25629
YLR325C	0.000256258	-3.19955	-2.13903	-4.26007	0.00544281	RPL38	-3.19955
YKL188C	0.000263607	0.274984	1.68335	-1.13338	0.00556989	PXA2	0.274984
YAL013W	0.000269784	7.25297	11.3351	3.17087	0.00567102	DEP1	7.25297
YGR148C	0.000279249	-3.9785	0.683655	-8.64065	0.0058101	RPL24B	-3.9785
YDR025W	0.000282495	-4.26873	-1.57605	-6.9614	0.00584779	RPS11A	-4.26873
YIL133C	0.000294764	-4.33319	0.407288	-9.07367	0.00607095	RPL16A	-4.33319
YAL037C-A	0.000328335	-0.332373	0.904758	-1.56951	0.00662346	YAL037C-A	-0.332373
YBL072C	0.000329412	-2.64379	-0.886355	-4.40123	0.00662346	RPS8A	-2.64379
YGL080W	0.000331335	3.62602	10.5276	-3.27559	0.00662346	MPC1	3.62602
YGR118W	0.000330208	-2.45324	-1.40659	-3.49989	0.00662346	RPS23A	-2.45324
YHR102W	0.000340998	5.82058	12.3868	-0.745585	0.00671782	KIC1	5.82058
YJR093C	0.000345786	6.31319	11.4339	1.19243	0.00675617	FIP1	6.31319
YOL127W	0.000353707	-1.94912	-0.399242	-3.499	0.00677191	RPL25	-1.94912
YLL060C	0.000368853	2.64051	11.7899	-6.50892	0.0069962	GTT2	2.64051
YDL181W	0.000375455	4.03024	10.6519	-2.59144	0.0070323	INH1	4.03024
YHR189W	0.00037593	4.64849	7.6545	1.64249	0.0070323	PTH1	4.64849
YLR427W	0.000373802	4.57965	9.78375	-0.62444	0.0070323	MAG2	4.57965
YJL185C	0.000387021	1.02071	5.58608	-3.54466	0.00717397	ATG36	1.02071
YHR174W	0.000409198	-1.74333	-1.09007	-2.39658	0.00741649	ENO2	-1.74333
YIL029C	0.000409088	2.17049	9.94402	-5.60303	0.00741649	YIL029C	2.17049
YML023C	0.000407532	0.573792	3.35413	-2.20655	0.00741649	NSE5	0.573792
YMR114C	0.000406741	0.710088	3.67817	-2.25799	0.00741649	YMR114C	0.710088
YOR386W	0.000466844	0.704801	3.87954	-2.46994	0.00834995	PHR1	0.704801
YBL092W	0.000479409	-3.03803	1.35499	-7.43105	0.00846462	RPL32	-3.03803
YCR034W	0.000479482	-0.565892	1.00289	-2.13468	0.00846462	YCR034W	-0.565892
YOR020W-A	0.000477837	1.17931	6.26917	-3.91056	0.00846462	YOR020W-A	1.17931
YJL217W	0.000486229	-0.734037	1.21895	-2.68703	0.00854673	REE1	-0.734037
YPL090C	0.000490036	-4.63682	-0.987102	-8.28654	0.00857668	RPS6A	-4.63682
YGR103W	0.000497692	-1.25223	1.88434	-4.3888	0.00867345	NOP7	-1.25223
YER092W	0.000503099	1.98715	7.97391	-3.9996	0.00872015	IES5	1.98715
YHR007C	0.000507556	5.20741	8.9458	1.46902	0.00872015	ERG11	5.20741
YML073C	0.000508925	-3.6057	0.072918	-7.28431	0.00872015	RPL6A	-3.6057
YHR113W	0.000515153	1.01244	4.99435	-2.96948	0.00878993	APE4	1.01244
YJL164C	0.000527673	1.69543	8.11308	-4.72223	0.00896605	TPK1	1.69543
YGL093W	0.000540443	6.01292	13.0128	-0.986925	0.00906965	SPC105	6.01292
YPL151C	0.000544053	1.09896	6.08786	-3.88995	0.00909282	PRP46	1.09896
YOR227W	0.000600126	4.65757	14.9349	-5.61974	0.00994842	HER1	4.65757
YEL052W	0.000610378	3.81304	12.083	-4.45694	0.00999647	AFG1	3.81304
YLR390W-A	0.000606878	-3.78826	2.12595	-9.70248	0.00999647	CCW14	-3.78826
YGR013W	0.000620025	5.27081	11.8249	-1.28325	0.0100336	SNU71	5.27081
YNL129W	0.000629866	0.73358	4.02469	-2.55753	0.0101126	NRK1	0.73358
YJL036W	0.000638566	2.33997	10.0484	-5.36847	0.0101935	SNX4	2.33997
YKR022C	0.000639903	7.05301	16.8858	-2.77976	0.0101935	NTR2	7.05301
YDR001C	0.000651965	0.512493	2.94697	-1.92198	0.0102469	NTH1	0.512493
YDR319C	0.000653308	0.358025	2.2131	-1.49705	0.0102469	YDR319C	0.358025
YMR031C	0.000656317	5.82657	9.91419	1.73895	0.0102546	EIS1	5.82657
YLR152C	0.000659564	7.32291	11.0844	3.56146	0.010266	YLR152C	7.32291
YPL163C	0.000667417	-6.84357	-3.02462	-10.6625	0.0103488	SVS1	-6.84357
YNR032W	0.000677576	0.742462	3.99298	-2.50805	0.010427	PPG1	0.742462
YOR369C	0.000676645	-3.28856	0.740482	-7.3176	0.010427	RPS12	-3.28856
YDL238C	0.000685645	0.588077	3.20962	-2.03347	0.0105115	GUD1	0.588077
YMR181C	0.000690426	0.523575	2.95212	-1.90497	0.0105452	YMR181C	0.523575
YDR385W	0.000706571	-6.27189	-0.146284	-12.3975	0.0107515	EFT2	-6.27189
YDR345C	0.000726933	-0.766967	1.36169	-2.89562	0.0109794	HXT3	-0.766967
YLR344W	0.000724303	-3.13606	2.32433	-8.59645	0.0109794	RPL26A	-3.13606
YGR009C	0.0007452	4.45933	16.1637	-7.24502	0.0111725	SEC9	4.45933
YHR048W	0.00074271	2.68339	10.4875	-5.12072	0.0111725	YHK8	2.68339
YPL084W	0.000767477	5.24626	15.6977	-5.20514	0.0114644	BRO1	5.24626
YGR087C	0.000780084	3.1899	13.8124	-7.43259	0.0115333	PDC6	3.1899
YIL017C	0.000780575	0.957079	4.48275	-2.56859	0.0115333	VID28	0.957079
YNL063W	0.000787665	0.829343	4.73113	-3.07244	0.011596	MTQ1	0.829343
YBR293W	0.00082665	3.54443	11.6327	-4.54383	0.0120827	VBA2	3.54443
YOL130W	0.000843728	3.78765	14.4481	-6.87284	0.0122883	ALR1	3.78765
YMR290C	0.000905762	-0.480987	1.02261	-1.98458	0.0131448	HAS1	-0.480987
YHR019C	0.000916537	0.713569	8.65855	-7.23141	0.013254	DED81	0.713569
YLR256W	0.000927905	2.3514	10.8589	-6.15606	0.013371	HAP1	2.3514
YPL220W	0.000932286	-3.51611	0.746459	-7.77868	0.0133868	RPL1A	-3.51611
YOR054C	0.000949843	4.50037	10.7787	-1.77795	0.0135436	VHS3	4.50037
YDR122W	0.000959111	5.07486	8.43133	1.71839	0.0135807	KIN1	5.07486
YER131W	0.000956803	-4.59443	-0.83144	-8.35741	0.0135807	RPS26B	-4.59443
YBR117C	0.000969135	1.12276	5.02813	-2.78262	0.0136752	TKL2	1.12276
YDR171W	0.000991018	1.33469	6.93845	-4.26907	0.0138879	HSP42	1.33469
YDR471W	0.00100406	-4.53429	-2.24657	-6.822	0.0140107	RPL27B	-4.53429
YDL169C	0.00103484	0.815011	4.03748	-2.40746	0.0143054	UGX2	0.815011
YBL087C	0.00105684	-4.54101	-0.188018	-8.89401	0.014414	RPL23A	-4.54101
YDR276C	0.00107036	-1.08826	-0.227581	-1.94894	0.0145497	PMP3	-1.08826
YHR025W	0.00109579	-4.31308	0.588455	-9.21461	0.0148459	THR1	-4.31308
YDR473C	0.00111412	4.83703	11.0971	-1.42301	0.0149543	PRP3	4.83703
YKR050W	0.00111479	4.64571	15.8614	-6.57002	0.0149543	TRK2	4.64571
YDR382W	0.00112747	-1.73984	0.0822233	-3.5619	0.0150748	RPP2B	-1.73984
YBR204C	0.00113639	1.08782	5.87842	-3.70279	0.0151444	LDH1	1.08782
YMR241W	0.00118003	-3.46015	2.14969	-9.07	0.0156239	YHM2	-3.46015
YPR023C	0.00118393	1.12959	6.05214	-3.79295	0.0156248	EAF3	1.12959
YLR021W	0.0011959	3.92311	12.7783	-4.93205	0.0157319	IRC25	3.92311
YFR034C	0.00120125	3.15668	6.33601	-0.022639	0.0157514	PHO4	3.15668
YBL049W	0.00123664	0.742238	4.17689	-2.69242	0.0161119	MOH1	0.742238
YIL094C	0.00124405	-3.21999	1.06464	-7.50461	0.0161568	LYS12	-3.21999
YOR294W	0.00125772	-0.491564	1.06877	-2.0519	0.0162825	RRS1	-0.491564
YMR110C	0.00128549	5.10454	10.5915	-0.382404	0.0165369	HFD1	5.10454
YDL020C	0.0012925	3.44929	12.7172	-5.81866	0.0165749	RPN4	3.44929
YDR479C	0.00134122	7.92085	13.093	2.74873	0.0170922	PEX29	7.92085
YOR019W	0.00136107	1.94464	9.13521	-5.24593	0.0172911	YOR019W	1.94464
YOR023C	0.00137221	0.979345	4.80136	-2.84267	0.0173511	AHC1	0.979345
YDL192W	0.00140178	-2.05435	3.07228	-7.18097	0.0175351	ARF1	-2.05435
YCL009C	0.00142919	-3.27065	1.63484	-8.17615	0.0176297	ILV6	-3.27065
YER159C	0.00142555	0.508149	2.86777	-1.85147	0.0176297	BUR6	0.508149
YGR159C	0.00143095	-1.49687	2.29175	-5.28549	0.0176297	NSR1	-1.49687
YCR099C	0.00143553	5.19471	13.3135	-2.92404	0.0176328	YCR099C	5.19471
YKL180W	0.00144316	-3.77022	0.188007	-7.72845	0.0176733	RPL17A	-3.77022
YNL257C	0.00145384	1.74855	7.68229	-4.18518	0.0176978	SIP3	1.74855
YNR041C	0.00145061	4.7479	14.6422	-5.14641	0.0176978	COQ2	4.7479
YGR192C	0.00146543	-1.59917	-0.931249	-2.2671	0.0177329	TDH3	-1.59917
YOR358W	0.0014611	1.39622	6.80666	-4.01423	0.0177329	HAP5	1.39622
YLR077W	0.00147752	0.399845	2.36204	-1.56235	0.017815	FMP25	0.399845
YLR247C	0.00148094	5.56682	10.4369	0.69674	0.017815	IRC20	5.56682
YKR094C	0.00150519	-4.01585	-0.189196	-7.8425	0.0180004	RPL40B	-4.01585
YDR202C	0.00153019	0.386305	2.13399	-1.36138	0.018234	RAV2	0.386305
YHR164C	0.00158908	0.944715	5.11016	-3.22073	0.018838	DNA2	0.944715
YBL050W	0.00160842	5.71137	9.54363	1.87912	0.018957	SEC17	5.71137
YDL184C	0.00160798	-2.30519	-1.05719	-3.5532	0.018957	RPL41A	-2.30519
YFR029W	0.00161308	1.19836	6.43144	-4.03472	0.0189572	PTR3	1.19836
YPL213W	0.00161955	0.399955	2.39016	-1.59025	0.0189785	LEA1	0.399955
YBR207W	0.00162535	5.18447	17.8305	-7.46161	0.0189919	FTH1	5.18447
YBR280C	0.00165299	0.917049	4.29796	-2.46386	0.0192049	SAF1	0.917049
YDR151C	0.00167209	1.00293	4.76428	-2.75841	0.0193472	CTH1	1.00293
YMR275C	0.00169117	4.38884	7.41601	1.36166	0.0194819	BUL1	4.38884
YBR058C-A	0.00170114	1.08459	4.00585	-1.83667	0.0195415	TSC3	1.08459
YEL073C	0.00172636	6.01161	11.3462	0.67698	0.0197202	YEL073C	6.01161
YMR284W	0.00172467	1.23777	6.26821	-3.79267	0.0197202	YKU70	1.23777
YKL064W	0.00174597	3.03341	10.6011	-4.53433	0.0198885	MNR2	3.03341
YGL180W	0.0017596	2.74663	10.5891	-5.09583	0.0199878	ATG1	2.74663
YOL155C	0.00177353	3.49894	10.972	-3.97413	0.0200901	HPF1	3.49894
YOR040W	0.00180955	3.84454	12.4429	-4.75383	0.0204414	GLO4	3.84454
YPR068C	0.00183945	2.51381	10.0558	-5.02821	0.0206079	HOS1	2.51381
YBR065C	0.00184931	1.65236	7.7395	-4.43478	0.0206616	ECM2	1.65236
YNR056C	0.00186476	0.378241	2.38126	-1.62478	0.0207207	BIO5	0.378241
YLR249W	0.00188318	-5.60952	3.00349	-14.2225	0.0208119	YEF3	-5.60952
YGR133W	0.00190312	0.339519	2.01204	-1.333	0.0209755	PEX4	0.339519
YFR008W	0.00196693	2.07617	7.4264	-3.27406	0.0212644	FAR7	2.07617
YLL029W	0.00197262	5.96822	10.5022	1.43423	0.0212644	FRA1	5.96822
YLR219W	0.00198267	1.82839	8.19724	-4.54045	0.0212734	MSC3	1.82839
YLR399C	0.00202278	1.22359	5.77122	-3.32403	0.0215939	BDF1	1.22359
YMR302C	0.00203053	4.51542	10.8562	-1.82538	0.0216201	YME2	4.51542
YBR274W	0.00204382	1.13587	6.00746	-3.73571	0.0217049	CHK1	1.13587
YCR082W	0.00207893	4.21083	6.86615	1.55551	0.0217408	AHC2	4.21083
YGL189C	0.00207918	-2.79515	0.126835	-5.71715	0.0217408	RPS26A	-2.79515
YPL196W	0.002075	2.65614	10.9761	-5.66378	0.0217408	OXR1	2.65614
YOR298C-A	0.00209121	0.464995	3.28878	-2.35879	0.0218106	MBF1	0.464995
YKR080W	0.00214051	0.412799	2.1605	-1.3349	0.0221748	MTD1	0.412799
YLR017W	0.00214788	-0.478329	1.05725	-2.01391	0.0221748	MEU1	-0.478329
YPL064C	0.00214455	1.86974	7.23698	-3.4975	0.0221748	CWC27	1.86974
YBR278W	0.00216962	2.67619	10.1201	-4.76768	0.0222864	DPB3	2.67619
YDL113C	0.0021677	0.334979	1.7628	-1.09284	0.0222864	ATG20	0.334979
YDR397C	0.00226361	2.2066	9.85267	-5.43948	0.0228708	NCB2	2.2066
YMR244C-A	0.00224376	3.0631	8.91296	-2.78675	0.0228708	COA6	3.0631
YNL152W	0.00226792	0.70744	3.93573	-2.52085	0.0228708	INN1	0.70744
YOL064C	0.00225998	4.29927	9.48217	-0.883629	0.0228708	MET22	4.29927
YPL017C	0.00226324	0.326256	1.85397	-1.20146	0.0228708	IRC15	0.326256
YPR204W	0.00224181	3.57293	9.2806	-2.13473	0.0228708	YPR204W	3.57293
YGR203W	0.00232588	3.13094	6.18539	0.0764821	0.0233285	YCH1	3.13094
YGR124W	0.00235046	-1.48816	1.60216	-4.57847	0.023488	ASN2	-1.48816
YPR132W	0.00235572	-2.81092	-0.0482802	-5.57356	0.023488	RPS23B	-2.81092
YPL236C	0.00237061	0.684578	3.77899	-2.40984	0.0235789	ENV7	0.684578
YOL097C	0.00240883	-0.316309	0.616423	-1.24904	0.0239008	WRS1	-0.316309
YBR129C	0.00243491	0.510077	2.71646	-1.6963	0.0241009	OPY1	0.510077
YDL081C	0.00244934	-2.61291	-1.55562	-3.6702	0.02417	RPP1A	-2.61291
YDR329C	0.00245375	1.04677	5.02694	-2.93341	0.02417	PEX3	1.04677
YDR302W	0.00246898	1.37058	6.97938	-4.23821	0.0242614	GPI11	1.37058
YBR001C	0.00248797	3.54881	9.14718	-2.04956	0.0243234	NTH2	3.54881
YJL044C	0.00248592	2.60592	11.2667	-6.05484	0.0243234	GYP6	2.60592
YML002W	0.00249317	0.354587	2.02762	-1.31845	0.0243234	YML002W	0.354587
YLR220W	0.00249974	2.38176	8.92923	-4.16571	0.0243293	CCC1	2.38176
YGL190C	0.0025112	3.76876	13.6648	-6.12725	0.0243826	CDC55	3.76876
YPL198W	0.00258793	-3.64652	1.15046	-8.44349	0.0250679	RPL7B	-3.64652
YJL030W	0.00267842	1.42705	6.50151	-3.64741	0.0258829	MAD2	1.42705
YOR049C	0.00268679	1.51774	6.39306	-3.35758	0.0259024	RSB1	1.51774
YKL049C	0.00270406	3.91759	8.22484	-0.389648	0.0259895	CSE4	3.91759
YBL101C	0.00286864	1.94649	7.42824	-3.53526	0.0272054	ECM21	1.94649
YJR008W	0.0028639	1.16928	5.94004	-3.60147	0.0272054	MHO1	1.16928
YLR180W	0.00289191	2.5902	15.8636	-10.6832	0.0272991	SAM1	2.5902
YDR380W	0.002925	-0.517541	0.845919	-1.881	0.0274842	ARO10	-0.517541
YHL043W	0.00292363	0.731098	4.26699	-2.80479	0.0274842	ECM34	0.731098
YLR085C	0.00295041	0.426661	2.42184	-1.56852	0.0276592	ARP6	0.426661
YDR499W	0.003025	0.917878	4.92665	-3.09089	0.0282287	LCD1	0.917878
YLR153C	0.00302006	-5.93368	3.1406	-15.008	0.0282287	ACS2	-5.93368
YMR197C	0.00303257	5.76805	9.13671	2.39939	0.0282347	VTI1	5.76805
YJL144W	0.00305498	0.680642	3.73192	-2.37064	0.0283786	YJL144W	0.680642
YKR084C	0.00310315	4.5594	8.46923	0.649579	0.0287606	HBS1	4.5594
YPL265W	0.00311875	-0.754218	1.38725	-2.89569	0.0288396	DIP5	-0.754218
YPL081W	0.003127	-1.84289	2.51861	-6.20439	0.0288504	RPS9A	-1.84289
YPL250C	0.00313443	1.67499	6.90466	-3.55468	0.0288537	ATG41	1.67499
YGL250W	0.00320363	1.49154	7.07174	-4.08865	0.0292924	RMR1	1.49154
YPR093C	0.00323329	0.380833	2.25111	-1.48945	0.0294974	ASR1	0.380833
YDR003W	0.00326416	0.311914	1.78235	-1.15852	0.0296464	RCR2	0.311914
YOL109W	0.00331262	3.08791	7.84398	-1.66816	0.0300197	ZEO1	3.08791
YHR064C	0.00342025	-3.589	1.78985	-8.96786	0.0308579	SSZ1	-3.589
YLL057C	0.00343743	8.99203	20.4685	-2.48442	0.0309445	JLP1	8.99203
YBL039W-B	0.00345205	5.98372	17.2681	-5.30062	0.0310076	YBL039W-B	5.98372
YDL191W	0.0035016	-2.10282	-1.14697	-3.05867	0.0313835	RPL35A	-2.10282
YDR245W	0.00353596	2.24271	8.34966	-3.86425	0.0313868	MNN10	2.24271
YJL168C	0.00354044	6.17106	12.0393	0.302853	0.0313868	SET2	6.17106
YMR028W	0.00353348	5.83676	12.2388	-0.565248	0.0313868	TAP42	5.83676
YDR043C	0.00357936	0.54084	2.80532	-1.72364	0.031663	NRG1	0.54084
YOR069W	0.00376951	2.28466	10.2301	-5.66076	0.0330582	VPS5	2.28466
YNL280C	0.00381843	6.06931	9.79972	2.3389	0.0332878	ERG24	6.06931
YOR167C	0.0038148	-2.68243	-1.61062	-3.75424	0.0332878	RPS28A	-2.68243
YGR168C	0.00386487	0.264803	1.64276	-1.11315	0.0334627	YGR168C	0.264803
YKL103C	0.00386264	4.86247	9.93849	-0.213561	0.0334627	YKL103C	4.86247
YOR211C	0.00386175	1.71049	6.63017	-3.20918	0.0334627	MGM1	1.71049
YPR201W	0.00389002	3.73988	14.0799	-6.60016	0.0336091	ARR3	3.73988
YKL100C	0.00392055	5.50589	11.8444	-0.83265	0.0338013	YPF1	5.50589
YOR293W	0.0039626	-3.14842	0.544475	-6.84131	0.0340917	RPS10A	-3.14842
YDR524W-C	0.00402539	-0.643797	1.56757	-2.85517	0.034559	YDR524W-C	-0.643797
YBR052C	0.00414116	0.82049	4.56659	-2.92561	0.0351808	RFS1	0.82049
YBR106W	0.00413948	-1.33173	1.9315	-4.59497	0.0351808	PHO88	-1.33173
YBR125C	0.00414767	1.29454	6.01182	-3.42273	0.0351808	PTC4	1.29454
YLR264C-A	0.00415488	-2.71281	3.69003	-9.11565	0.0351808	YLR264C-A	-2.71281
YGL253W	0.00418323	-4.18073	0.549721	-8.91117	0.0352463	HXK2	-4.18073
YNR033W	0.00417834	3.99809	10.3778	-2.38165	0.0352463	ABZ1	3.99809
YDR204W	0.00420019	1.2152	5.55171	-3.1213	0.0353163	COQ4	1.2152
YLR058C	0.00426499	1.76479	2.57789	0.951697	0.0357138	SHM2	1.76479
YOL039W	0.00425845	-1.77439	-0.407924	-3.14085	0.0357138	RPP2A	-1.77439
YER139C	0.00432797	1.57839	6.77415	-3.61737	0.036093	RTR1	1.57839
YIL146C	0.00432646	0.77721	4.34396	-2.78954	0.036093	ATG32	0.77721
YKR038C	0.00437826	3.85318	12.1614	-4.45499	0.0364379	KAE1	3.85318
YPL160W	0.00450364	-5.53048	1.13	-12.191	0.0372533	CDC60	-5.53048
YKR071C	0.00456115	1.69885	8.31004	-4.91233	0.0376526	DRE2	1.69885
YDR256C	0.0045897	1.97732	9.6937	-5.73907	0.0378117	CTA1	1.97732
YMR305C	0.00462141	-1.84975	2.75205	-6.45156	0.0378436	SCW10	-1.84975
YPL177C	0.00461308	0.621858	3.28643	-2.04272	0.0378436	CUP9	0.621858
YPL225W	0.0046091	4.80481	8.21042	1.39919	0.0378436	YPL225W	4.80481
YBR223C	0.00476521	0.298743	1.79866	-1.20118	0.038865	TDP1	0.298743
YNL014W	0.00486463	3.29923	12.3418	-5.74331	0.0395318	HEF3	3.29923
YLR246W	0.00503077	1.61636	5.99998	-2.76726	0.0406247	ERF2	1.61636
YBR043C	0.00505574	2.30836	10.1234	-5.50665	0.0407457	QDR3	2.30836
YDR070C	0.00513444	5.1694	10.3468	-0.00798422	0.041136	FMP16	5.1694
YGR141W	0.00517508	3.54655	11.2798	-4.18673	0.0412994	VPS62	3.54655
YCR090C	0.00525652	2.24569	6.50823	-2.01685	0.0417858	YCR090C	2.24569
YHL020C	0.00532679	2.31781	8.74914	-4.11352	0.0421799	OPI1	2.31781
YMR068W	0.00531924	0.416873	2.22846	-1.39472	0.0421799	AVO2	0.416873
YPL039W	0.00533873	2.89668	12.0896	-6.29626	0.0421925	YPL039W	2.89668
YNL076W	0.00536806	2.40558	9.87819	-5.06703	0.0422968	MKS1	2.40558
YBR169C	0.00538814	2.49087	9.53245	-4.55072	0.0423369	SSE2	2.49087
YPL034W	0.00546899	2.82304	11.7655	-6.11946	0.0428072	YPL034W	2.82304
YKL040C	0.00549988	1.11558	5.90388	-3.67272	0.0429665	NFU1	1.11558
YIL052C	0.00552265	-2.83111	-1.5426	-4.11961	0.0430619	RPL34B	-2.83111
YEL003W	0.00571954	1.59911	4.18727	-0.989055	0.0443427	GIM4	1.59911
YNR002C	0.00586082	2.0632	7.12699	-3.00059	0.0452659	ATO2	2.0632
YLR363C	0.00591743	2.00105	9.1133	-5.11121	0.0456168	NMD4	2.00105
YDL061C	0.00602555	-2.58484	0.0297605	-5.19944	0.0460153	RPS29B	-2.58484
YLR241W	0.00599328	0.64799	3.65524	-2.35926	0.0460153	CSC1	0.64799
YER022W	0.00604274	5.09597	13.5785	-3.38654	0.0460277	SRB4	5.09597
YKL166C	0.00604975	2.43722	5.64448	-0.770042	0.0460277	TPK3	2.43722
YEL037C	0.00609984	5.43148	13.2184	-2.35543	0.0463224	RAD23	5.43148
YNL040W	0.00618548	4.39406	13.3309	-4.5428	0.0467985	YNL040W	4.39406
YAL060W	0.00620624	0.700346	3.93233	-2.53164	0.0468686	BDH1	0.700346
YDR086C	0.00622758	1.44467	6.2373	-3.34795	0.0469428	SSS1	1.44467
YJR046W	0.00632204	4.65151	13.2571	-3.95409	0.0475669	TAH11	4.65151
YDR013W	0.00637112	1.02676	5.70295	-3.64942	0.0477599	PSF1	1.02676
YNL175C	0.00636786	-3.34123	-1.21613	-5.46633	0.0477599	NOP13	-3.34123
YLR328W	0.00639761	0.413573	2.06596	-1.23882	0.0478705	NMA1	0.413573
YFL021W	0.00642207	3.00211	10.4463	-4.44207	0.0479656	GAT1	3.00211
YHR006W	0.00653415	1.10912	5.06708	-2.84884	0.048536	STP2	1.10912
YNL223W	0.00658658	2.54823	8.03888	-2.94242	0.0486596	ATG4	2.54823
YBR260C	0.00665236	2.52005	8.98491	-3.94481	0.0489681	RGD1	2.52005
YPR024W	0.0066718	4.49868	12.3882	-3.39086	0.0490227	YME1	4.49868
YOR350C	0.00669005	3.35447	9.95041	-3.24146	0.0490684	MNE1	3.35447
YAL014C	0.00681746	3.18417	12.1876	-5.81929	0.0497634	SYN8	3.18417
YBL060W	0.00682141	1.96072	9.01361	-5.09216	0.0497634	YEL1	1.96072
YLR136C	0.00685389	4.19153	7.25285	1.1302	0.049911	TIS11	4.19153

## Sheet: Table S5
Table S5. Summary of DEGs under GS
ORF	Pr..Chisq.	coef	ci.hi	ci.lo	fdr	gene_short_name	Log2FC
YPL223C	4.48e-08	11.0016	16.4127	5.5905	1.47e-05	GRE1	11.0016
YDR353W	8.87e-07	-4.80467	2.08991	-11.6993	0.000175	TRR1	-4.80467
YLR327C	1.98e-06	9.11207	16.0692	2.1549	0.00028569	TMA10	9.11207
YMR107W	2.03e-06	3.84954	12.1185	-4.41942	0.00028569	SPG4	3.84954
YIR034C	4e-06	-1.457	1.33773	-4.25173	0.00048953	LYS1	-1.457
YDR037W	1.01e-05	-5.10749	-0.107478	-10.1075	0.00083123	KRS1	-5.10749
YJL158C	9.49e-06	-1.0405	1.57072	-3.65172	0.00083123	CIS3	-1.0405
YOL058W	1.01e-05	-6.24128	-1.00348	-11.4791	0.00083123	ARG1	-6.24128
YGL009C	2.56e-05	4.03186	9.93534	-1.87162	0.00179871	LEU1	4.03186
YKL217W	2.74e-05	1.77056	7.79343	-4.25232	0.00179871	JEN1	1.77056
YCR005C	2.95e-05	2.39636	8.3776	-3.58488	0.00182019	CIT2	2.39636
YOR374W	6.51e-05	4.64646	8.58589	0.707036	0.00337989	ALD4	4.64646
YHR096C	7.51e-05	2.96832	10.4675	-4.53083	0.00365635	HXT5	2.96832
YOL052C-A	7.79e-05	7.16757	13.6913	0.643792	0.00365635	DDR2	7.16757
YLR249W	0.00016417	-2.48819	1.37063	-6.34701	0.00647494	YEF3	-2.48819
YML004C	0.00018341	4.8307	7.66148	1.99992	0.0066977	GLO1	4.8307
YMR116C	0.00019726	-2.46976	1.61091	-6.55043	0.00694618	ASC1	-2.46976
YDL066W	0.00021516	-2.38954	1.32627	-6.10535	0.00731552	IDP1	-2.38954
YAL035W	0.0002425	-1.93622	1.49605	-5.3685	0.00741589	FUN12	-1.93622
YAR035W	0.0002482	0.583907	2.71759	-1.54977	0.00741589	YAT1	0.583907
YBR025C	0.00022956	-1.42237	1.51072	-4.35545	0.00741589	OLA1	-1.42237
YDL131W	0.00023589	-3.8794	1.79415	-9.55296	0.00741589	LYS21	-3.8794
YDL182W	0.00030928	-5.01944	-0.0086521	-10.0302	0.00871271	LYS20	-5.01944
YDL081C	0.00032649	-1.49661	1.23109	-4.2243	0.00894225	RPP1A	-1.49661
YKL101W	0.00037397	-0.901838	1.2444	-3.04808	0.00996585	HSL1	-0.901838
YMR174C	0.00043599	3.29905	9.89976	-3.30166	0.0110228	PAI3	3.29905
YGL253W	0.0004788	-0.432955	0.915054	-1.78096	0.0115146	HXK2	-0.432955
YHR139C	0.00046876	2.31682	9.79494	-5.1613	0.0115146	SPS100	2.31682
YCR031C	0.00054416	-2.69141	1.68569	-7.0685	0.0124777	RPS14A	-2.69141
YDR536W	0.00064986	1.82773	8.23389	-4.57844	0.0137662	STL1	1.82773
YJR001W	0.00065317	-0.993345	1.53575	-3.52244	0.0137662	AVT1	-0.993345
YPL160W	0.0006562	-0.531479	0.992885	-2.05584	0.0137662	CDC60	-0.531479
YGR085C	0.00069057	-0.383237	0.751254	-1.51773	0.0141854	RPL11B	-0.383237
YML005W	0.00074739	3.34313	11.2077	-4.52139	0.0150176	TRM12	3.34313
YDL110C	0.00086602	2.98545	9.2525	-3.28161	0.0162781	TMA17	2.98545
YBL027W	0.00092727	-3.46938	1.59329	-8.53206	0.0168969	RPL19B	-3.46938
YDR382W	0.00095678	-1.15317	1.37795	-3.68428	0.0168969	RPP2B	-1.15317
YLR342W	0.00098907	-5.91472	-2.54713	-9.28232	0.0171092	FKS1	-5.91472
YHR174W	0.00109134	-2.82269	-1.53012	-4.11525	0.0182384	ENO2	-2.82269
YGL202W	0.00112369	-2.27618	1.10539	-5.65776	0.0183148	ARO8	-2.27618
YIL018W	0.00120793	-4.44995	-1.20514	-7.69477	0.0188236	RPL2B	-4.44995
YEL054C	0.00126372	-3.99733	0.54592	-8.54059	0.0191697	RPL12A	-3.99733
YDL083C	0.00133945	-0.302667	0.646098	-1.25143	0.0200105	RPS16B	-0.302667
YNL117W	0.00137561	1.30534	6.43261	-3.82194	0.0202441	MLS1	1.30534
YAL054C	0.00139833	0.901174	4.21585	-2.4135	0.0202759	ACS1	0.901174
YPL198W	0.00162505	-3.29637	2.30354	-8.89628	0.0232217	RPL7B	-3.29637
YJL052W	0.0016737	-8.64544	-1.92742	-15.3635	0.0235386	TDH1	-8.64544
YJR105W	0.00170829	-2.63673	1.53485	-6.80831	0.0235386	ADO1	-2.63673
YCR088W	0.00182229	-0.818036	1.08878	-2.72485	0.0236418	ABP1	-0.818036
YER150W	0.00180081	5.27424	13.5628	-3.01433	0.0236418	SPI1	5.27424
YJR009C	0.00176783	-2.06648	-1.07445	-3.05852	0.0236418	TDH2	-2.06648
YDR098C	0.00190817	-2.11419	0.827692	-5.05608	0.0238595	GRX3	-2.11419
YIL078W	0.00193586	-0.841144	1.33936	-3.02165	0.0238595	THS1	-0.841144
YKL081W	0.00189907	-1.4077	1.43288	-4.24829	0.0238595	TEF4	-1.4077
YPL163C	0.00191646	-0.641039	1.01967	-2.30175	0.0238595	SVS1	-0.641039
YLR174W	0.00206374	6.22118	16.2172	-3.77482	0.0251215	IDP2	6.22118
YPR132W	0.00230843	-2.94418	-0.465073	-5.42329	0.0277574	RPS23B	-2.94418
YDL222C	0.00235426	1.43248	5.66254	-2.79757	0.0278711	FMP45	1.43248
YOR375C	0.00237442	-0.951027	1.28202	-3.18407	0.0278711	GDH1	-0.951027
YBL072C	0.00272025	-2.60393	1.08061	-6.28847	0.0294744	RPS8A	-2.60393
YCL049C	0.00266632	-2.37618	1.32578	-6.07814	0.0294744	YCL049C	-2.37618
YLR027C	0.00271075	-1.00488	0.750159	-2.75992	0.0294744	AAT2	-1.00488
YNL067W	0.00262017	-1.43254	1.2542	-4.11929	0.0294744	RPL9B	-1.43254
YOR332W	0.00271714	-1.01818	6.09033	-8.12668	0.0294744	VMA4	-1.01818
YER067W	0.00300745	4.852	19.4138	-9.70983	0.0315463	RGI1	4.852
YHR208W	0.0031293	-1.61101	1.6644	-4.88643	0.031803	BAT1	-1.61101
YKR039W	0.00312266	-0.292472	0.555058	-1.14	0.031803	GAP1	-0.292472
YLR270W	0.00324066	5.04504	14.3596	-4.26951	0.0322756	DCS1	5.04504
YLR048W	0.00343602	-0.620965	0.928191	-2.17012	0.0338792	RPS0B	-0.620965
YBR291C	0.00349347	-2.30715	2.41256	-7.02686	0.0341046	CTP1	-2.30715
YGR106C	0.00372341	0.901028	3.50943	-1.70738	0.0356435	VOA1	0.901028
YAL038W	0.00399884	-3.16216	3.257	-9.58131	0.0372144	CDC19	-3.16216
YDR158W	0.00412004	-2.90452	1.54088	-7.34993	0.037966	HOM2	-2.90452
YKR009C	0.00423011	8.07077	16.9015	-0.759983	0.0382651	FOX2	8.07077
YGL123W	0.00435865	-2.22792	1.37482	-5.83067	0.0390693	RPS2	-2.22792
YBR230C	0.00477388	2.48232	7.32497	-2.36032	0.0424058	OM14	2.48232
YGL076C	0.00490849	-3.88275	-0.647301	-7.11819	0.0432123	RPL7A	-3.88275
YBR139W	0.00506597	1.55103	5.76426	-2.6622	0.044204	YBR139W	1.55103
YNL055C	0.00558449	-1.06099	1.40542	-3.5274	0.0483009	POR1	-1.06099
YDR064W	0.00575934	-3.58701	-0.401095	-6.77292	0.0493801	RPS13	-3.58701
