# Supplementary material for: Transcriptomic changes in single yeast cells under various stress conditions
Source: BMC Genomics. 2023 Feb 24;24:88. doi: 10.1186/s12864-023-09184-w (PMC9960639; doi:10.1186/s12864-023-09184-w)
Supplement: Supplementary file 4 — Additional file 4. Table S6. Motifs found in the upstream regions of DEGs under AAS. Table S7. Motifs found in the upstream regions of DEGs under GS. Table S8. Inferred TF-target gene relationships under AAS. Table S9. Inferred TF-target gene relationships under GS. Table S10. Summary of Number of DEGs and Binding Motifs for each TF. [file 12864_2023_9184_MOESM4_ESM.xlsx]

## Sheet: Table S6
Table S6 Motifs found in the upstream regions of DEGs under AAS
Consensus sequence of motif found	Logo of motif found	TF of matched motif	Concensus Sequence of matched motif	Logo of matched motif	Inferred target genes
TTACGTAA		Aca1p	TTACGTAA		DIP5,RPS4A,RPL25,AFG1
		Cst6p	TTACGTAA		OLA1,RPS4B,RPS22B,GPI11
		Gcn4p	TTACGTAA		RPL25,DIP5,RPS4A,UGX2
		Sko1p	TTACGTAA		RPS22B,OLA1,RPS4B,VBA2
		Yap3p	aTTACGTAAT		RPS4A,RPL25,DIP5,YEA6
		Cin5p	gMTTACGTAAK		RPS4B,RPS22B,OLA1,AFG1
		Cad1p	TTABGTAA		DIP5,RPS4A,RPL25,GPI11
		Yap1p	ttxMTTACGTAAKVtxxt		OLA1,RPS4B,RPS22B,UGX2
		Yap7p	TKaCGTRA		RPL25,DIP5,RPS4A,VBA2
		Yap6p	gtctgMTTAcgTaAgcgac		RPS22B,OLA1,RPS4B,YEA6
AMACCCATACAT		Rap1p	ACACCCAYACAYYY		ARG1,CCW14,NSR1,PDC1,REE1,RPL11B,RPL12A,RPL12B,RPL13A,RPL13B,RPL14A,RPL16B,RPL17B,RPL18A,RPL18B,RPL19A,RPL19B,RPL23A,RPL23B,RPL25,RPL26A,RPL26B,RPL27B,RPL28,RPL2A,RPL2B,RPL32,RPL34A,RPL34B,RPL35A,RPL35B,RPL38,RPL40A,RPL40B,RPL6A,RPL6B,RPL7A,RPL7B,RPL8A,RPP2B,RPS0A,RPS0B,RPS10A,RPS11A,RPS11B,RPS13,RPS16A,RPS16B,RPS18A,RPS18B,RPS1B,RPS2,RPS23A,RPS23B,RPS26A,RPS3,RPS4A,RPS4B,RPS6A,RPS6B,RPS8A,RPS8B,…
ATATATATAT		Spt15p	VxHtagxWATATATAttVg		ACS2,AHC1,APE4,ARG1,ASC1,ATG41,BIO5,BNA3,CIS3,COQ4,CSE4,DIP5,DNA2,DUG3,EFT1,EFT2,ELO2,ERG24,FIP1,GAT1,GCV1,GCV2,HEF3,HFD1,LYS20,LYS21,MET1,MET10,MET17,MET3,MET32,MET8,MNN10,MUP1,NFU1,NOP1,NSR1,NTH1,OPY1,PHO88,PMP3,RAV2,RFS1,RIB1,RMR1,RPL11B,RPL16A,RPL18A,RPL18B,RPL23A,RPL23B,RPL24B,RPL28,RPL2A,RPL2B,RPL35A,RPL35B,RPL7A,RPL9B,RPP0,RPP2B,RPS12,RPS23A,RPS23B,RPS26B,RPS4A,RPS4B,RRS1,RSN1,SET2,SHM2,SN…
TTAATTAA		Yox1p	ttAATTAa		ARO10,RPP1A,RRS1,RPL11B,RPS9A
		Pho2p	cgxDDWtTAATTAatgggg		RPL11B,RPS9A,ARO10,RPP1A,RRS1
TTGCGCAA		Gcn4p	TTGCGCAA		APE4,ERG24,FRE7,SIP3
CTAATTAG		Mcm1p	CCTAATTAGG		KIC1,NFU1,NIT1,SPC105,VID28
AAAAMTGTGGY		Met31p	AAACTGTGG		AGP3,APE4,ATG41,CSE4,GCV2,GRE1,HER1,IRC20,MAD2,MET3,MHT1,MUP1,NRG1,PHO4,PXA2,SAM1,SUL2,YAP5,AHC1,ATG1,BNA3,DUG3,GLO4,GTT2,IES5,LSB6,MET17,MET32,MMP1,NIT1,OPY1,PTC4,RFS1,SER33,TAO3
		Met32p	AAACTGTGG		AHC1,ATG1,BNA3,DUG3,GLO4,GTT2,IES5,LSB6,MET17,MET32,MMP1,NIT1,OPY1,PTC4,RFS1,SER33,TAO3,AGP3,APE4,ATG41,CSE4,GCV2,GRE1,HER1,IRC20,MAD2,MET3,MHT1,MUP1,NRG1,PHO4,PXA2,SAM1,SUL2,YAP5
TATATATAYA		Spt15p	VxHtagxWATATATAttVg		APE4,ATG41,BNA3,COQ4,CUP9,DNA2,ECM34,FAR7,GAT1,GCV2,HAP1,HFD1,LSB6,MET1,MET17,MET32,MHT1,MOH1,MTQ1,NFU1,OPY1,PEX4,RAD23,RCR2,RGD1,RMR1,RTR1,SAM1,SRB4,SUL2,TKL2,UGX2,VTI1,YPF1
		Nhp6ap	DxatttttATATAtaRDtxa		ATG36,BDS1,CDC55,CSE4,DFG16,DUG3,ERG24,FIP1,GCV1,GPI11,HEF3,HOS1,MBF1,MET10,MET3,MET8,MMP1,MPC1,MUP1,NRK1,OXR1,PHO4,RAV2,RFS1,RIB1,RSN1,SAF1,SET2,SSE2,TIS11,TPK3,VBA2,YCH1,ZEO1
KCACGTGA		Met4p	TCACGTG		ATG20,LSB6,MTQ1,YCT1,IES5,MET5,YAP5,GTT2,MET32,SUL2,ENV7,MET3,SET2,CYS3,MET17,SER33,BNA3,MET10,RPN4,ATM1,MET1,RMD6,ATG41,MBF1,NRG2
		Tye7p	TCACGTG		ATG41,MBF1,NRG2,ATG20,LSB6,MTQ1,YCT1,IES5,MET5,YAP5,GTT2,MET32,SUL2,ENV7,MET3,SET2,CYS3,MET17,SER33,BNA3,MET10,RPN4,ATM1,MET1,RMD6
		Cbf1p	gCACGTGa		ATM1,MET1,RMD6,ATG41,MBF1,NRG2,ATG20,LSB6,MTQ1,YCT1,IES5,MET5,YAP5,GTT2,MET32,SUL2,ENV7,MET3,SET2,CYS3,MET17,SER33,BNA3,MET10,RPN4
		Gcn4p	CACGTG		BNA3,MET10,RPN4,ATM1,MET1,RMD6,ATG41,MBF1,NRG2,ATG20,LSB6,MTQ1,YCT1,IES5,MET5,YAP5,GTT2,MET32,SUL2,ENV7,MET3,SET2,CYS3,MET17,SER33
		Pho4p	aCACGTGB		CYS3,MET17,SER33,BNA3,MET10,RPN4,ATM1,MET1,RMD6,ATG41,MBF1,NRG2,ATG20,LSB6,MTQ1,YCT1,IES5,MET5,YAP5,GTT2,MET32,SUL2,ENV7,MET3,SET2
		Rtg3p	gaxtaxgCACGTGctaxBxt		ENV7,MET3,SET2,CYS3,MET17,SER33,BNA3,MET10,RPN4,ATM1,MET1,RMD6,ATG41,MBF1,NRG2,ATG20,LSB6,MTQ1,YCT1,IES5,MET5,YAP5,GTT2,MET32,SUL2
		Ino2p	WYTTCAYRTGS		GTT2,MET32,SUL2,ENV7,MET3,SET2,CYS3,MET17,SER33,BNA3,MET10,RPN4,ATM1,MET1,RMD6,ATG41,MBF1,NRG2,ATG20,LSB6,MTQ1,YCT1,IES5,MET5,YAP5
		Ino4p	TYTTCACATGY		IES5,MET5,YAP5,GTT2,MET32,SUL2,ENV7,MET3,SET2,CYS3,MET17,SER33,BNA3,MET10,RPN4,ATM1,MET1,RMD6,ATG41,MBF1,NRG2,ATG20,LSB6,MTQ1,YCT1
AAAATTTT		Sfp1p	cHgxRRAAAAWTTTTYHxxxt		ALR1,ATG36,CTH1,DED81,ERG11,FRA1,GAT1,HAP1,HMS1,IRC15,JIP5,JLP1,MET8,MGM1,MHO1,MTD1,MTQ1,NCB2,NSE5,NTR2,RTC3,SER33,SPC105,SUL1,YSC84

## Sheet: Table S7
Table S7 Motifs found in the upstream regions of DEGs under GS
Consensus sequence of motif found	Logo of motif found	TF of matched motif	Concensus Sequence of matched motif	Logo of matched motif	Inferred target genes
MACCCAKACAT		Rap1p	ACACCCAYACAYYY		ARG1,CDC19,KRS1,RPL11B,RPL19A,RPL19B,RPL2A,RPL2B,RPS16A,RPS16B,RPS2,RPS23A,RPS23B,TEF4
TTCCGGAA		Pdr3p	TTCCGGAAtc		GAP1,FOX2
		Ert1p	axxTTCCGGAAC		GAP1,FOX2
		Pdr1p	gWDacxtTCCGGAaxDxxxR		GAP1,FOX2
		Sip4p	ccxxHxtTCCGGAaaxHxxc		GAP1,FOX2
		Hsf1p	NTTCNNGAAN		GAP1,FOX2
		Ecm22p	HtCCGGA		GAP1,FOX2
CTAATTAG		Mcm1p	CCTAATTAGG		ADO1
CGTTAACG		Leu3p	CCGTTAACGG		CDC60
RAAAATTTT		Sfp1p	cHgxRRAAAAWTTTTYHxxxt		AAT2,ABP1,ASC1,AVT1,FKS1,FUN12,GDH1,HXK2,OLA1,RPL19A,RPL19B,RPL2A,RPL2B,RPS13,TEF4,THS1,YEF3,GLO1,SPG4,SPI1
TAGATCTA		Gat4p	BHxxaaTAGATCTAtWcg		GRX3,JEN1
CCGGWACCG		Leu3p	CCGGNNCCGG		BAT1,POR1,GDH1
		Tbs1p	CGGAtCCG		GDH1,BAT1,POR1
TCCATGGA		Pdr1p	TCCACGGA		GDH1
		Pdr3p	TCCACGGA		GDH1
ATATATATAT		Spt15p	VxHtagxWATATATAttVg		ADO1,ARG1,CIS3,KRS1,LYS20,LYS21,RPL11B,RPL7A,RPP2B,RPS23A,RPS23B,YEF3
TTAATTAA		Yox1p	ttAATTAa		ARO8,RPP1A,RPL11B,RGI1
		Pho2p	cgxDDWtTAATTAatgggg		RPL11B,ARO8,RPP1A,TRM12
TTACGTAA		Aca1p	TTACGTAA		SPG4
		Cst6p	TTACGTAA		YAT1
		Gcn4p	TTACGTAA		SPG4
		Sko1p	TTACGTAA		YAT1
		Yap3p	aTTACGTAAT		SPG4
		Cin5p	gMTTACGTAAK		YAT1
		Cad1p	TTABGTAA		SPG4
		Yap1p	ttxMTTACGTAAKVtxxt		YAT1
		Yap7p	TKaCGTRA		SPG4
		Yap6p	gtctgMTTAcgTaAgcgac		YAT1
TGACGTCA		Aca1p	TGACGTCA		TMA17
		Cst6p	TGACGTCA		TMA17
		Hac1p	TGACGTCA		TMA17
		Sko1p	TGACGTCA		TMA17
TCACGTGA		Tye7p	tgcRTCACGTGAYgcxxc		GLO1,IDP2
		Met4p	TCACGTG		IDP2,GLO1
		Cbf1p	gCACGTGa		GLO1,IDP2
		Gcn4p	CACGTG		IDP2,GLO1
		Pho4p	aCACGTGB		GLO1,IDP2
VTATATATA		Spt15p	VxHtagxWATATATAttVg		ACS1,DDR2,HXT5,IDP2,LEU1,SPG4,TMA10,VOA1,YAT1
CTCTAGAG		Abf2p	cTCTAGA		DDR2
CCCGCGGG		Pdr1p	TCCGCGGG		VOA1
		Pdr3p	TCCGCGGG		VOA1

## Sheet: Table S8
Table S8 Inferred TF-target gene relationships under AAS
TF	Target gene
Aca1p	DIP5
Cst6p	OLA1
Gcn4p	RPL25
Sko1p	RPS22B
Yap3p	RPS4A
Cin5p	RPS4B
Cad1p	DIP5
Yap1p	OLA1
Yap7p	RPL25
Yap6p	RPS22B
Aca1p	RPS4A
Cst6p	RPS4B
Gcn4p	DIP5
Sko1p	OLA1
Yap3p	RPL25
Cin5p	RPS22B
Cad1p	RPS4A
Yap1p	RPS4B
Yap7p	DIP5
Yap6p	OLA1
Aca1p	RPL25
Cst6p	RPS22B
Gcn4p	RPS4A
Sko1p	RPS4B
Yap3p	DIP5
Cin5p	OLA1
Cad1p	RPL25
Yap1p	RPS22B
Yap7p	RPS4A
Yap6p	RPS4B
Rap1p	ARG1
Rap1p	CCW14
Rap1p	NSR1
Rap1p	PDC1
Rap1p	REE1
Rap1p	RPL11B
Rap1p	RPL12A
Rap1p	RPL12B
Rap1p	RPL13A
Rap1p	RPL13B
Rap1p	RPL14A
Rap1p	RPL16B
Rap1p	RPL17B
Rap1p	RPL18A
Rap1p	RPL18B
Rap1p	RPL19A
Rap1p	RPL19B
Rap1p	RPL23A
Rap1p	RPL23B
Rap1p	RPL25
Rap1p	RPL26A
Rap1p	RPL26B
Rap1p	RPL27B
Rap1p	RPL28
Rap1p	RPL2A
Rap1p	RPL2B
Rap1p	RPL32
Rap1p	RPL34A
Rap1p	RPL34B
Rap1p	RPL35A
Rap1p	RPL35B
Rap1p	RPL38
Rap1p	RPL40A
Rap1p	RPL40B
Rap1p	RPL6A
Rap1p	RPL6B
Rap1p	RPL7A
Rap1p	RPL7B
Rap1p	RPL8A
Rap1p	RPP2B
Rap1p	RPS0A
Rap1p	RPS0B
Rap1p	RPS10A
Rap1p	RPS11A
Rap1p	RPS11B
Rap1p	RPS13
Rap1p	RPS16A
Rap1p	RPS16B
Rap1p	RPS18A
Rap1p	RPS18B
Rap1p	RPS1B
Rap1p	RPS2
Rap1p	RPS23A
Rap1p	RPS23B
Rap1p	RPS26A
Rap1p	RPS3
Rap1p	RPS4A
Rap1p	RPS4B
Rap1p	RPS6A
Rap1p	RPS6B
Rap1p	RPS8A
Rap1p	RPS8B
Rap1p	RPS9A
Rap1p	SSB1
Rap1p	TDH3
Rap1p	YEF3
Spt15p	ACS2
Spt15p	ARG1
Spt15p	CIS3
Spt15p	DIP5
Spt15p	ELO2
Spt15p	LYS20
Spt15p	LYS21
Spt15p	NSR1
Spt15p	PHO88
Spt15p	PMP3
Spt15p	RPL11B
Spt15p	RPL23A
Spt15p	RPL23B
Spt15p	RPL28
Spt15p	RPL7A
Spt15p	RPP0
Spt15p	RPP2B
Spt15p	RPS12
Spt15p	RPS23A
Spt15p	RPS23B
Spt15p	RPS26B
Spt15p	RRS1
Spt15p	WRS1
Spt15p	YEF3
Spt15p	YHM2
Spt15p	ASC1
Spt15p	EFT1
Spt15p	EFT2
Spt15p	NOP1
Spt15p	RPL16A
Spt15p	RPL18A
Spt15p	RPL18B
Spt15p	RPL24B
Spt15p	RPL2A
Spt15p	RPL2B
Spt15p	RPL35A
Spt15p	RPL35B
Spt15p	RPL9B
Spt15p	RPS4A
Spt15p	RPS4B
Spt15p	SNU13
Spt15p	THS1
Yox1p	ARO10
Pho2p	RPL11B
Yox1p	RPP1A
Pho2p	RPS9A
Yox1p	RRS1
Pho2p	ARO10
Yox1p	RPL11B
Pho2p	RPP1A
Yox1p	RPS9A
Pho2p	RRS1
Aca1p	AFG1
Cst6p	GPI11
Gcn4p	UGX2
Sko1p	VBA2
Yap3p	YEA6
Cin5p	AFG1
Cad1p	GPI11
Yap1p	UGX2
Yap7p	VBA2
Yap6p	YEA6
Gcn4p	APE4
Gcn4p	ERG24
Gcn4p	FRE7
Gcn4p	SIP3
Mcm1p	KIC1
Mcm1p	NFU1
Mcm1p	NIT1
Mcm1p	SPC105
Mcm1p	VID28
Met31p	AGP3
Met32p	AHC1
Met31p	APE4
Met32p	ATG1
Met31p	ATG41
Met32p	BNA3
Met31p	CSE4
Met32p	DUG3
Met31p	GCV2
Met32p	GLO4
Met31p	GRE1
Met32p	GTT2
Met31p	HER1
Met32p	IES5
Met31p	IRC20
Met32p	LSB6
Met31p	MAD2
Met32p	MET17
Met31p	MET3
Met32p	MET32
Met31p	MHT1
Met32p	MMP1
Met31p	MUP1
Met32p	NIT1
Met31p	NRG1
Met32p	OPY1
Met31p	PHO4
Met32p	PTC4
Met31p	PXA2
Met32p	RFS1
Met31p	SAM1
Met32p	SER33
Met31p	SUL2
Met32p	TAO3
Met31p	YAP5
Met32p	AGP3
Met31p	AHC1
Met32p	APE4
Met31p	ATG1
Met32p	ATG41
Met31p	BNA3
Met32p	CSE4
Met31p	DUG3
Met32p	GCV2
Met31p	GLO4
Met32p	GRE1
Met31p	GTT2
Met32p	HER1
Met31p	IES5
Met32p	IRC20
Met31p	LSB6
Met32p	MAD2
Met31p	MET17
Met32p	MET3
Met31p	MET32
Met32p	MHT1
Met31p	MMP1
Met32p	MUP1
Met31p	NIT1
Met32p	NRG1
Met31p	OPY1
Met32p	PHO4
Met31p	PTC4
Met32p	PXA2
Met31p	RFS1
Met32p	SAM1
Met31p	SER33
Met32p	SUL2
Met31p	TAO3
Met32p	YAP5
Spt15p	APE4
Nhp6ap	ATG36
Spt15p	ATG41
Nhp6ap	BDS1
Spt15p	BNA3
Nhp6ap	CDC55
Spt15p	COQ4
Nhp6ap	CSE4
Spt15p	CUP9
Nhp6ap	DFG16
Spt15p	DNA2
Nhp6ap	DUG3
Spt15p	ECM34
Nhp6ap	ERG24
Spt15p	FAR7
Nhp6ap	FIP1
Spt15p	GAT1
Nhp6ap	GCV1
Spt15p	GCV2
Nhp6ap	GPI11
Spt15p	HAP1
Nhp6ap	HEF3
Spt15p	HFD1
Nhp6ap	HOS1
Spt15p	LSB6
Nhp6ap	MBF1
Spt15p	MET1
Nhp6ap	MET10
Spt15p	MET17
Nhp6ap	MET3
Spt15p	MET32
Nhp6ap	MET8
Spt15p	MHT1
Nhp6ap	MMP1
Spt15p	MOH1
Nhp6ap	MPC1
Spt15p	MTQ1
Nhp6ap	MUP1
Spt15p	NFU1
Nhp6ap	NRK1
Spt15p	OPY1
Nhp6ap	OXR1
Spt15p	PEX4
Nhp6ap	PHO4
Spt15p	RAD23
Nhp6ap	RAV2
Spt15p	RCR2
Nhp6ap	RFS1
Spt15p	RGD1
Nhp6ap	RIB1
Spt15p	RMR1
Nhp6ap	RSN1
Spt15p	RTR1
Nhp6ap	SAF1
Spt15p	SAM1
Nhp6ap	SET2
Spt15p	SRB4
Nhp6ap	SSE2
Spt15p	SUL2
Nhp6ap	TIS11
Spt15p	TKL2
Nhp6ap	TPK3
Spt15p	UGX2
Nhp6ap	VBA2
Spt15p	VTI1
Nhp6ap	YCH1
Spt15p	YPF1
Nhp6ap	ZEO1
Met4p	ATG20
Tye7p	ATG41
Cbf1p	ATM1
Gcn4p	BNA3
Pho4p	CYS3
Rtg3p	ENV7
Ino2p	GTT2
Ino4p	IES5
Met4p	LSB6
Tye7p	MBF1
Cbf1p	MET1
Gcn4p	MET10
Pho4p	MET17
Rtg3p	MET3
Ino2p	MET32
Ino4p	MET5
Met4p	MTQ1
Tye7p	NRG2
Cbf1p	RMD6
Gcn4p	RPN4
Pho4p	SER33
Rtg3p	SET2
Ino2p	SUL2
Ino4p	YAP5
Met4p	YCT1
Tye7p	ATG20
Cbf1p	ATG41
Gcn4p	ATM1
Pho4p	BNA3
Rtg3p	CYS3
Ino2p	ENV7
Ino4p	GTT2
Met4p	IES5
Tye7p	LSB6
Cbf1p	MBF1
Gcn4p	MET1
Pho4p	MET10
Rtg3p	MET17
Ino2p	MET3
Ino4p	MET32
Met4p	MET5
Tye7p	MTQ1
Cbf1p	NRG2
Gcn4p	RMD6
Pho4p	RPN4
Rtg3p	SER33
Ino2p	SET2
Ino4p	SUL2
Met4p	YAP5
Tye7p	YCT1
Cbf1p	ATG20
Gcn4p	ATG41
Pho4p	ATM1
Rtg3p	BNA3
Ino2p	CYS3
Ino4p	ENV7
Met4p	GTT2
Tye7p	IES5
Cbf1p	LSB6
Gcn4p	MBF1
Pho4p	MET1
Rtg3p	MET10
Ino2p	MET17
Ino4p	MET3
Met4p	MET32
Tye7p	MET5
Cbf1p	MTQ1
Gcn4p	NRG2
Pho4p	RMD6
Rtg3p	RPN4
Ino2p	SER33
Ino4p	SET2
Met4p	SUL2
Tye7p	YAP5
Cbf1p	YCT1
Gcn4p	ATG20
Pho4p	ATG41
Rtg3p	ATM1
Ino2p	BNA3
Ino4p	CYS3
Met4p	ENV7
Tye7p	GTT2
Cbf1p	IES5
Gcn4p	LSB6
Pho4p	MBF1
Rtg3p	MET1
Ino2p	MET10
Ino4p	MET17
Met4p	MET3
Tye7p	MET32
Cbf1p	MET5
Gcn4p	MTQ1
Pho4p	NRG2
Rtg3p	RMD6
Ino2p	RPN4
Ino4p	SER33
Met4p	SET2
Tye7p	SUL2
Cbf1p	YAP5
Gcn4p	YCT1
Pho4p	ATG20
Rtg3p	ATG41
Ino2p	ATM1
Ino4p	BNA3
Met4p	CYS3
Tye7p	ENV7
Cbf1p	GTT2
Gcn4p	IES5
Pho4p	LSB6
Rtg3p	MBF1
Ino2p	MET1
Ino4p	MET10
Met4p	MET17
Tye7p	MET3
Cbf1p	MET32
Gcn4p	MET5
Pho4p	MTQ1
Rtg3p	NRG2
Ino2p	RMD6
Ino4p	RPN4
Met4p	SER33
Tye7p	SET2
Cbf1p	SUL2
Gcn4p	YAP5
Pho4p	YCT1
Rtg3p	ATG20
Ino2p	ATG41
Ino4p	ATM1
Met4p	BNA3
Tye7p	CYS3
Cbf1p	ENV7
Gcn4p	GTT2
Pho4p	IES5
Rtg3p	LSB6
Ino2p	MBF1
Ino4p	MET1
Met4p	MET10
Tye7p	MET17
Cbf1p	MET3
Gcn4p	MET32
Pho4p	MET5
Rtg3p	MTQ1
Ino2p	NRG2
Ino4p	RMD6
Met4p	RPN4
Tye7p	SER33
Cbf1p	SET2
Gcn4p	SUL2
Pho4p	YAP5
Rtg3p	YCT1
Ino2p	ATG20
Ino4p	ATG41
Met4p	ATM1
Tye7p	BNA3
Cbf1p	CYS3
Gcn4p	ENV7
Pho4p	GTT2
Rtg3p	IES5
Ino2p	LSB6
Ino4p	MBF1
Met4p	MET1
Tye7p	MET10
Cbf1p	MET17
Gcn4p	MET3
Pho4p	MET32
Rtg3p	MET5
Ino2p	MTQ1
Ino4p	NRG2
Met4p	RMD6
Tye7p	RPN4
Cbf1p	SER33
Gcn4p	SET2
Pho4p	SUL2
Rtg3p	YAP5
Ino2p	YCT1
Ino4p	ATG20
Met4p	ATG41
Tye7p	ATM1
Cbf1p	BNA3
Gcn4p	CYS3
Pho4p	ENV7
Rtg3p	GTT2
Ino2p	IES5
Ino4p	LSB6
Met4p	MBF1
Tye7p	MET1
Cbf1p	MET10
Gcn4p	MET17
Pho4p	MET3
Rtg3p	MET32
Ino2p	MET5
Ino4p	MTQ1
Met4p	NRG2
Tye7p	RMD6
Cbf1p	RPN4
Gcn4p	SER33
Pho4p	SET2
Rtg3p	SUL2
Ino2p	YAP5
Ino4p	YCT1
Spt15p	AHC1
Spt15p	BIO5
Spt15p	CSE4
Spt15p	DUG3
Spt15p	ERG24
Spt15p	FIP1
Spt15p	GCV1
Spt15p	HEF3
Spt15p	MET10
Spt15p	MET3
Spt15p	MET8
Spt15p	MNN10
Spt15p	MUP1
Spt15p	NTH1
Spt15p	RAV2
Spt15p	RFS1
Spt15p	RIB1
Spt15p	RSN1
Spt15p	SET2
Spt15p	SHM2
Spt15p	SPO22
Spt15p	TIS11
Spt15p	TPK3
Spt15p	VBA2
Spt15p	YRR1
Spt15p	ZEO1
Sfp1p	ALR1
Sfp1p	ATG36
Sfp1p	CTH1
Sfp1p	DED81
Sfp1p	ERG11
Sfp1p	FRA1
Sfp1p	GAT1
Sfp1p	HAP1
Sfp1p	HMS1
Sfp1p	IRC15
Sfp1p	JIP5
Sfp1p	JLP1
Sfp1p	MET8
Sfp1p	MGM1
Sfp1p	MHO1
Sfp1p	MTD1
Sfp1p	MTQ1
Sfp1p	NCB2
Sfp1p	NSE5
Sfp1p	NTR2
Sfp1p	RTC3
Sfp1p	SER33
Sfp1p	SPC105
Sfp1p	SUL1
Sfp1p	YSC84

## Sheet: Table S9
Table S9 Inferred TF-target gene relationships under GS
TF	Target gene
Rap1p	ARG1
Rap1p	CDC19
Rap1p	KRS1
Rap1p	RPL11B
Rap1p	RPL19A
Rap1p	RPL19B
Rap1p	RPL2A
Rap1p	RPL2B
Rap1p	RPS16A
Rap1p	RPS16B
Rap1p	RPS2
Rap1p	RPS23A
Rap1p	RPS23B
Rap1p	TEF4
Pdr3p	GAP1
Ert1p	GAP1
Pdr1p	GAP1
Sip4p	GAP1
Hsf1p	GAP1
Ecm22p	GAP1
Mcm1p	ADO1
Leu3p	CDC60
Sfp1p	AAT2
Sfp1p	ABP1
Sfp1p	ASC1
Sfp1p	AVT1
Sfp1p	FKS1
Sfp1p	FUN12
Sfp1p	GDH1
Sfp1p	HXK2
Sfp1p	OLA1
Sfp1p	RPL19A
Sfp1p	RPL19B
Sfp1p	RPL2A
Sfp1p	RPL2B
Sfp1p	RPS13
Sfp1p	TEF4
Sfp1p	THS1
Sfp1p	YEF3
Gat4p	GRX3
Leu3p	BAT1
Tbs1p	GDH1
Leu3p	POR1
Tbs1p	BAT1
Leu3p	GDH1
Tbs1p	POR1
Pdr1p	GDH1
Pdr3p	GDH1
Spt15p	ADO1
Spt15p	ARG1
Spt15p	CIS3
Spt15p	KRS1
Spt15p	LYS20
Spt15p	LYS21
Spt15p	RPL11B
Spt15p	RPL7A
Spt15p	RPP2B
Spt15p	RPS23A
Spt15p	RPS23B
Spt15p	YEF3
Yox1p	ARO8
Pho2p	RPL11B
Yox1p	RPP1A
Pho2p	ARO8
Yox1p	RPL11B
Pho2p	RPP1A
Aca1p	SPG4
Cst6p	YAT1
Gcn4p	SPG4
Sko1p	YAT1
Yap3p	SPG4
Cin5p	YAT1
Cad1p	SPG4
Yap1p	YAT1
Yap7p	SPG4
Yap6p	YAT1
Aca1p	TMA17
Cst6p	TMA17
Hac1p	TMA17
Sko1p	TMA17
Pdr3p	FOX2
Ert1p	FOX2
Pdr1p	FOX2
Sip4p	FOX2
Hsf1p	FOX2
Ecm22p	FOX2
Tye7p	GLO1
Met4p	IDP2
Cbf1p	GLO1
Gcn4p	IDP2
Pho4p	GLO1
Tye7p	IDP2
Met4p	GLO1
Cbf1p	IDP2
Gcn4p	GLO1
Pho4p	IDP2
Gat4p	JEN1
Spt15p	ACS1
Spt15p	DDR2
Spt15p	HXT5
Spt15p	IDP2
Spt15p	LEU1
Spt15p	SPG4
Spt15p	TMA10
Spt15p	VOA1
Spt15p	YAT1
Abf2p	DDR2
Pdr1p	VOA1
Pdr3p	VOA1
Yox1p	RGI1
Pho2p	TRM12
Sfp1p	GLO1
Sfp1p	SPG4
Sfp1p	SPI1

## Sheet: Tabel S10
Summary of Number of DEGs and Binding Motifs for each TF
TF	Definition	AAS down-regulated (Number of Genes)	AAS up-regulated (Number of Genes)	GS down-regulated (Number of Genes)	GS up-regulated (Number of Genes)	AAS down-regulated (Motif)	AAS up-regulated (Motif)	GS down-regulated (Motif)	GS up-regulated (Motif)
Aca1p	ATF/CREB family bZIP TF; carbon source utilization	5	5	9	2
Cst6p	ATF/CREB family bZIP TF; utilization of non-optimal carbon sources	5	5	9	2
Gcn4p	bZIP TA of amino acid biosynthetic genes;	5	29	9	2
Sko1p	bZIP TF of the ATF/CREB family; osmotic and oxidative stress responses	5	5	9	2
Yap3p	bZIP TF	5	5	9	2
Cin5p	bZIP TF of the yAP-1 family	5	5	9	2
Cad1p	AP-1-like bZIP TA; involved in stress responses	5	5	9	2
Yap1p	bZIP TF; oxidative stress tolerance	5	5	9	2
Yap7p	Putative bZIP TF	5	5	-	2
Yap6p	bZIP TF; carbohydrate metabolism	5	5	-	2
Rap1p	Essential DNA-binding TF that binds many loci	76	-	12	-
Spt15p	TATA-binding protein (TBP)	94	179	43	11
Yox1p	Homeobox TR; cell cycle-regulated genes expressed in M/G1 phase	6	-	3	2
Pho2p	Homeobox TF; phosphate metabolism	6	-	3	2
Mcm1p	TF	-	5	1	-
Met31p	Zinc-finger DNA-binding TF; methionine biosynthetic genes	-	45	-	-
Met32p	Zinc-finger DNA-binding TF; methionine biosynthetic genes	-	45	-	-
Nhp6ap	HMG protein	-	179	-	-
Met4p	Leucine-zipper TA; sulfur amino acid pathway	-	29	-	2
Tye7p	Serine-rich bHLH protein; activation of glycolytic genes	-	29	-	2
Cbf1p	bHLH protein; binds MET gene promoters	-	29	-	2
Pho4p	bHLH TF of the myc-family; phosphate limitation	-	29	-	2
Rtg3p	bHLH/Zip TF for retrograde (RTG) and TOR pathways	-	29	-	-
Ino2p	TF; Ino2p/Ino4p bHLH component TA involved in diauxic shift	-	29	-	-
Ino4p	TF involved in phospholipid synthesis	-	29	-	-
Sfp1p	Regulates transcription of ribosomal protein and biogenesis genes	-	28	18	3
Pdr3p	TA involved in diauxic shift	-	-	1	1
Ert1p	TF regulate gluconeogenesis and fermentable carbon utilization	-	-	1	1
Pdr1p	TF that regulates the pleiotropic drug response	-	-	1	1
Sip4p	C6 zinc cluster TA; positive regulation of gluconeogenesis	-	-	1	1
Hsf1p	Trimeric heat shock TF; response to highly diverse stresses	-	-	1	1
Ecm22p	Sterol regulatory element binding protein	-	-	1	1
Leu3p	Zinc-knuckle TF; branched chain AA biosynthesis/ammonia assimilation	-	-	3	-
Gat4p	Protein containing GATA family zinc finger motifs	-	-	1	2
Tbs1p	Protein of unknown function	-	-	3	-
Hac1p	bZIP TF (ATF/CREB1 homolog)	-	-	-	1
Abf2p	Mitochondrial DNA-binding protein	-	-	-	1
TF, transcription factor; TA, transcription activator; TR, transcription repressor; bZIP, basic leucine zipper; bHLH, basic helix-loop-helix; HMG, High-mobility group.
The first four columns show number of DEGs for which a binding site of the TF was found under AAS and GS.
The last four columns show binding site motifs found by Prosampler in Upregulated or DownregulatedDEGs for the TF under AAS and GS.
